# Supplementary material for: Transcriptome and Metabolome Reveal Key Genes from the Plant Hormone Signal Transduction Pathway Regulating Plant Height and Leaf Size in Capsicum baccatum
Source: Cells. 2024 May 13;13(10):827. doi: 10.3390/cells13100827 (PMC11119896; doi:10.3390/cells13100827)
Supplement: Supplementary file 1 [file cells-13-00827-s001.zip › Supplementary Table S1.xlsx]

## Sheet: CB112VSCB222_all_diff.anno补充表
Supplementary Table S1: Quantitative results of differential metabolites
Compound_ID	Name	Other_name(Kegg_name)	Formula	Molecular Weight	RT [min]	m/z	Kegg_ID	KEGG_pathway	HMDB_ID	Lipidmaps_ID	SuperClass(HMDB)	Class(HMDB)	SubClass(HMDB)	CATEGORY(Lipidmaps)	MAIN_CLASS(Lipidmaps)	SUB_CLASS(Lipidmaps)	mzCloud_Results	mzVault_Results	MassList_Results	Class_I	Class_II	Class_III	Class_IV	FC	log2FC	Pvalue	ROC	VIP	Up.Down	all_CB112_1	all_CB112_2	all_CB112_3	all_CB222_1	all_CB222_2	all_CB222_3
Com_10962_neg	Irinotecan	Irinotecan	C33 H38 N4 O6	550.301	6.253	585.271	cpd:C16641	--	HMDB0014900	--	Alkaloids and derivatives	Camptothecins	-	--	--	--	No results	Invalid mass	No match	Alkaloids and derivatives	Camptothecins	Not available	Camptothecins	13.0604	3.70713	5.0023e-05	1	1.93614	up	7.2897e+06	8.50579e+06	8.86863e+06	527316	651125	710026
Com_6351_pos	DL-Panthenol	--	C9 H19 N O4	205.132	4.795	206.139	--	--	HMDB0304820	--	Lipids and lipid-like molecules	Fatty Acyls	Fatty amides	--	--	--	No results	No results	Full match	Lipids and lipid-like molecules	Fatty Acyls	Fatty amides	N-acyl amines	0.0891333	-3.48789	5.60038e-05	1	2.08006	down	4.40587e+06	4.19033e+06	5.11671e+06	5.57034e+07	5.53759e+07	4.27679e+07
Com_5553_pos	Prostaglandin F2α-1-glyceryl ester	--	C23 H40 O7	450.262	6.501	451.27	--	--	--	--	--	--	--	--	--	--	Invalid mass	No results	No results	Lipids and lipid-like molecules	Fatty Acyls	Eicosanoids	Prostaglandins and related compounds	0.25752	-1.95725	7.82341e-05	1	1.33139	down	1.22293e+07	1.00602e+07	1.04402e+07	4.68454e+07	4.10103e+07	3.92402e+07
Com_18144_pos	Mupirocin	Mupirocin	C26 H44 O9	522.281	8.212	523.288	cpd:C11758	--	HMDB0014554	--	Lipids and lipid-like molecules	Fatty Acyls	Fatty acids and conjugates	--	--	--	Invalid mass	No results	No results	Lipids and lipid-like molecules	Fatty Acyls	Fatty acids and conjugates	Medium-chain fatty acids	8.25256	3.04484	0.000153019	1	2.10397	up	7.45317e+06	7.13674e+06	9.61269e+06	843726	886941	1.20207e+06
Com_13178_neg	PE 18:1_20:6;O	--	C43 H72 N O9 P	777.48	9.7	776.472	--	--	--	--	--	--	--	--	--	--	No results	Invalid mass	No results					0.0674845	-3.8893	0.000192716	1	1.94257	down	285505	406395	259177	5.45941e+06	3.41693e+06	5.21692e+06
Com_14450_pos	Aflatoxin G1	Aflatoxin G1	C17 H12 O7	328.058	5.336	329.066	cpd:C16755	--	HMDB0030479	--	Phenylpropanoids and polyketides	Coumarins and derivatives	Furanocoumarins	--	--	--	Full match	No results	No results	Phenylpropanoids and polyketides	Coumarins and derivatives	Furanocoumarins	Difurocoumarolactones	9.12228	3.18939	0.000239374	1	2.35167	up	1.2761e+07	1.10428e+07	1.64345e+07	1.30252e+06	1.42034e+06	1.68814e+06
Com_7521_pos	2,5-bis(4-hydroxy-3-methoxyphenyl)-3,4-dimethyloxolan-3-ol	--	C20 H24 O6	382.142	5.629	383.15	--	--	--	--	--	--	--	--	--	--	Invalid mass	No results	No results					4.53458	2.18097	0.000252923	1	1.73716	up	3.63972e+07	2.95974e+07	3.45591e+07	6.46996e+06	8.65261e+06	7.05229e+06
Com_23376_pos	5-(tert-butyl)-2-methyl-N-(4-nitrophenyl)-3-furamide	--	C16 H18 N2 O4	143.075	8.127	325.113	--	--	--	--	--	--	--	--	--	--	Invalid mass	No results	No results					3.40201	1.76639	0.000327364	1	2.23367	up	2.97317e+06	3.89426e+06	3.44696e+06	1.01567e+06	895285	1.1209e+06
Com_26074_pos	Betulonic acid	--	C30 H46 O3	454.345	8.649	455.352	--	--	HMDB0249168	--	Lipids and lipid-like molecules	Prenol lipids	Triterpenoids	--	--	--	No results	No results	Full match	Lipids and lipid-like molecules	Prenol lipids	Triterpenoids	Triterpenoids	3.98576	1.99485	0.00045818	1	2.25834	up	2.82713e+06	2.85398e+06	2.24935e+06	607673	682261	699764
Com_16854_neg	Phenprobamate	--	C10 H13 N O2	179.095	5.263	178.088	--	--	HMDB0256418	--	Benzenoids	Benzene and substituted derivatives	-	--	--	--	No results	No results	Full match	Benzenoids	Benzene and substituted derivatives	Not available	Benzene and substituted derivatives	0.269885	-1.88958	0.000528059	1	2.10417	down	1.31945e+06	1.1483e+06	952794	4.73059e+06	3.55132e+06	4.39216e+06
Com_8763_pos	DHZROG	--	C21 H33 N5 O10	515.224	4.985	516.231	--	--	--	--	--	--	--	--	--	--	No results	No results	Full match					0.209931	-2.25202	0.000663267	1	1.17846	down	1.28252e+06	1.34507e+06	1.86324e+06	8.3974e+06	7.28768e+06	5.70683e+06
Com_12555_neg	Jujuboside B	Jujuboside B	C52 H84 O21	1044.55	7.648	1043.54	cpd:C17832	--	HMDB0035745	--	Lipids and lipid-like molecules	Prenol lipids	Triterpenoids	--	--	--	No results	No results	Full match	Lipids and lipid-like molecules	Prenol lipids	Triterpenoids	Triterpenoids	0.143059	-2.80532	0.000734813	1	2.2395	down	1.59865e+06	970340	1.3779e+06	8.51333e+06	7.20778e+06	1.18682e+07
Com_34830_pos	Songorine	Songorine; Zongorine; Napellonine	C22 H31 N O3	357.23	6.381	358.238	cpd:C08707	--	--	--	--	--	--	--	--	--	No results	No results	Full match	Lipids and lipid-like molecules	Prenol lipids	Diterpenoids	Napelline-type diterpenoid alkaloids	3.5919	1.84475	0.000776431	1	2.09071	up	420893	544791	578777	157679	146897	125408
Com_1465_pos	L-Asparagine	L-Asparagine; 2-Aminosuccinamic acid	C4 H8 N2 O3	132.054	1.318	133.061	cpd:C00152	map00250 Alanine, aspartate and glutamate metabolism;map00460 Cyanoamino acid metabolism;map00970 Aminoacyl-tRNA biosynthesis;map01100 Metabolic pathways;map01110 Biosynthesis of secondary metabolites;map01230 Biosynthesis of amino acids	HMDB0000168	--	Organic acids and derivatives	Carboxylic acids and derivatives	Amino acids, peptides, and analogues	--	--	--	No results	No results	Full match	Organic acids and derivatives	Carboxylic acids and derivatives	Amino acids, peptides, and analogues	Asparagine and derivatives	0.168161	-2.57208	0.000932111	1	2.13798	down	4.87034e+07	3.97381e+07	2.96429e+07	2.89958e+08	2.3545e+08	1.76801e+08
Com_13767_pos	Cimifugin	Cimifugin	C16 H18 O6	306.11	5.592	613.228	cpd:C09000	--	HMDB0250254	--	Organoheterocyclic compounds	Benzopyrans	1-benzopyrans	--	--	--	No results	No results	Full match	Organoheterocyclic compounds	Benzopyrans	1-benzopyrans	Furanochromones	2.66998	1.41683	0.00097944	1	1.34837	up	9.81216e+06	7.47072e+06	8.94063e+06	3.11075e+06	3.06805e+06	3.64281e+06
Com_2543_pos	Chlorogenic acid methyl ester	--	C17 H20 O9	368.111	5.663	386.145	--	--	--	--	--	--	--	--	--	--	No results	No results	Full match					3.2868	1.71669	0.00105336	1	1.6633	up	1.22382e+08	9.96201e+07	1.1559e+08	3.52294e+07	3.28298e+07	3.46522e+07
Com_1116_pos	1,7,8-trihydroxy-3-methyl-1,2,3,4,7,12-hexahydrotetraphen-12-one	--	C19 H18 O4	310.121	5.347	311.128	--	--	--	--	--	--	--	--	--	--	Full match	No results	Full match					3.3791	1.75664	0.00155841	1	2.19639	up	3.12129e+08	2.53406e+08	2.17876e+08	7.13467e+07	6.4786e+07	9.57074e+07
Com_1025_pos	p-Anisaldehyde	p-Anisaldehyde	C8 H8 O2	136.053	5.516	137.06	cpd:C10761	--	HMDB0029686	--	Benzenoids	Benzene and substituted derivatives	Benzoyl derivatives	--	--	--	No results	No results	Full match	Benzenoids	Benzene and substituted derivatives	Benzoyl derivatives	Benzoyl derivatives	1.90984	0.933451	0.00168552	1	1.73676	up	3.2495e+08	2.7862e+08	3.0047e+08	1.3966e+08	1.60764e+08	1.72935e+08
Com_19923_pos	FQH	--	C20 H26 N6 O5	860.4	8.103	861.408	--	--	--	--	--	--	--	--	--	--	Invalid mass	No results	No results					4.26044	2.091	0.00207567	1	1.31411	up	2.18972e+06	2.91361e+06	3.14108e+06	704664	608119	622325
Com_9263_pos	1,3-dimethyl-6-(trifluoromethyl)-1H-pyrazolo[3,4-b]pyridin-4-ol	--	C9 H8 F3 N3 O	231.059	1.317	214.056	--	--	--	--	--	--	--	--	--	--	Invalid mass	No results	No results					11.2923	3.49727	0.00210629	1	2.40093	up	1.59234e+07	2.20895e+07	3.14707e+07	3.18019e+06	1.58619e+06	1.38681e+06
Com_11_pos	N-p-Coumaroylagmatine	--	C14 H20 N4 O2	276.159	5.124	277.166	--	--	--	--	--	--	--	--	--	--	No results	No results	Full match	Phenylpropanoids and polyketides	Cinnamic acids and derivatives	Hydroxycinnamic acids and derivatives	Coumaric acids and derivatives	0.00698722	-7.16107	0.00241955	1	2.0623	down	2.09354e+08	1.22817e+08	1.15586e+08	8.51755e+09	2.00965e+10	3.54682e+10
Com_9218_pos	Celastrol	--	C29 H38 O4	450.277	6.574	451.285	--	--	HMDB0002385	--	Lipids and lipid-like molecules	Prenol lipids	Triterpenoids	--	--	--	Full match	No results	Full match	Lipids and lipid-like molecules	Prenol lipids	Triterpenoids	Triterpenoids	8.83991	3.14403	0.00247029	1	1.74662	up	1.98255e+07	2.22329e+07	1.03703e+07	1.56795e+06	2.85137e+06	1.51159e+06
Com_17527_pos	Lapachol	Lapachol	C15 H14 O3	242.095	6.703	243.102	cpd:C10366	--	HMDB0253978	--	Benzenoids	Naphthalenes	Naphthoquinones	--	--	--	No results	No results	Full match	Lipids and lipid-like molecules	Prenol lipids	Quinone and hydroquinone lipids	Vitamin K compounds	0.386835	-1.37021	0.00251787	1	1.7367	down	5.12327e+06	3.7491e+06	4.85321e+06	1.0568e+07	1.43433e+07	1.05704e+07
Com_735_pos	(-)-Caryophyllene oxide	--	C15 H24 O	220.183	6.198	221.19	--	--	--	--	--	--	--	--	--	--	Full match	No results	No results	Lipids and lipid-like molecules	Prenol lipids	Sesquiterpenoids	Sesquiterpenoids	0.241724	-2.04857	0.00273706	1	1.39622	down	1.46876e+08	1.13181e+08	9.91856e+07	5.83744e+08	5.48931e+08	3.53498e+08
Com_9109_pos	Artesunate	--	C19 H28 O8	384.179	5.133	385.186	--	--	HMDB0240267	--	Lipids and lipid-like molecules	Prenol lipids	Sesquiterpenoids	--	--	--	No results	No results	Full match					10.0413	3.32788	0.00286972	1	1.93657	up	2.59759e+07	2.26007e+07	2.63114e+07	1.74745e+06	2.69564e+06	3.01487e+06
Com_637_neg	SDB-006 N-phenyl analog	--	C20 H22 N2 O	306.169	5.149	305.162	--	--	--	--	--	--	--	--	--	--	Invalid mass	No results	No results	Benzenoids	Benzene and substituted derivatives	Anilides	Aromatic anilides	0.0151467	-6.04486	0.00300817	1	2.22221	down	8.27426e+06	6.48536e+06	2.49747e+06	1.28524e+08	3.53169e+08	6.57639e+08
Com_14887_pos	PC 16:1_18:5	--	C42 H72 N O8 P	749.486	9.446	750.493	--	--	--	--	--	--	--	--	--	--	No results	Invalid mass	No results					0.124749	-3.0029	0.00308559	1	1.97661	down	1.35117e+06	2.46659e+06	1.28827e+06	1.10234e+07	1.43216e+07	1.55853e+07
Com_7168_pos	S-(5-Adenosy)-L-Homocysteine	--	C14 H20 N6 O5 S	384.121	5.634	385.128	--	--	--	--	--	--	--	--	--	--	No results	No results	Full match	Nucleosides, nucleotides, and analogues	5'-deoxyribonucleosides	5'-deoxy-5'-thionucleosides	5'-deoxy-5'-thionucleosides	3.43991	1.78237	0.003272	1	1.86281	up	4.3881e+07	3.15866e+07	4.30745e+07	1.22635e+07	1.06395e+07	1.15578e+07
Com_1623_neg	O-Acetylserine	--	C5 H9 N O4	147.053	1.551	146.046	--	--	HMDB0003011	--	Organic acids and derivatives	Carboxylic acids and derivatives	Amino acids, peptides, and analogues	--	--	--	No results	No results	Full match	Organic acids and derivatives	Carboxylic acids and derivatives	Amino acids, peptides, and analogues	L-alpha-amino acids	0.210703	-2.24672	0.00343913	1	2.13206	down	3.96306e+07	2.35544e+07	3.70014e+07	1.30659e+08	1.23992e+08	2.20835e+08
Com_13162_pos	Arachidonoyl ethanolamide phosphate	--	C22 H38 N O5 P	876.486	7.498	877.494	--	--	--	--	--	--	--	--	--	--	Invalid mass	No results	No results	Organic acids and derivatives	Organic phosphoric acids and derivatives	Phosphate esters	Phosphoethanolamines	0.200563	-2.31788	0.00353628	1	1.78297	down	4.89784e+06	3.63695e+06	2.927e+06	1.26459e+07	2.41346e+07	2.03677e+07
Com_5709_neg	Geraniol	Geraniol	C10 H18 O	154.136	5.789	199.134	cpd:C01500	map00902 Monoterpenoid biosynthesis;map01100 Metabolic pathways;map01110 Biosynthesis of secondary metabolites	HMDB0005812	--	Lipids and lipid-like molecules	Prenol lipids	Monoterpenoids	--	--	--	No results	No results	Full match	Lipids and lipid-like molecules	Prenol lipids	Monoterpenoids	Acyclic monoterpenoids	0.443888	-1.17173	0.00357941	1	1.06692	down	1.11089e+07	1.14197e+07	1.19632e+07	2.2612e+07	2.80435e+07	2.70481e+07
Com_2511_neg	Ferulaldehyde	Coniferyl aldehyde; Coniferaldehyde; 4-Hydroxy-3-methoxycinnamaldehyde; Ferulaldehyde	C10 H10 O3	178.063	5.951	177.056	cpd:C02666	map00940 Phenylpropanoid biosynthesis;map01100 Metabolic pathways;map01110 Biosynthesis of secondary metabolites	HMDB0141782	--	Benzenoids	Phenols	Methoxyphenols	--	--	--	No results	No results	Full match	Benzenoids	Phenols	Methoxyphenols	Methoxyphenols	0.355133	-1.49357	0.00426346	1	1.48753	down	1.76858e+07	1.32473e+07	1.46015e+07	4.4446e+07	4.26542e+07	4.11182e+07
Com_9820_pos	Flavokawain B	--	C17 H16 O4	284.105	5.405	285.112	--	--	HMDB0033691	--	Phenylpropanoids and polyketides	Linear 1,3-diarylpropanoids	Chalcones and dihydrochalcones	--	--	--	No results	No results	Full match	Phenylpropanoids and polyketides	Linear 1,3-diarylpropanoids	Chalcones and dihydrochalcones	2'-Hydroxychalcones	3.36538	1.75077	0.00442904	1	1.99315	up	2.68441e+07	2.03337e+07	1.92062e+07	4.88036e+06	6.49481e+06	8.35035e+06
Com_9986_pos	Przewaquinone A	--	C19 H18 O4	310.121	5.566	311.128	--	--	--	--	--	--	--	--	--	--	No results	No results	Full match	Lipids and lipid-like molecules	Prenol lipids	Diterpenoids	Tanshinones, isotanshinones, and derivatives	3.25267	1.70163	0.00445774	1	2.17595	up	2.03212e+07	1.98382e+07	1.69403e+07	6.1548e+06	4.50846e+06	6.89141e+06
Com_1215_pos	Uric acid	Urate; Uric acid	C5 H4 N4 O3	168.028	1.895	169.036	cpd:C00366	map00230 Purine metabolism;map01100 Metabolic pathways	HMDB0000289	--	Organoheterocyclic compounds	Imidazopyrimidines	Purines and purine derivatives	--	--	--	Full match	No results	No results	Organoheterocyclic compounds	Imidazopyrimidines	Purines and purine derivatives	Xanthines	0.0612708	-4.02866	0.00446493	1	2.24055	down	1.52204e+07	1.24523e+07	1.47014e+07	3.44884e+08	1.70989e+08	1.75715e+08
Com_17416_pos	Catechin	Catechin; (+/-)-Catechin	C15 H14 O6	312.062	5.459	313.069	cpd:C17590	--	HMDB0002780	--	Phenylpropanoids and polyketides	Flavonoids	Flavans	--	--	--	Invalid mass	No results	No results	Phenylpropanoids and polyketides	Flavonoids	Flavans	Catechins	2.6376	1.39923	0.00454989	1	1.61667	up	1.02506e+07	7.75675e+06	1.19071e+07	4.24074e+06	3.10908e+06	3.99171e+06
Com_7949_pos	Protopanaxadiol	Protopanaxadiol; Dammar-24-ene-3beta,12beta,20-triol; (20S)-Protopanaxadiol	C30 H52 O3	460.392	10.537	483.382	cpd:C20715	--	--	LMPR0106080003	--	--	--	Prenol Lipids [PR]	Isoprenoids [PR01]	C30 isoprenoids (triterpenes) [PR0106]	No results	No results	Full match	Lipids and lipid-like molecules	Prenol lipids	Triterpenoids	Triterpenoids	27.3458	4.77325	0.00458888	1	1.84695	up	1.64068e+07	2.73112e+07	1.30492e+07	284746	650683	1.14047e+06
Com_14880_pos	Estrone	Estrone; 3-Hydroxy-1,3,5(10)-estratrien-17-one	C18 H22 O2	252.151	6.782	253.158	cpd:C00468	map01100 Metabolic pathways	HMDB0000145	LMST02010004	Lipids and lipid-like molecules	Steroids and steroid derivatives	Estrane steroids	Sterol Lipids [ST]	Steroids [ST02]	C18 steroids (estrogens) and derivatives [ST0201]	Invalid mass	No results	No results	Lipids and lipid-like molecules	Steroids and steroid derivatives	Estrane steroids	Estrogens and derivatives	0.316528	-1.65959	0.00463934	1	1.84742	down	5.58093e+06	4.11452e+06	5.57609e+06	1.55443e+07	1.56633e+07	1.70394e+07
Com_920_neg	trans-Cinnamic acid	trans-Cinnamate; trans-Cinnamic acid; (E)-Cinnamate; (2E)-3-Phenylprop-2-enoate	C9 H8 O2	148.053	5.723	147.045	cpd:C00423	map00130 Ubiquinone and other terpenoid-quinone biosynthesis;map00360 Phenylalanine metabolism;map00940 Phenylpropanoid biosynthesis;map01100 Metabolic pathways;map01110 Biosynthesis of secondary metabolites	HMDB0000930	--	Phenylpropanoids and polyketides	Cinnamic acids and derivatives	Cinnamic acids	--	--	--	Full match	Full match	Full match	Phenylpropanoids and polyketides	Cinnamic acids and derivatives	Cinnamic acids	Cinnamic acids	4.11823	2.04202	0.00469205	1	2.11544	up	1.71874e+08	1.92227e+08	1.35952e+08	2.76984e+07	4.83046e+07	4.54213e+07
Com_10234_neg	Tenuifoliside B	--	C30 H36 O17	668.196	5.236	667.188	--	--	--	--	--	--	--	--	--	--	No results	No results	Full match	Phenylpropanoids and polyketides	Cinnamic acids and derivatives	Hydroxycinnamic acids and derivatives	Coumaric acids and derivatives	4.12236	2.04347	0.00484918	1	1.4837	up	4.89934e+06	5.29262e+06	2.93842e+06	769705	1.35871e+06	1.05674e+06
Com_6012_pos	Carbaprostacyclin	--	C21 H34 O4	332.235	6.778	333.242	--	--	HMDB0247207	--	Lipids and lipid-like molecules	Fatty Acyls	Eicosanoids	--	--	--	Invalid mass	No results	No results	Lipids and lipid-like molecules	Fatty Acyls	Eicosanoids	Prostaglandins and related compounds	0.354447	-1.49636	0.00510717	1	1.02865	down	2.20804e+07	1.79424e+07	2.28554e+07	5.28058e+07	7.51129e+07	4.94791e+07
Com_7074_pos	(-)-Arctigenin	Arctigenin; (-)-Arctigenin	C21 H24 O6	372.156	6.067	373.163	cpd:C10545	--	HMDB0030087	--	Lignans, neolignans and related compounds	Furanoid lignans	Tetrahydrofuran lignans	--	--	--	No results	No results	Full match	Lignans, neolignans and related compounds	Furanoid lignans	Tetrahydrofuran lignans	Dibenzylbutyrolactone lignans	5.73512	2.51982	0.00513414	1	1.54375	up	2.13398e+07	3.22344e+07	1.72436e+07	2.61113e+06	3.77015e+06	5.96682e+06
Com_10542_pos	ethyl 4-({[(3-morpholinopropyl)amino]carbothioyl}amino)benzoate	--	C17 H25 N3 O3 S	373.147	9.594	374.155	--	--	--	--	--	--	--	--	--	--	Invalid mass	No results	No results					3.77612	1.9169	0.00526516	1	1.61597	up	2.10132e+07	1.46048e+07	1.92483e+07	3.76847e+06	4.11369e+06	6.64765e+06
Com_20653_pos	Methyl linoleate	--	C19 H34 O2	294.256	7.179	277.252	--	--	HMDB0034381	--	Lipids and lipid-like molecules	Fatty Acyls	Lineolic acids and derivatives	--	--	--	No results	No results	Full match	Lipids and lipid-like molecules	Fatty Acyls	Lineolic acids and derivatives	Lineolic acids and derivatives	3.77666	1.91711	0.00556653	1	1.9611	up	2.90925e+06	5.36243e+06	3.90586e+06	998267	1.32286e+06	903294
Com_22536_pos	6-O-Isobutyryl-alpha-D-glucopyranosyl alpha-D-glucopyranoside	--	C16 H28 O12	434.142	6.647	435.149	--	--	--	--	--	--	--	--	--	--	Invalid mass	No results	No results					0.260405	-1.94117	0.00573514	1	1.71104	down	1.40718e+06	852372	1.50332e+06	6.3601e+06	4.60264e+06	3.48731e+06
Com_7071_pos	Limonin	Limonin; Evodin	C26 H30 O8	470.194	5.205	471.201	cpd:C03514	--	HMDB0035921	--	Lipids and lipid-like molecules	Prenol lipids	Triterpenoids	--	--	--	No results	No results	Full match	Lipids and lipid-like molecules	Prenol lipids	Triterpenoids	Limonoids	7.4536	2.89794	0.00622888	1	1.79276	up	1.24366e+07	3.22432e+07	1.86265e+07	1.93715e+06	2.93094e+06	3.62531e+06
Com_29620_pos	N,N,N-Trimethyllysine	--	C9 H20 N2 O2	188.152	7.268	189.159	--	--	--	--	--	--	--	--	--	--	No results	No results	Full match					0.338692	-1.56196	0.00641113	1	1.20446	down	382779	265756	391139	1.0945e+06	927910	1.04726e+06
Com_1272_pos	Quinone	p-Benzoquinone; Quinone; Chinone; 2,5-Cyclohexadiene-1,4-dione; 1,4-Benzoquinone	C6 H4 O2	108.021	6.733	109.028	cpd:C00472	--	HMDB0003364	--	Organic oxygen compounds	Organooxygen compounds	Carbonyl compounds	--	--	--	No results	No results	Full match	Organic oxygen compounds	Organooxygen compounds	Carbonyl compounds	P-benzoquinones	0.358917	-1.47828	0.00641328	1	1.40738	down	3.87956e+07	3.35746e+07	4.14876e+07	8.27439e+07	1.0563e+08	1.28852e+08
Com_8399_pos	Prostaglandin E2-1-glyceryl ester	--	C23 H38 O7	408.252	6.289	409.259	--	--	--	--	--	--	--	--	--	--	Invalid mass	No results	No results	Lipids and lipid-like molecules	Fatty Acyls	Eicosanoids	Prostaglandins and related compounds	0.365645	-1.45148	0.00644946	1	1.05293	down	1.16281e+07	9.29694e+06	1.32342e+07	3.77173e+07	3.24801e+07	2.32243e+07
Com_656_neg	Genipin	Genipin	C11 H14 O5	208.074	5.722	207.067	cpd:C09780	--	HMDB0035830	--	Lipids and lipid-like molecules	Prenol lipids	Monoterpenoids	--	--	--	Invalid mass	No results	No match	Lipids and lipid-like molecules	Prenol lipids	Monoterpenoids	Iridoids and derivatives	3.90442	1.96511	0.00673543	1	2.05507	up	2.66145e+08	2.93584e+08	2.13117e+08	4.44843e+07	7.99991e+07	7.3458e+07
Com_14275_pos	PQH	--	C16 H24 N6 O5	340.189	6.369	341.196	--	--	--	--	--	--	--	--	--	--	Invalid mass	No results	No results					2.86907	1.52058	0.00678072	1	1.42918	up	5.63646e+06	4.29937e+06	6.61981e+06	1.41429e+06	2.4144e+06	1.94168e+06
Com_1044_pos	3,5,7-trihydroxy-2-phenyl-4H-chromen-4-one	--	C15 H10 O5	270.053	7.115	271.06	--	--	HMDB0029521	--	Phenylpropanoids and polyketides	Flavonoids	Flavones	--	--	--	Full match	Full match	Full match					0.301599	-1.7293	0.0073924	1	1.47649	down	1.1114e+08	1.37416e+08	1.27557e+08	3.53346e+08	3.48115e+08	5.45604e+08
Com_10148_neg	Juglalin	--	C20 H18 O10	418.09	5.612	417.083	--	--	--	--	--	--	--	--	--	--	Full match	No results	Full match					3.09427	1.6296	0.00775088	1	1.20983	up	4.13291e+06	2.56302e+06	3.56338e+06	1.21897e+06	993308	1.10331e+06
Com_2019_neg	Luteolin	Luteolin; 3',4',5,7-Tetrahydroxyflavone; 5,7,3',4'-Tetrahydroxyflavone	C15 H10 O6	286.048	5.443	285.041	cpd:C01514	map00941 Flavonoid biosynthesis;map00944 Flavone and flavonol biosynthesis;map01100 Metabolic pathways;map01110 Biosynthesis of secondary metabolites	HMDB0005800	LMPK12110006	Phenylpropanoids and polyketides	Flavonoids	Flavones	Polyketides [PK]	Flavonoids [PK12]	Flavones and Flavonols [PK1211]	Full match	Full match	Full match	Phenylpropanoids and polyketides	Flavonoids	Flavones	Flavones	2.43341	1.28298	0.00783553	1	1.26943	up	3.48571e+07	2.82355e+07	2.18632e+07	1.29863e+07	9.36031e+06	1.25657e+07
Com_23027_pos	Schisantherin B	Gomisin B; Schisantherin B	C28 H34 O9	514.219	5.128	515.226	cpd:C17814	--	HMDB0258172	--	Phenylpropanoids and polyketides	Tannins	Hydrolyzable tannins	--	--	--	No results	No results	Full match	Phenylpropanoids and polyketides	Tannins	Hydrolyzable tannins	Hydrolyzable tannins	0.42996	-1.21772	0.00795329	1	2.01074	down	2.33169e+06	1.94916e+06	3.00414e+06	4.90766e+06	6.32891e+06	5.70683e+06
Com_7593_pos	α-Linolenoyl ethanolamide	--	C20 H35 N O2	321.267	8.741	322.274	--	--	HMDB0013624	--	Organic nitrogen compounds	Organonitrogen compounds	Amines	--	--	--	Full match	No results	No results	Organic nitrogen compounds	Organonitrogen compounds	Amines	N-acylethanolamines	10.3794	3.37565	0.00798875	1	1.43048	up	7.99181e+06	1.53606e+07	5.44822e+06	801043	1.19611e+06	777637
Com_14734_pos	6-Acetylmorphine	6-Acetylmorphine; 6-O-Monoacetylmorphine	C19 H21 N O4	327.142	9.596	328.149	cpd:C11781	--	HMDB0041812	--	Alkaloids and derivatives	Morphinans	-	--	--	--	Invalid mass	No results	No results	Alkaloids and derivatives	Morphinans	Not available	Morphinans	4.0128	2.00461	0.0081384	1	1.59289	up	1.23383e+07	6.32625e+06	1.09429e+07	2.17798e+06	2.0812e+06	3.11908e+06
Com_1928_pos	Trachelogenin	Trachelogenin; (-)-Trachelogenin	C21 H24 O7	388.152	5.53	371.149	cpd:C10891	--	HMDB0303743	--	Lignans, neolignans and related compounds	Furanoid lignans	Tetrahydrofuran lignans	--	--	--	No results	No results	Full match	Lignans, neolignans and related compounds	Furanoid lignans	Tetrahydrofuran lignans	Dibenzylbutyrolactone lignans	2.6868	1.42589	0.00888574	1	1.9428	up	2.04205e+08	1.45374e+08	1.63543e+08	6.14572e+07	8.18446e+07	4.76773e+07
Com_8472_pos	(+)-epipinoresinol-4-O-beta-D-glucoside	--	C26 H32 O11	520.195	5.285	521.201	--	--	--	--	--	--	--	--	--	--	No results	No results	Full match	Lignans, neolignans and related compounds	Lignan glycosides	Not available	Lignan glycosides	4.6956	2.23131	0.0093552	1	1.67083	up	3.09969e+07	2.51068e+07	1.52031e+07	2.92227e+06	5.75657e+06	6.50703e+06
Com_2332_pos	Canthaxanthin	Canthaxanthin	C40 H52 O2	564.398	9.686	565.406	cpd:C08583	map00906 Carotenoid biosynthesis	HMDB0003154	LMPR01070264	Lipids and lipid-like molecules	Prenol lipids	Tetraterpenoids	Prenol Lipids [PR]	Isoprenoids [PR01]	C40 isoprenoids (tetraterpenes) [PR0107]	No results	No results	Full match	Lipids and lipid-like molecules	Prenol lipids	Tetraterpenoids	Xanthophylls	55.3937	5.79165	0.00954012	1	2.30302	up	3.40162e+07	1.17844e+08	1.42269e+07	561507	1.87984e+06	556963
Com_21598_pos	Monocrotaline	Monocrotaline	C16 H23 N O6	325.153	5.543	326.16	cpd:C10350	--	HMDB0034363	--	Organoheterocyclic compounds	Pyrrolizines	-	--	--	--	No results	No results	Full match	Organoheterocyclic compounds	Pyrrolizines	Not available	Pyrrolizines	2.1365	1.09525	0.00954324	1	1.49565	up	3.97902e+06	4.79952e+06	6.04738e+06	2.1413e+06	2.09134e+06	2.70672e+06
Com_18298_pos	Hesperidin	Hesperidin; Hesperetin 7-O-rutinoside; Ciratin	C28 H34 O15	610.187	4.82	306.101	cpd:C09755	--	HMDB0003265	LMPK12140451	Phenylpropanoids and polyketides	Flavonoids	Flavonoid glycosides	Polyketides [PK]	Flavonoids [PK12]	Flavanones [PK1214]	No results	No results	Full match	Phenylpropanoids and polyketides	Flavonoids	Flavonoid glycosides	Flavonoid-7-O-glycosides	3.34775	1.74319	0.00975251	1	2.05742	up	8.87061e+06	6.17002e+06	1.19511e+07	3.21538e+06	2.7457e+06	2.10158e+06
Com_14266_neg	(+)-Tetrandrine	(+)-Tetrandrine; Tetrandrine	C38 H42 N2 O6	622.302	7.5	621.295	cpd:C09654	--	--	--	--	--	--	--	--	--	No results	No results	Full match	Lignans, neolignans and related compounds	Not available	Not available	Lignans, neolignans and related compounds	2.619	1.38901	0.00985631	1	1.09094	up	3.64776e+06	5.1798e+06	5.61671e+06	1.31349e+06	2.04517e+06	2.15654e+06
Com_11019_neg	Saikosaponin C	--	C48 H78 O17	926.523	9.034	925.515	--	--	HMDB0257448	--	Lipids and lipid-like molecules	Prenol lipids	Terpene glycosides	--	--	--	No results	No results	Full match	Lipids and lipid-like molecules	Prenol lipids	Terpene glycosides	Triterpene saponins	0.138589	-2.85111	0.0100019	1	1.48301	down	1.63904e+06	1.77929e+06	718135	4.95549e+06	1.37621e+07	1.11294e+07
Com_18138_pos	4-[1-(dimethylamino)ethylidene]-2-phenyl-1,3-oxazol-5(4H)-one	--	C13 H14 N2 O2	115.055	6.782	116.062	--	--	--	--	--	--	--	--	--	--	Invalid mass	No results	No results					0.501029	-0.997033	0.0103133	1	1.3894	down	5.5371e+06	4.10515e+06	5.99297e+06	1.06321e+07	1.18898e+07	8.68432e+06
Com_7803_pos	Neosaxitoxin	Neosaxitoxin; NeoSTX	C10 H17 N7 O5	315.13	4.756	316.137	cpd:C17208	--	HMDB0029369	--	Phenylpropanoids and polyketides	Saxitoxins, gonyautoxins, and derivatives	-	--	--	--	Full match	No results	No results	Phenylpropanoids and polyketides	Saxitoxins, gonyautoxins, and derivatives	Not available	Saxitoxins, gonyautoxins, and derivatives	21.1215	4.40064	0.0105534	1	2.11555	up	3.79288e+07	1.30644e+07	4.78559e+07	1.27145e+06	1.36688e+06	2.04168e+06
Com_3305_neg	3-Ureidopropionic acid	--	C4 H8 N2 O3	132.054	1.284	131.047	--	--	HMDB0000026	--	Organic acids and derivatives	Organic carbonic acids and derivatives	Ureas	--	--	--	Full match	No results	Full match	Organic acids and derivatives	Organic carbonic acids and derivatives	Ureas	Ureas	0.179359	-2.47908	0.0107741	1	2.04334	down	6.83693e+06	7.58834e+06	4.86906e+06	5.60732e+07	2.54176e+07	2.60834e+07
Com_9731_pos	Bisdemethoxycurcumin	Bisdemethoxycurcumin	C19 H16 O4	308.105	5.415	309.113	cpd:C17743	map00945 Stilbenoid, diarylheptanoid and gingerol biosynthesis;map01110 Biosynthesis of secondary metabolites	HMDB0002114	--	Phenylpropanoids and polyketides	Diarylheptanoids	Linear diarylheptanoids	--	--	--	No results	No results	Full match	Phenylpropanoids and polyketides	Diarylheptanoids	Linear diarylheptanoids	Curcuminoids	5.44975	2.44619	0.0110089	1	1.92139	up	3.01818e+07	1.89482e+07	2.17882e+07	2.81086e+06	3.33658e+06	6.86566e+06
Com_8478_neg	PA 13:1_18:1	--	C34 H63 O8 P	630.434	10.139	629.427	--	--	--	--	--	--	--	--	--	--	No results	Invalid mass	No results					0.210827	-2.24587	0.0111909	1	1.4702	down	1.03221e+06	2.627e+06	1.56696e+06	1.02785e+07	8.86459e+06	5.6458e+06
Com_6520_pos	Trifolin	Kaempferol-3-O-galactoside; Kaempferol 3-O-beta-D-galactoside; Trifolin	C21 H20 O11	470.083	11.153	471.09	cpd:C12626	map00944 Flavone and flavonol biosynthesis	HMDB0030864	LMPK12111663	Organoheterocyclic compounds	Pyrans	Pyranones and derivatives	Polyketides [PK]	Flavonoids [PK12]	Flavones and Flavonols [PK1211]	Invalid mass	No results	No results	Phenylpropanoids and polyketides	Flavonoids	Flavonoid glycosides	Flavonoid-3-O-glycosides	2.62031	1.38974	0.0113537	1	1.89304	up	4.90512e+07	3.00269e+07	4.89028e+07	1.96348e+07	1.64079e+07	1.27992e+07
Com_1144_pos	L-Citrulline	L-Citrulline; 2-Amino-5-ureidovaleric acid; Citrulline	C6 H13 N3 O3	175.096	1.333	176.103	cpd:C00327	map00220 Arginine biosynthesis;map01100 Metabolic pathways;map01110 Biosynthesis of secondary metabolites;map01230 Biosynthesis of amino acids	HMDB0000904	--	Organic acids and derivatives	Carboxylic acids and derivatives	Amino acids, peptides, and analogues	--	--	--	No results	No results	Full match	Organic acids and derivatives	Carboxylic acids and derivatives	Amino acids, peptides, and analogues	L-alpha-amino acids	0.0303935	-5.04009	0.0114905	1	2.13215	down	1.91236e+07	3.61814e+06	8.98241e+06	3.67748e+08	4.15909e+08	2.60125e+08
Com_11184_neg	Thymidine	Thymidine; Deoxythymidine	C10 H14 N2 O5	242.091	4.87	241.083	cpd:C00214	map00240 Pyrimidine metabolism;map01100 Metabolic pathways	HMDB0000273	--	Nucleosides, nucleotides, and analogues	Pyrimidine nucleosides	Pyrimidine 2'-deoxyribonucleosides	--	--	--	Full match	No results	Full match	Nucleosides, nucleotides, and analogues	Pyrimidine nucleotides	Pyrimidine deoxyribonucleotides	Pyrimidine 2'-deoxyribonucleoside monophosphates	0.271625	-1.88031	0.0119607	1	2.22041	down	3.52046e+06	1.90427e+06	3.00579e+06	1.03382e+07	1.14429e+07	9.25613e+06
Com_10615_pos	Lysopg 18:1	--	C24 H47 O9 P	510.296	4.782	256.155	--	--	--	--	--	--	--	--	--	--	No results	No results	Full match	Lipids and lipid-like molecules	Glycerophospholipids	Glycerophosphocholines	1-acyl-sn-glycero-3-phosphocholines	0.030334	-5.04292	0.0120366	1	2.26877	down	843444	721146	763852	1.03971e+07	3.39009e+07	3.2462e+07
Com_355_pos	Hippuric Acid	Hippurate; Hippuric acid; N-Benzoylglycine; Benzoylaminoacetic acid	C9 H9 N O3	179.058	5.179	163.039	cpd:C01586	map00360 Phenylalanine metabolism	HMDB0000714	--	Benzenoids	Benzene and substituted derivatives	Benzoic acids and derivatives	--	--	--	No results	No results	Full match	Benzenoids	Benzene and substituted derivatives	Benzoic acids and derivatives	Hippuric acids	5.0454	2.33497	0.0120601	1	1.82582	up	3.38091e+08	7.62747e+08	6.98419e+08	6.53883e+07	1.53039e+08	1.38186e+08
Com_13632_pos	Docosahexaenoic acid	(4Z,7Z,10Z,13Z,16Z,19Z)-Docosahexaenoic acid; 4,7,10,13,16,19-Docosahexaenoic acid; Docosahexaenoic acid; Docosahexaenoate	C22 H32 O2	328.24	6.653	329.247	cpd:C06429	map01040 Biosynthesis of unsaturated fatty acids	HMDB0002183	LMFA01031176	Lipids and lipid-like molecules	Fatty Acyls	Fatty acids and conjugates	Fatty Acyls [FA]	Fatty Acids and Conjugates [FA01]	Unsaturated fatty acids [FA0103]	Full match	No results	No results	Lipids and lipid-like molecules	Fatty Acyls	Fatty acids and conjugates	Very long-chain fatty acids	0.368315	-1.44099	0.0126257	1	1.17284	down	6.06392e+06	6.28511e+06	3.61925e+06	1.80802e+07	1.29502e+07	1.23245e+07
Com_5019_pos	Praeruptorin A	--	C21 H22 O7	386.137	5.447	387.144	--	--	HMDB0242259	--	Phenylpropanoids and polyketides	Coumarins and derivatives	Pyranocoumarins	--	--	--	No results	No results	Full match	Phenylpropanoids and polyketides	Coumarins and derivatives	Pyranocoumarins	Angular pyranocoumarins	2.19996	1.13748	0.0128736	1	1.18631	up	4.49646e+07	2.98795e+07	4.44234e+07	1.4025e+07	1.88291e+07	2.13595e+07
Com_5609_pos	Medicagenic acid	--	C30 H46 O6	502.33	6.821	503.337	--	--	HMDB0034551	LMPR0106150034	Lipids and lipid-like molecules	Prenol lipids	Triterpenoids	Prenol Lipids [PR]	Isoprenoids [PR01]	C30 isoprenoids (triterpenes) [PR0106]	No results	Full match	No results					0.195802	-2.35254	0.0129744	1	1.84056	down	1.28617e+07	1.08532e+07	1.20603e+07	5.089e+07	4.43033e+07	8.7518e+07
Com_18390_neg	Sibiricose A6	--	C23 H32 O15	548.174	5.056	547.167	--	--	--	--	--	--	--	--	--	--	No results	No results	Full match	Phenylpropanoids and polyketides	Cinnamic acids and derivatives	Hydroxycinnamic acids and derivatives	Coumaric acids and derivatives	4.58617	2.19729	0.0130346	1	1.72723	up	4.01317e+06	2.39851e+06	2.41719e+06	383041	555558	986509
Com_17273_pos	Heptadecanoic Acid	--	C17 H34 O2	292.24	6.345	293.248	--	--	HMDB0002259	LMFA01010017	Lipids and lipid-like molecules	Fatty Acyls	Fatty acids and conjugates	Fatty Acyls [FA]	Fatty Acids and Conjugates [FA01]	Straight chain fatty acids [FA0101]	Invalid mass	No results	No match	Lipids and lipid-like molecules	Fatty Acyls	Fatty acids and conjugates	Long-chain fatty acids	2.5456	1.34801	0.0130735	1	1.74896	up	6.82499e+06	7.87818e+06	7.90562e+06	2.28635e+06	2.89663e+06	3.69854e+06
Com_13593_neg	Galangin	Galangin; 3,5,7-Trihydroxyflavone	C15 H10 O5	270.053	7.48	269.046	cpd:C10044	map00941 Flavonoid biosynthesis	HMDB0029521	LMPK12111653	Phenylpropanoids and polyketides	Flavonoids	Flavones	Polyketides [PK]	Flavonoids [PK12]	Flavones and Flavonols [PK1211]	No results	No results	Full match	Phenylpropanoids and polyketides	Flavonoids	Flavones	Flavonols	0.15952	-2.64819	0.0131019	1	1.69147	down	960019	446593	585615	2.76192e+06	2.67651e+06	7.05047e+06
Com_9460_pos	1,4-dihydroxy-1,4-dimethyl-7-(propan-2-ylidene)-decahydroazulen-6-one	--	C15 H24 O3	252.173	8.156	505.353	--	--	--	--	--	--	--	--	--	--	Full match	No results	No results					0.16953	-2.56039	0.0132785	1	1.57981	down	5.16808e+06	3.57544e+06	4.5476e+06	3.1985e+07	3.20262e+07	1.43886e+07
Com_23690_pos	Oleanolic acid	Oleanolic acid; 3beta-Hydroxyolean-12-en-28-oic acid; Astrantiagenin C; Caryophyllin; Oleanolate	C30 H48 O3	456.361	8.174	457.368	cpd:C17148	--	HMDB0002364	LMPR0106150004	Lipids and lipid-like molecules	Prenol lipids	Triterpenoids	Prenol Lipids [PR]	Isoprenoids [PR01]	C30 isoprenoids (triterpenes) [PR0106]	Full match	No results	Full match	Lipids and lipid-like molecules	Prenol lipids	Triterpenoids	Triterpenoids	3.19786	1.67711	0.0134192	1	1.9454	up	2.79139e+06	3.76257e+06	3.23981e+06	782941	1.43928e+06	840380
Com_1057_pos	N-Feruloylspermidine	--	C17 H27 N3 O3	321.206	4.857	322.213	--	--	--	--	--	--	--	--	--	--	No results	No results	Full match	Benzenoids	Phenols	Methoxyphenols	Methoxyphenols	2.78831	1.47939	0.0134595	1	1.01792	up	1.57491e+08	2.6836e+08	2.24076e+08	5.25865e+07	9.61992e+07	8.43037e+07
Com_12424_pos	3-(3,4,5-trimethoxyphenyl)propanoic acid	--	C12 H16 O5	280.095	5.44	281.101	--	--	HMDB0030254	--	Phenylpropanoids and polyketides	Phenylpropanoic acids	-	--	--	--	Invalid mass	No results	No results					2.69851	1.43216	0.0137121	1	1.55918	up	1.04754e+07	7.53648e+06	1.174e+07	3.16753e+06	5.08038e+06	2.77735e+06
Com_4194_pos	Sinapyl Alcohol	Sinapyl alcohol; Sinapoyl alcohol	C11 H14 O4	210.089	5.007	211.097	cpd:C02325	map00940 Phenylpropanoid biosynthesis;map01100 Metabolic pathways;map01110 Biosynthesis of secondary metabolites	HMDB0013070	--	Benzenoids	Phenols	Methoxyphenols	--	--	--	No results	No results	Full match	Benzenoids	Phenols	Methoxyphenols	Methoxyphenols	2.60699	1.38239	0.013721	1	1.72428	up	6.3815e+07	6.19412e+07	8.79295e+07	2.02958e+07	2.48162e+07	3.68543e+07
Com_7333_neg	3-(3-nitrophenyl)-2-phenylacrylic acid	--	C15 H11 N O4	290.046	5.148	289.039	--	--	--	--	--	--	--	--	--	--	Invalid mass	No results	No results					0.36202	-1.46586	0.013827	1	1.58275	down	3.48994e+06	3.54721e+06	4.51935e+06	1.35491e+07	7.60253e+06	1.07707e+07
Com_14029_pos	L-cysteine	L-Cysteine; L-2-Amino-3-mercaptopropionic acid	C3 H7 N O2 S	121.02	6.049	122.027	cpd:C00097	map00260 Glycine, serine and threonine metabolism;map00270 Cysteine and methionine metabolism;map00430 Taurine and hypotaurine metabolism;map00460 Cyanoamino acid metabolism;map00480 Glutathione metabolism;map00730 Thiamine metabolism;map00770 Pantothenate and CoA biosynthesis;map00920 Sulfur metabolism;map00970 Aminoacyl-tRNA biosynthesis;map01100 Metabolic pathways;map01110 Biosynthesis of seco…	HMDB0000574	--	Organic acids and derivatives	Carboxylic acids and derivatives	Amino acids, peptides, and analogues	--	--	--	No results	No results	Full match	Organic acids and derivatives	Carboxylic acids and derivatives	Amino acids, peptides, and analogues	Cysteine and derivatives	3.00273	1.58627	0.0142239	1	1.50608	up	7.49221e+06	1.15902e+07	6.21807e+06	3.94096e+06	2.35517e+06	2.12971e+06
Com_20490_neg	6-Sialyllactose	--	C23 H39 N O19	633.212	6.419	632.204	--	--	--	--	--	--	--	--	--	--	No results	No results	Full match	Organic oxygen compounds	Organooxygen compounds	Carbohydrates and carbohydrate conjugates	N-acylneuraminic acids	0.455061	-1.13587	0.0144376	1	2.26884	down	1.98873e+06	1.4758e+06	1.62399e+06	2.97252e+06	3.42816e+06	4.78138e+06
Com_19911_pos	4-[(4-chlorophenyl)thio]-5-methylthieno[2,3-d]pyrimidine	--	C13 H9 Cl N2 S2	291.989	1.406	292.996	--	--	--	--	--	--	--	--	--	--	Full match	No results	No results					0.252661	-1.98472	0.0147283	1	2.20662	down	1.92559e+06	1.37769e+06	2.3811e+06	8.65925e+06	9.50007e+06	4.33868e+06
Com_16029_pos	Polygalic acid	--	C29 H44 O6	488.314	6.647	489.321	--	--	--	--	--	--	--	--	--	--	No results	No results	Full match	Lipids and lipid-like molecules	Steroids and steroid derivatives	Hydroxysteroids	12-alpha-hydroxysteroids	0.256249	-1.96438	0.0148425	1	1.41752	down	1.7843e+06	2.13573e+06	1.81916e+06	1.04016e+07	6.5994e+06	5.39594e+06
Com_3179_pos	2-morpholino-1-phenyl-1-ethanol	--	C12 H17 N O2	189.116	5.196	190.123	--	--	--	--	--	--	--	--	--	--	Invalid mass	No results	No results					0.0292111	-5.09734	0.0149966	1	2.13576	down	3.9363e+06	2.21846e+06	3.56163e+06	3.2242e+07	1.31686e+08	1.68699e+08
Com_5050_pos	Tiglic acid	Tiglic acid; (E)-2,3-Dimethylacrylic acid	C5 H8 O2	100.052	6.649	201.112	cpd:C08279	--	HMDB0001470	LMFA01020030	Lipids and lipid-like molecules	Fatty Acyls	Fatty acids and conjugates	Fatty Acyls [FA]	Fatty Acids and Conjugates [FA01]	Branched fatty acids [FA0102]	No results	No results	Full match	Lipids and lipid-like molecules	Fatty Acyls	Fatty acids and conjugates	Methyl-branched fatty acids	0.286459	-1.8036	0.01512	1	1.25712	down	9.39973e+06	1.72402e+07	1.75167e+07	7.35218e+07	4.64435e+07	3.41814e+07
Com_13125_pos	Isomucronulatol	--	C17 H18 O5	302.115	5.584	303.122	--	--	HMDB0033189	LMPK12080033	Phenylpropanoids and polyketides	Isoflavonoids	O-methylated isoflavonoids	Polyketides [PK]	Flavonoids [PK12]	Isoflavans [PK1208]	No results	No results	Full match	Phenylpropanoids and polyketides	Isoflavonoids	O-methylated isoflavonoids	4'-O-methylated isoflavonoids	1.93998	0.956038	0.0152835	1	1.82949	up	1.61946e+07	1.29504e+07	1.72013e+07	6.11667e+06	9.1643e+06	8.60912e+06
Com_5001_pos	Eugenyl acetate	--	C12 H14 O3	206.095	5.186	224.128	--	--	HMDB0034122	--	Benzenoids	Phenol esters	-	--	--	--	No results	No results	Full match	Benzenoids	Phenol esters	Not available	Phenol esters	2.07497	1.05309	0.016244	1	1.62796	up	7.13733e+07	5.00421e+07	5.60468e+07	2.9713e+07	2.8582e+07	2.723e+07
Com_19155_neg	Phloretin	Phloretin	C15 H14 O5	274.08	4.236	273.073	cpd:C00774	--	HMDB0003306	LMPK12120525	Phenylpropanoids and polyketides	Linear 1,3-diarylpropanoids	Chalcones and dihydrochalcones	Polyketides [PK]	Flavonoids [PK12]	Chalcones and dihydrochalcones [PK1212]	Invalid mass	No match	No match	Phenylpropanoids and polyketides	Linear 1,3-diarylpropanoids	Chalcones and dihydrochalcones	2'-Hydroxy-dihydrochalcones	0.36263	-1.46343	0.0163671	1	1.37923	down	834108	492668	869764	2.04245e+06	1.7144e+06	2.30041e+06
Com_2697_pos	Methionine sulfoxide	--	C5 H11 N O3 S	165.046	1.859	166.053	--	--	HMDB0002005	--	Organic acids and derivatives	Carboxylic acids and derivatives	Amino acids, peptides, and analogues	--	--	--	No results	No results	Full match	Organic acids and derivatives	Carboxylic acids and derivatives	Amino acids, peptides, and analogues	Alpha amino acids	2.00576	1.00415	0.0164104	1	1.33595	up	7.98286e+07	1.00804e+08	1.22522e+08	3.88438e+07	5.50221e+07	5.72759e+07
Com_10264_neg	N2-Methylguanosine	--	C11 H15 N5 O5	297.107	4.759	296.1	--	--	--	--	--	--	--	--	--	--	Full match	Full match	Full match	Nucleosides, nucleotides, and analogues	Purine nucleosides	Not available	Purine nucleosides	0.487827	-1.03556	0.0165997	1	1.46416	down	6.65491e+06	5.10177e+06	5.40581e+06	1.03399e+07	9.82576e+06	1.50158e+07
Com_832_neg	Apigenin	Apigenin; 4',5,7-Trihydroxyflavone; 5,7,4'-Trihydroxyflavone	C15 H10 O5	270.053	6.063	269.046	cpd:C01477	map00941 Flavonoid biosynthesis;map00943 Isoflavonoid biosynthesis;map00944 Flavone and flavonol biosynthesis;map01100 Metabolic pathways;map01110 Biosynthesis of secondary metabolites	HMDB0002124	LMPK12110005	Phenylpropanoids and polyketides	Flavonoids	Flavones	Polyketides [PK]	Flavonoids [PK12]	Flavones and Flavonols [PK1211]	Full match	Full match	Full match	Phenylpropanoids and polyketides	Flavonoids	Flavones	Flavones	0.134595	-2.8933	0.0169562	1	1.90932	down	4.57148e+07	2.49187e+07	2.76381e+07	2.81979e+08	1.07597e+08	3.40553e+08
Com_5086_neg	Pantetheine	Pantetheine; (R)-Pantetheine	C11 H22 N2 O4 S	278.13	5.349	277.123	cpd:C00831	map00770 Pantothenate and CoA biosynthesis	HMDB0003426	--	Organic acids and derivatives	Carboxylic acids and derivatives	Amino acids, peptides, and analogues	--	--	--	No results	No results	Full match	Organic acids and derivatives	Carboxylic acids and derivatives	Amino acids, peptides, and analogues	Beta amino acids and derivatives	0.315957	-1.6622	0.0170936	1	1.158	down	1.29375e+07	6.16738e+06	7.91303e+06	3.33386e+07	1.84659e+07	3.37068e+07
Com_21089_neg	Thymol	Thymol	C10 H14 O	150.105	5.619	149.097	cpd:C09908	--	HMDB0001878	LMPR0102090029	Lipids and lipid-like molecules	Prenol lipids	Monoterpenoids	Prenol Lipids [PR]	Isoprenoids [PR01]	C10 isoprenoids (monoterpenes) [PR0102]	No results	No results	Full match	Lipids and lipid-like molecules	Prenol lipids	Monoterpenoids	Aromatic monoterpenoids	0.29217	-1.77512	0.0170994	1	2.26027	down	998737	850300	959177	2.75503e+06	2.43209e+06	4.42445e+06
Com_6733_pos	m-Cresol	3-Cresol; m-Cresol; 3-Hydroxytoluene; 3-Methylphenol	C7 H8 O	108.058	6.807	109.065	cpd:C01467	--	HMDB0002048	--	Benzenoids	Phenols	Cresols	--	--	--	No results	No results	Full match	Benzenoids	Phenols	Cresols	Meta cresols	0.623238	-0.682144	0.0172628	1	1.78519	down	2.80331e+07	2.66683e+07	3.58219e+07	5.13897e+07	5.04058e+07	4.34512e+07
Com_20020_pos	Carnosic acid	--	C20 H28 O4	332.199	5.581	333.206	--	--	HMDB0002358	--	Lipids and lipid-like molecules	Prenol lipids	Diterpenoids	--	--	--	No results	No results	Full match	Lipids and lipid-like molecules	Prenol lipids	Diterpenoids	Diterpenoids	0.259139	-1.9482	0.0174569	1	2.08005	down	1.68197e+06	1.17981e+06	1.6029e+06	8.55807e+06	4.77924e+06	3.89163e+06
Com_1186_pos	N,5-diphenyl-1,3,4-oxadiazole-2-carboxamide	--	C15 H11 N3 O2	265.081	4.299	266.089	--	--	--	--	--	--	--	--	--	--	Invalid mass	No results	No results					6.63723	2.73058	0.0177728	1	1.09687	up	1.1531e+08	1.78508e+08	1.3481e+08	3.71202e+07	1.52669e+07	1.21922e+07
Com_6299_pos	Neocryptotanshinone	--	C19 H22 O4	314.153	6.128	629.314	--	--	--	--	--	--	--	--	--	--	No results	No results	Full match	Lipids and lipid-like molecules	Prenol lipids	Diterpenoids	Tanshinones, isotanshinones, and derivatives	0.152466	-2.71344	0.0180611	1	1.5406	down	3.55381e+06	3.43294e+06	2.47301e+06	1.50937e+07	1.26586e+07	3.42927e+07
Com_58_neg	Denin	--	C33 H56 O14	676.367	8.14	721.365	--	--	--	--	--	--	--	--	--	--	No results	No results	Full match	Lipids and lipid-like molecules	Steroids and steroid derivatives	Steroidal glycosides	Steroidal glycosides	2.06156	1.04374	0.0182154	1	1.78501	up	2.71822e+09	3.02612e+09	2.48047e+09	1.09991e+09	1.19486e+09	1.69484e+09
Com_25488_neg	Abscisic Acid	Abscisate; Abscisic acid; (+)-Abscisic acid; ABA	C15 H20 O4	264.137	5.14	263.129	cpd:C06082	map00906 Carotenoid biosynthesis;map01100 Metabolic pathways;map01110 Biosynthesis of secondary metabolites;map04075 Plant hormone signal transduction	HMDB0036093	--	Lipids and lipid-like molecules	Prenol lipids	Sesquiterpenoids	--	--	--	No results	No results	Full match	Lipids and lipid-like molecules	Prenol lipids	Sesquiterpenoids	Abscisic acids and derivatives	2.54861	1.34971	0.0184531	1	1.46331	up	1.52945e+06	1.13702e+06	1.49412e+06	367083	653138	612271
Com_108_neg	LPI 18:3	--	C27 H47 O12 P	594.28	9.297	593.273	--	--	--	LMGP06050028	--	--	--	Glycerophospholipids [GP]	Glycerophosphoinositols [GP06]	Monoacylglycerophosphoinositols [GP0605]	No results	Full match	No results	Lipids and lipid-like molecules	Glycerophospholipids	Glycerophosphoinositols	Phosphatidylinositols	4.63765	2.21339	0.018507	1	1.43361	up	1.23783e+09	1.99031e+09	1.37142e+09	5.40433e+08	2.0157e+08	2.49786e+08
Com_6660_pos	Yuheinoside	--	C16 H24 O9	360.143	5.703	361.15	--	--	--	--	--	--	--	--	--	--	No results	No results	Full match	Lipids and lipid-like molecules	Prenol lipids	Terpene glycosides	Iridoid O-glycosides	5.88588	2.55726	0.0187261	1	1.84238	up	2.89843e+07	3.50802e+07	5.56836e+07	5.04395e+06	3.499e+06	1.1802e+07
Com_2590_neg	Triethyl citrate	--	C12 H20 O7	276.121	5.272	275.114	--	--	HMDB0034263	--	Organic acids and derivatives	Carboxylic acids and derivatives	Tricarboxylic acids and derivatives	--	--	--	No results	No results	Full match	Organic acids and derivatives	Carboxylic acids and derivatives	Tricarboxylic acids and derivatives	Tricarboxylic acids and derivatives	3.93224	1.97535	0.018748	1	1.64783	up	5.96253e+07	5.90975e+07	5.88671e+07	1.24425e+07	1.13943e+07	2.13257e+07
Com_7217_pos	Arachidonoyl amide	--	C20 H33 N O	303.256	9.285	304.263	--	--	--	LMFA08010007	--	--	--	Fatty Acyls [FA]	Fatty amides [FA08]	Primary amides [FA0801]	Full match	No results	No results	Lipids and lipid-like molecules	Fatty Acyls	Fatty amides	Fatty amides	7.41351	2.89016	0.0188837	1	2.16888	up	2.7219e+07	3.12169e+07	3.13844e+07	6.74943e+06	2.74327e+06	2.62308e+06
Com_1923_pos	Artemisinin	Qing Hau Sau; Artemisinin	C15 H22 O5	282.146	6.017	283.153	cpd:C09538	--	--	--	--	--	--	--	--	--	Full match	No results	Full match	Lipids and lipid-like molecules	Prenol lipids	Terpene lactones	Terpene lactones	0.447332	-1.16058	0.019609	1	1.4501	down	9.25017e+07	7.75433e+07	1.33601e+08	1.83853e+08	2.03275e+08	2.91666e+08
Com_9704_pos	Tangeretin	Tangeretin; 5,6,7,8,4'-Pentamethoxyflavone	C20 H20 O7	372.121	5.357	373.128	cpd:C10190	--	--	LMPK12111443	--	--	--	Polyketides [PK]	Flavonoids [PK12]	Flavones and Flavonols [PK1211]	No results	No results	Full match	Phenylpropanoids and polyketides	Flavonoids	O-methylated flavonoids	8-O-methylated flavonoids	2.99236	1.58128	0.0198188	1	1.53714	up	3.02628e+07	1.90338e+07	2.62836e+07	5.14907e+06	1.08526e+07	9.25606e+06
Com_13549_pos	Arctiin	Arctiin	C27 H34 O11	534.209	5.613	535.216	cpd:C16915	--	HMDB0248568	--	Lignans, neolignans and related compounds	Lignan glycosides	-	--	--	--	No results	No results	Full match	Lignans, neolignans and related compounds	Lignan glycosides	Not available	Lignan glycosides	2.36825	1.24382	0.0201347	1	1.58734	up	1.64536e+07	1.2289e+07	9.48034e+06	4.80271e+06	7.22048e+06	4.11655e+06
Com_551_pos	5-(6-hydroxy-6-methyloctyl)-2,5-dihydrofuran-2-one	--	C13 H22 O3	208.146	5.836	209.154	--	--	--	--	--	--	--	--	--	--	Invalid mass	No results	No results					6.22839	2.63886	0.0206684	1	2.19907	up	5.40658e+08	5.06741e+08	8.63579e+08	4.40071e+07	1.19119e+08	1.43691e+08
Com_8138_neg	Inosine diphosphate	IDP; Inosine 5'-diphosphate; Inosine diphosphate	C10 H14 N4 O11 P2	428.015	3.636	427.008	cpd:C00104	map00230 Purine metabolism	HMDB0003335	--	Nucleosides, nucleotides, and analogues	Purine nucleotides	Purine ribonucleotides	--	--	--	No results	No results	Full match	Nucleosides, nucleotides, and analogues	Purine nucleotides	Purine ribonucleotides	Purine ribonucleoside diphosphates	0.276634	-1.85395	0.0213655	1	1.2267	down	3.15025e+06	3.21383e+06	3.69743e+06	1.75016e+07	9.55616e+06	9.31341e+06
Com_3732_neg	Adenosine 5'-monophosphate	AMP; Adenosine 5'-monophosphate; Adenylic acid; Adenylate; 5'-AMP; 5'-Adenylic acid; 5'-Adenosine monophosphate; Adenosine 5'-phosphate	C10 H14 N5 O7 P	347.063	2.009	346.056	cpd:C00020	map00230 Purine metabolism;map00908 Zeatin biosynthesis;map01100 Metabolic pathways;map01110 Biosynthesis of secondary metabolites	HMDB0000045	--	Nucleosides, nucleotides, and analogues	Purine nucleotides	Purine ribonucleotides	--	--	--	Full match	Full match	Full match	Nucleosides, nucleotides, and analogues	Purine nucleotides	Purine ribonucleotides	Purine ribonucleoside monophosphates	4.928	2.301	0.021616	1	1.57155	up	1.30069e+07	3.76388e+07	1.71431e+07	2.4741e+06	5.83504e+06	5.44671e+06
Com_5353_pos	Dehydroeffusol	--	C17 H14 O2	250.099	3.79	251.106	--	--	--	--	--	--	--	--	--	--	No results	No results	Full match	Benzenoids	Phenanthrenes and derivatives	Phenanthrols	Phenanthrols	0.248899	-2.00637	0.0216673	1	1.35562	down	1.15465e+07	1.24228e+07	1.02494e+07	5.86913e+07	5.07206e+07	2.80682e+07
Com_143_pos	D-(-)-Glutamine	--	C5 H10 N2 O3	146.069	1.352	147.076	--	--	--	--	--	--	--	--	--	--	Full match	Full match	Full match	Organic acids and derivatives	Carboxylic acids and derivatives	Amino acids, peptides, and analogues	D-alpha-amino acids	0.0280594	-5.15537	0.0218673	1	2.01567	down	7.58765e+07	5.43806e+07	6.3398e+06	8.58397e+08	3.44311e+09	5.66621e+08
Com_6096_pos	tetranor-12(R)-HETE	--	C16 H26 O3	248.178	6.693	249.185	--	--	--	--	--	--	--	--	--	--	Invalid mass	No results	No results					0.508943	-0.974423	0.0222413	1	1.99238	down	2.53939e+07	2.42498e+07	2.45212e+07	5.8829e+07	4.53481e+07	4.1546e+07
Com_895_neg	Corticosterone	Corticosterone; 11beta,21-Dihydroxy-4-pregnene-3,20-dione; Kendall's compound B; Reichstein's substance H	C21 H30 O4	346.212	9.597	345.205	cpd:C02140	map01100 Metabolic pathways	HMDB0001547	LMST02030186	Lipids and lipid-like molecules	Steroids and steroid derivatives	Hydroxysteroids	Sterol Lipids [ST]	Steroids [ST02]	C21 steroids (gluco/mineralocorticoids, progestogins) and derivatives [ST0203]	Invalid mass	No results	No results	Lipids and lipid-like molecules	Steroids and steroid derivatives	Hydroxysteroids	21-hydroxysteroids	4.29187	2.10161	0.0227674	1	1.97002	up	1.51754e+08	1.99043e+08	1.22524e+08	1.94624e+07	3.51193e+07	5.57013e+07
Com_12904_neg	1-O-(3,4,5-Trimethoxybenzoyl)-beta-L-galactopyranose	--	C16 H22 O10	420.127	4.686	419.12	--	--	--	--	--	--	--	--	--	--	Invalid mass	No results	No match					4.58406	2.19663	0.0230545	1	1.23779	up	1.44721e+06	1.23566e+06	3.02335e+06	218938	670897	354961
Com_20809_pos	N', N''-DiFeruloylspermidine	--	C27 H35 N3 O6	497.252	9.279	498.259	--	--	--	--	--	--	--	--	--	--	No results	No results	Full match	Phenylpropanoids and polyketides	Cinnamic acids and derivatives	Hydroxycinnamic acids and derivatives	Hydroxycinnamic acids and derivatives	4.75071	2.24814	0.0232686	1	1.92901	up	7.69718e+06	3.56991e+06	8.42697e+06	1.16552e+06	1.55475e+06	1.42523e+06
Com_1347_pos	Isovanillin	--	C8 H8 O3	152.047	6.638	153.055	--	--	--	--	--	--	--	--	--	--	No results	No results	Full match	Benzenoids	Phenols	Methoxyphenols	Methoxyphenols	0.427906	-1.22463	0.0233033	1	1.60614	down	1.02418e+08	8.45197e+07	1.10746e+08	3.14705e+08	1.86832e+08	1.94138e+08
Com_22067_pos	Tetrahydropapaverine	--	C20 H25 N O4	343.18	5.795	344.187	--	--	HMDB0258902	--	Organoheterocyclic compounds	Isoquinolines and derivatives	Benzylisoquinolines	--	--	--	No results	No results	Full match	Organoheterocyclic compounds	Isoquinolines and derivatives	Benzylisoquinolines	Benzylisoquinolines	3.02931	1.59899	0.0235213	1	1.97559	up	2.46378e+06	4.53333e+06	2.19358e+06	1.20814e+06	1.03449e+06	791290
Com_1135_pos	Boc-beta-cyano-L-alanine	--	C9 H14 N2 O4	214.095	2.235	215.103	--	--	--	--	--	--	--	--	--	--	No results	No results	Full match	Organic acids and derivatives	Carboxylic acids and derivatives	Amino acids, peptides, and analogues	Alpha amino acids and derivatives	4.56655	2.19111	0.0238421	1	1.49887	up	3.65338e+08	1.77915e+08	4.00725e+08	3.18737e+07	8.56721e+07	8.91699e+07
Com_78_neg	D-(-)-Quinic acid	--	C7 H12 O6	192.064	5.186	191.056	--	--	HMDB0003072	--	Organic oxygen compounds	Organooxygen compounds	Alcohols and polyols	--	--	--	Full match	Full match	Full match	Organic oxygen compounds	Organooxygen compounds	Alcohols and polyols	Quinic acids and derivatives	9.27788	3.2138	0.0239966	1	1.45599	up	6.12058e+08	2.31946e+09	7.3297e+08	9.92374e+07	1.81827e+08	1.13905e+08
Com_5446_pos	3'-Hydroxypterostilbene	--	C16 H16 O4	272.105	5.379	273.112	--	--	--	--	--	--	--	--	--	--	No results	No results	Full match	Phenylpropanoids and polyketides	Stilbenes	Not available	Stilbenes	2.3682	1.24379	0.0241258	1	1.4604	up	6.67308e+07	3.73862e+07	5.04061e+07	1.88403e+07	2.26981e+07	2.37107e+07
Com_22344_pos	2-Deoxyribose 1-Phosphate	--	C5 H11 O7 P	214.025	1.252	215.032	--	--	HMDB0001351	--	Organic oxygen compounds	Organooxygen compounds	Carbohydrates and carbohydrate conjugates	--	--	--	No results	No results	Full match					0.354515	-1.49608	0.0244321	1	2.10835	down	2.33365e+06	1.57179e+06	3.36974e+06	5.82358e+06	8.20981e+06	6.48815e+06
Com_3844_neg	vasicine	Peganine; Vasicine	C11 H12 N2 O	188.095	4.773	223.065	cpd:C10733	--	HMDB0256199	--	Organoheterocyclic compounds	Diazanaphthalenes	Benzodiazines	--	--	--	No results	No results	Full match	Organoheterocyclic compounds	Diazanaphthalenes	Benzodiazines	Quinazolines	9.00981	3.1715	0.0251028	1	1.83525	up	9.29479e+06	3.64185e+07	3.91516e+07	1.36587e+06	4.16491e+06	3.88839e+06
Com_23603_neg	Tenuifoliside A	--	C31 H38 O17	682.211	5.31	663.193	--	--	--	--	--	--	--	--	--	--	No results	No results	Full match	Phenylpropanoids and polyketides	Cinnamic acids and derivatives	Hydroxycinnamic acids and derivatives	Coumaric acids and derivatives	2.92872	1.55027	0.0251725	1	1.47108	up	1.47158e+06	1.53927e+06	797105	264195	515993	520024
Com_80_neg	Chlorogenic acid	Chlorogenate; Chlorogenic acid; Caffeoyl quinic acid; trans-5-O-Caffeoyl-D-quinate	C16 H18 O9	354.095	5.295	353.088	cpd:C00852	map00940 Phenylpropanoid biosynthesis;map00941 Flavonoid biosynthesis;map00945 Stilbenoid, diarylheptanoid and gingerol biosynthesis;map01110 Biosynthesis of secondary metabolites	HMDB0003164	--	Organic oxygen compounds	Organooxygen compounds	Alcohols and polyols	--	--	--	Full match	Full match	Full match	Organic oxygen compounds	Organooxygen compounds	Alcohols and polyols	Quinic acids and derivatives	20.1417	4.33211	0.0251833	1	1.1881	up	2.84013e+08	2.31172e+09	5.28228e+08	1.96527e+07	9.70504e+07	3.83965e+07
Com_13222_pos	Thymopentin	--	C30 H49 N9 O9	679.363	8.736	680.37	--	--	HMDB0259057	--	Organic acids and derivatives	Carboxylic acids and derivatives	Amino acids, peptides, and analogues	--	--	--	No results	No results	Full match	Organic acids and derivatives	Carboxylic acids and derivatives	Amino acids, peptides, and analogues	Oligopeptides	0.359371	-1.47645	0.0256355	1	1.00979	down	5.6728e+06	4.16945e+06	2.76087e+06	1.1516e+07	1.58493e+07	7.70464e+06
Com_12095_pos	Irisolidone 7-O-beta-d-glucoside	--	C23 H24 O11	476.133	5.192	459.129	--	--	--	--	--	--	--	--	--	--	No results	No results	Full match					1.79831	0.846646	0.0257783	1	1.63621	up	2.10217e+07	1.47243e+07	1.75884e+07	1.223e+07	7.7685e+06	9.65953e+06
Com_4636_pos	Propylparaben	--	C10 H12 O3	180.079	7.278	181.086	--	--	HMDB0032574	--	Benzenoids	Benzene and substituted derivatives	Benzoic acids and derivatives	--	--	--	No results	No results	Full match	Benzenoids	Benzene and substituted derivatives	Benzoic acids and derivatives	p-Hydroxybenzoic acid alkyl esters	0.312027	-1.68026	0.0257923	1	2.23427	down	1.89121e+07	1.43814e+07	2.08903e+07	8.10967e+07	5.67339e+07	3.58202e+07
Com_5419_pos	2'-Deoxyadenosine	Deoxyadenosine; 2'-Deoxyadenosine	C10 H13 N5 O3	251.102	3.83	252.109	cpd:C00559	map00230 Purine metabolism;map01100 Metabolic pathways	HMDB0000101	--	Nucleosides, nucleotides, and analogues	Purine nucleosides	Purine 2'-deoxyribonucleosides	--	--	--	Full match	Full match	Full match	Nucleosides, nucleotides, and analogues	Purine nucleosides	Purine 2'-deoxyribonucleosides	Purine 2'-deoxyribonucleosides	0.221582	-2.17408	0.025986	1	1.42155	down	9.98333e+06	9.99235e+06	1.00804e+07	5.82262e+07	5.06484e+07	2.67682e+07
Com_94_pos	MAG (18:3)	--	C21 H36 O4	352.261	8.61	353.268	--	--	--	--	--	--	--	--	--	--	No results	No results	Full match	Lipids and lipid-like molecules	Glycerolipids	Monoradylglycerols	Monoacylglycerols	6.55422	2.71242	0.0260822	1	2.31668	up	2.49246e+09	3.18358e+09	2.74036e+09	6.69442e+08	1.99177e+08	4.15501e+08
Com_6894_pos	ethyl 2-{[(1-methyl-3-propyl-1H-pyrazol-4-yl)carbonyl]amino}acetate	--	C12 H19 N3 O3	253.143	4.255	254.15	--	--	--	--	--	--	--	--	--	--	Full match	No results	No results					0.166528	-2.58616	0.0261476	1	1.65997	down	1.00148e+07	4.30577e+06	3.91843e+06	2.03098e+07	2.21942e+07	6.7021e+07
Com_6199_neg	L-Ornithine	L-Ornithine; (S)-2,5-Diaminovaleric acid; (S)-2,5-Diaminopentanoic acid; (S)-2,5-Diaminopentanoate	C5 H12 N2 O2	132.09	1.318	131.083	cpd:C00077	map00220 Arginine biosynthesis;map00330 Arginine and proline metabolism;map00480 Glutathione metabolism;map01100 Metabolic pathways;map01110 Biosynthesis of secondary metabolites;map01210 2-Oxocarboxylic acid metabolism;map01230 Biosynthesis of amino acids;map02010 ABC transporters	HMDB0000214	--	Organic acids and derivatives	Carboxylic acids and derivatives	Amino acids, peptides, and analogues	--	--	--	No results	No results	Full match	Organic acids and derivatives	Carboxylic acids and derivatives	Amino acids, peptides, and analogues	L-alpha-amino acids	0.117177	-3.09323	0.0264637	1	1.5068	down	1.30059e+06	2.08778e+06	1.27992e+06	2.49476e+07	6.90785e+06	7.98409e+06
Com_2036_neg	Phloridzin	Phlorizin; Phlorhizin; Phloridzin	C21 H24 O10	436.137	5.807	435.13	cpd:C01604	--	HMDB0036634	LMPK12120517	Phenylpropanoids and polyketides	Flavonoids	Flavonoid glycosides	Polyketides [PK]	Flavonoids [PK12]	Chalcones and dihydrochalcones [PK1212]	No results	Full match	Full match					0.0755544	-3.72634	0.0266643	1	1.43227	down	6.44975e+06	1.87133e+06	3.72297e+06	1.0067e+08	1.51606e+07	4.35789e+07
Com_19477_pos	5-[(8Z,11Z)-pentadeca-8,11-dien-1-yl]benzene-1,3-diol	--	C21 H32 O2	316.24	8.434	317.248	--	--	--	--	--	--	--	--	--	--	Full match	No results	No results					2.68382	1.42429	0.0272994	1	2.06887	up	3.50816e+06	6.11791e+06	4.93285e+06	1.36214e+06	1.34888e+06	2.71369e+06
Com_9945_pos	N1,N3-di(2-methylphenyl)-2-phenylmalonamide	--	C23 H22 N2 O2	716.33	8.78	359.172	--	--	--	--	--	--	--	--	--	--	Invalid mass	No results	No results					2.34992	1.23261	0.0274873	1	1.91735	up	1.89354e+07	1.99819e+07	2.17601e+07	6.65608e+06	1.15193e+07	7.64565e+06
Com_21656_pos	Apigeninidin 5-glucoside	--	C21 H21 O9	417.118	5.647	418.125	--	--	--	--	--	--	--	--	--	--	No results	No results	Full match	Phenylpropanoids and polyketides	Flavonoids	Flavonoid glycosides	Flavonoid O-glycosides	3.04499	1.60644	0.028003	1	1.59697	up	2.75127e+06	4.77297e+06	2.60501e+06	1.04057e+06	1.16226e+06	1.12369e+06
Com_15406_neg	4-Methyl-5-thiazoleethanol	--	C6 H9 N O S	143.041	5.015	142.034	--	--	HMDB0032985	--	Organoheterocyclic compounds	Azoles	Thiazoles	--	--	--	No results	No results	Full match	Organoheterocyclic compounds	Azoles	Thiazoles	4,5-disubstituted thiazoles	3.81873	1.93309	0.028057	1	1.71271	up	4.36169e+06	2.81924e+06	4.44762e+06	1.70113e+06	644096	699906
Com_4454_neg	Trilobatin	--	C21 H24 O10	436.137	6.03	435.13	--	--	HMDB0037505	LMPK12120518	Phenylpropanoids and polyketides	Flavonoids	Flavonoid glycosides	Polyketides [PK]	Flavonoids [PK12]	Chalcones and dihydrochalcones [PK1212]	No results	No results	Full match	Phenylpropanoids and polyketides	Flavonoids	Flavonoid glycosides	Flavonoid O-glycosides	0.136068	-2.8776	0.0282067	1	1.3956	down	5.18391e+06	5.22164e+06	6.24512e+06	2.01774e+07	3.62478e+07	6.59447e+07
Com_10928_neg	4-Aminobutyric acid	4-Aminobutanoate; 4-Aminobutanoic acid; 4-Aminobutyrate; 4-Aminobutyric acid; gamma-Aminobutyric acid; GABA	C4 H9 N O2	103.064	1.315	102.056	cpd:C00334	map00250 Alanine, aspartate and glutamate metabolism;map00330 Arginine and proline metabolism;map00410 beta-Alanine metabolism;map00650 Butanoate metabolism;map00760 Nicotinate and nicotinamide metabolism;map01100 Metabolic pathways	HMDB0000112	--	Organic acids and derivatives	Carboxylic acids and derivatives	Amino acids, peptides, and analogues	--	--	--	No results	No results	Full match	Organic acids and derivatives	Carboxylic acids and derivatives	Amino acids, peptides, and analogues	Gamma amino acids and derivatives	0.347261	-1.52591	0.0289472	1	2.07258	down	5.38931e+06	2.36385e+06	4.51626e+06	1.09289e+07	9.26068e+06	1.51424e+07
Com_13561_pos	Noroxycodone-d3	--	C17 H16 [2]H3 N O4	304.154	4.769	153.084	--	--	--	--	--	--	--	--	--	--	Invalid mass	No results	No results					0.0465091	-4.42634	0.0293056	1	2.13678	down	699267	597875	633281	4.19177e+06	2.29532e+07	1.43615e+07
Com_15053_pos	Spinosyn A	Spinosyn A; Spinosad factor A	C41 H65 N O10	731.475	9.701	732.482	cpd:C11054	--	--	--	--	--	--	--	--	--	Invalid mass	Invalid mass	No results	Organic oxygen compounds	Organooxygen compounds	Carbohydrates and carbohydrate conjugates	Aminoglycosides	0.0917156	-3.44669	0.0296254	1	1.72841	down	373176	1.61782e+06	295090	9.66048e+06	5.97666e+06	9.28871e+06
Com_15146_pos	Artemether	--	C16 H26 O5	298.179	7.565	619.347	--	--	HMDB0015643	--	Lipids and lipid-like molecules	Prenol lipids	Sesquiterpenoids	--	--	--	No results	No results	Full match	Lipids and lipid-like molecules	Prenol lipids	Sesquiterpenoids	Artemisinins	0.224718	-2.15381	0.0298692	1	1.66203	down	2.85379e+06	1.82084e+06	1.26485e+06	1.51028e+07	6.27913e+06	5.04889e+06
Com_1851_pos	11-Epiprostaglandin E1	--	C20 H34 O5	336.23	5.882	337.237	--	--	--	--	--	--	--	--	--	--	Invalid mass	No results	No results	Lipids and lipid-like molecules	Fatty Acyls	Eicosanoids	Prostaglandins and related compounds	3.56813	1.83517	0.0303974	1	1.85413	up	1.55387e+08	1.51285e+08	2.53068e+08	2.63127e+07	7.18966e+07	5.86627e+07
Com_14324_pos	Trillin	--	C33 H52 O8	576.366	7.244	577.373	--	--	HMDB0029310	LMST01080094	Lipids and lipid-like molecules	Steroids and steroid derivatives	Steroidal glycosides	Sterol Lipids [ST]	Sterols [ST01]	Spirostanols and derivatives [ST0108]	No results	No results	Full match	Lipids and lipid-like molecules	Steroids and steroid derivatives	Steroidal glycosides	Steroidal saponins	0.0667203	-3.90573	0.0309244	1	2.12068	down	778000	555689	780671	6.66806e+06	2.0954e+07	4.06779e+06
Com_67_pos	Trigonelline	N-Methylnicotinate; Trigonelline; Trigenelline; 1-Methylpyridinio-3-carboxylate; Betaine nicotinate; Caffearin; Gynesine	C7 H7 N O2	137.048	1.697	138.055	cpd:C01004	map00760 Nicotinate and nicotinamide metabolism	HMDB0000875	--	Alkaloids and derivatives	-	-	--	--	--	Full match	Full match	Full match	Alkaloids and derivatives	Not available	Not available	Alkaloids and derivatives	1.6469	0.719753	0.0311322	1	1.63556	up	5.26324e+09	4.23252e+09	5.12803e+09	3.45036e+09	3.11307e+09	2.31615e+09
Com_7362_neg	Protogracillin	Protogracillin	C51 H84 O23	1018.54	5.872	1063.53	cpd:C08908	--	--	--	--	--	--	--	--	--	No results	Invalid mass	No results					0.0476911	-4.39014	0.032143	1	2.15299	down	622817	539914	601731	4.75359e+06	2.55903e+07	6.65386e+06
Com_11863_neg	Camptothecine	--	C20 H16 N2 O4	348.106	4.594	347.099	--	--	--	--	--	--	--	--	--	--	No results	Invalid mass	No results	Alkaloids and derivatives	Camptothecins	Not available	Camptothecins	3.47686	1.79779	0.0324207	1	1.90846	up	4.76802e+06	7.39412e+06	3.0887e+06	1.65094e+06	1.97889e+06	756547
Com_25773_neg	Prostaglandin D3	Prostaglandin D3	C20 H30 O5	350.21	6.085	349.202	cpd:C13802	--	HMDB0003034	LMFA03010142	Lipids and lipid-like molecules	Fatty Acyls	Eicosanoids	Fatty Acyls [FA]	Eicosanoids [FA03]	Prostaglandins [FA0301]	Full match	No results	Full match	Lipids and lipid-like molecules	Fatty Acyls	Eicosanoids	Prostaglandins and related compounds	1.83076	0.872439	0.0329733	1	1.72106	up	1.50207e+06	944731	1.23087e+06	612185	652483	744159
Com_1390_pos	4-Methylcatechol	4-Methylcatechol; 3,4-Dihydroxytoluene; 1,2-Dihydroxy-4-methylbenzene; 4-Methyl-1,2-benzenediol	C7 H8 O2	124.052	6.64	125.06	cpd:C06730	map01100 Metabolic pathways	HMDB0000873	--	Benzenoids	Phenols	Benzenediols	--	--	--	No results	No results	Full match	Benzenoids	Phenols	Benzenediols	Catechols	0.30328	-1.72128	0.0339428	1	1.7917	down	6.41288e+07	5.50537e+07	6.86515e+07	3.05044e+08	1.79575e+08	1.34723e+08
Com_179_neg	Uridine	Uridine	C9 H12 N2 O6	244.07	2.329	243.062	cpd:C00299	map00240 Pyrimidine metabolism;map01100 Metabolic pathways	HMDB0000296	--	Nucleosides, nucleotides, and analogues	Pyrimidine nucleosides	-	--	--	--	Full match	Full match	Full match	Nucleosides, nucleotides, and analogues	Pyrimidine nucleosides	Not available	Pyrimidine nucleosides	0.304385	-1.71603	0.0341712	1	1.28176	down	3.94114e+08	3.13552e+08	3.89097e+08	1.68562e+09	7.25891e+08	1.1917e+09
Com_5263_neg	Palatinose	Palatinose; Isomaltulose; 6-O-alpha-D-Glucopyranosyl-D-fructofuranose	C12 H22 O11	342.115	5.308	341.108	cpd:C01742	--	HMDB0256083	--	Organic oxygen compounds	Organooxygen compounds	Carbohydrates and carbohydrate conjugates	--	--	--	No results	Full match	Full match	Organic oxygen compounds	Organooxygen compounds	Carbohydrates and carbohydrate conjugates	O-glycosyl compounds	0.373702	-1.42004	0.0342216	1	1.57127	down	8.49213e+06	3.63306e+06	5.6643e+06	1.05021e+07	1.93205e+07	1.77808e+07
Com_15940_pos	Rhapontin	Rhaponticin; Rhapontin	C21 H24 O9	420.143	5.266	403.14	cpd:C10288	--	HMDB0304731	LMPK13090002	Phenylpropanoids and polyketides	Stilbenes	Stilbene glycosides	Polyketides [PK]	Aromatic polyketides [PK13]	Diphenyl ethers, biphenyls, dibenzyls and stilbenes [PK1309]	No results	No results	Full match	Phenylpropanoids and polyketides	Stilbenes	Stilbene glycosides	Stilbene glycosides	2.91354	1.54277	0.0342622	1	1.1356	up	4.36574e+06	2.14138e+06	4.82065e+06	882122	1.56131e+06	1.44453e+06
Com_14429_pos	Wikstromol	--	C20 H22 O7	374.137	5.271	375.144	--	--	HMDB0030598	--	Lignans, neolignans and related compounds	Furanoid lignans	Tetrahydrofuran lignans	--	--	--	No results	No results	Full match	Lignans, neolignans and related compounds	Furanoid lignans	Tetrahydrofuran lignans	Dibenzylbutyrolactone lignans	2.23194	1.1583	0.0343403	1	1.51531	up	1.52101e+07	1.10636e+07	1.39112e+07	4.56082e+06	4.90823e+06	8.53543e+06
Com_1432_pos	Isoeugenol	Isoeugenol	C10 H12 O2	164.084	5.15	165.091	cpd:C10469	map00940 Phenylpropanoid biosynthesis	HMDB0005802	--	Benzenoids	Phenols	Methoxyphenols	--	--	--	No results	No results	Full match	Benzenoids	Phenols	Methoxyphenols	Methoxyphenols	0.229785	-2.12164	0.0345274	1	1.59355	down	4.61287e+07	3.48572e+07	1.02288e+08	2.9722e+08	2.33714e+08	2.66655e+08
Com_5597_pos	(5-L-Glutamyl)-L-amino acid	--	C8 H14 N2 O5	218.09	1.828	219.097	--	--	--	--	--	--	--	--	--	--	No results	No results	Full match	Organic acids and derivatives	Carboxylic acids and derivatives	Amino acids, peptides, and analogues	N-acyl-alpha amino acids	0.353511	-1.50017	0.0349824	1	1.17852	down	4.13951e+07	2.03194e+07	1.8883e+07	6.29696e+07	7.72865e+07	8.77355e+07
Com_3521_pos	Curcumin	Curcumin; Kacha haldi	C21 H20 O6	368.126	5.443	369.134	cpd:C10443	map00945 Stilbenoid, diarylheptanoid and gingerol biosynthesis;map01110 Biosynthesis of secondary metabolites	HMDB0002269	--	Phenylpropanoids and polyketides	Diarylheptanoids	Linear diarylheptanoids	--	--	--	No results	No results	Full match	Phenylpropanoids and polyketides	Diarylheptanoids	Linear diarylheptanoids	Curcuminoids	2.92696	1.5494	0.0350062	1	1.57732	up	6.91294e+07	6.74446e+07	1.27843e+08	1.68304e+07	3.21729e+07	4.13353e+07
Com_4042_neg	11-Dehydro thromboxane B2	--	C20 H32 O6	202.095	5.037	403.183	--	--	--	--	--	--	--	--	--	--	Invalid mass	No results	No results	Lipids and lipid-like molecules	Fatty Acyls	Eicosanoids	Thromboxanes	0.429587	-1.21898	0.0351953	1	1.26766	down	8.32094e+06	1.52294e+07	1.42654e+07	4.05234e+07	2.13499e+07	2.61548e+07
Com_955_pos	1-Methylguanine	--	C6 H7 N5 O	165.065	2.11	166.072	--	--	HMDB0003282	--	Organoheterocyclic compounds	Imidazopyrimidines	Purines and purine derivatives	--	--	--	No results	No results	Full match	Organoheterocyclic compounds	Imidazopyrimidines	Purines and purine derivatives	6-oxopurines	3.97885	1.99235	0.0359587	1	1.30065	up	3.02015e+08	3.02326e+08	3.15205e+08	4.14475e+07	1.08469e+08	8.11925e+07
Com_20766_pos	1-Methyladenosine	1-Methyladenosine	C11 H15 N5 O4	281.113	4.611	282.12	cpd:C02494	--	HMDB0003331	--	Nucleosides, nucleotides, and analogues	Purine nucleosides	-	--	--	--	Full match	Full match	Full match	Nucleosides, nucleotides, and analogues	Purine nucleosides	Not available	Purine nucleosides	0.381794	-1.38913	0.036251	1	1.82777	down	2.54674e+06	1.6355e+06	3.17338e+06	7.86631e+06	7.54853e+06	3.85108e+06
Com_14342_neg	Epimedin A	--	C39 H50 O20	838.288	5.284	837.28	--	--	--	LMPK12112013	--	--	--	Polyketides [PK]	Flavonoids [PK12]	Flavones and Flavonols [PK1211]	No results	No results	Full match	Phenylpropanoids and polyketides	Flavonoids	Flavonoid glycosides	Flavonoid-7-O-glycosides	5.49531	2.4582	0.0368754	1	2.04253	up	5.92898e+06	5.12269e+06	4.13086e+06	366716	1.06767e+06	1.32843e+06
Com_5908_pos	Quinidine	Quinidine; (+)-Quinidine	C20 H24 N2 O2	324.18	4.856	325.187	cpd:C06527	--	HMDB0015044	--	Alkaloids and derivatives	Cinchona alkaloids	-	--	--	--	Invalid mass	No results	No results	Alkaloids and derivatives	Cinchona alkaloids	Not available	Cinchona alkaloids	0.0153704	-6.0237	0.037074	1	2.33384	down	662046	743384	661433	6.87954e+06	4.5346e+07	8.22445e+07
Com_4125_pos	Tenuifolin	--	C36 H56 O12	680.375	8.405	663.372	--	--	HMDB0258821	--	Lipids and lipid-like molecules	Prenol lipids	Terpene glycosides	--	--	--	No results	No results	Full match	Lipids and lipid-like molecules	Prenol lipids	Terpene glycosides	Triterpene saponins	0.392376	-1.34969	0.0371134	1	1.00204	down	4.64221e+07	3.44124e+07	2.25803e+07	9.03431e+07	9.35397e+07	7.96773e+07
Com_23495_neg	Demethylzeylasteral	--	C29 H36 O6	480.253	6.827	479.246	--	--	HMDB0250994	--	Benzenoids	Phenanthrenes and derivatives	-	--	--	--	No results	No results	Full match	Benzenoids	Phenanthrenes and derivatives	Not available	Phenanthrenes and derivatives	0.112798	-3.14818	0.0374258	1	1.96852	down	248929	204358	245443	770094	2.55394e+06	2.87046e+06
Com_18029_pos	Cordycepin	Cordycepin; 3'-Deoxyadenosine	C10 H13 N5 O3	251.102	4.665	252.109	cpd:C08431	--	HMDB0250451	--	Nucleosides, nucleotides, and analogues	Purine nucleosides	Purine 3'-deoxyribonucleosides	--	--	--	No results	No results	Full match	Nucleosides, nucleotides, and analogues	Purine nucleosides	Purine 3'-deoxyribonucleosides	Purine 3'-deoxyribonucleosides	0.238192	-2.06981	0.0377117	1	1.58838	down	1.42484e+06	1.43178e+06	1.75118e+06	9.01587e+06	6.95038e+06	3.3787e+06
Com_6161_pos	4-methyl-5-oxo-2-pentyl-2,5-dihydrofuran-3-carboxylic acid	--	C11 H16 O4	212.105	5.521	213.112	--	--	--	--	--	--	--	--	--	--	Full match	No results	No results					1.97149	0.979283	0.0379372	1	1.9146	up	3.98067e+07	3.90284e+07	6.3539e+07	2.55494e+07	2.58267e+07	2.08406e+07
Com_3241_neg	L-serine	L-Serine; L-2-Amino-3-hydroxypropionic acid; L-3-Hydroxy-alanine; Serine	C3 H7 N O3	105.043	1.296	104.036	cpd:C00065	map00260 Glycine, serine and threonine metabolism;map00261 Monobactam biosynthesis;map00270 Cysteine and methionine metabolism;map00460 Cyanoamino acid metabolism;map00600 Sphingolipid metabolism;map00630 Glyoxylate and dicarboxylate metabolism;map00920 Sulfur metabolism;map00970 Aminoacyl-tRNA biosynthesis;map01100 Metabolic pathways;map01110 Biosynthesis of secondary metabolites;map01200 Carbon…	HMDB0000187	--	Organic acids and derivatives	Carboxylic acids and derivatives	Amino acids, peptides, and analogues	--	--	--	No results	No results	Full match	Organic acids and derivatives	Carboxylic acids and derivatives	Amino acids, peptides, and analogues	Serine and derivatives	0.247237	-2.01603	0.038499	1	1.14149	down	5.89331e+06	6.30918e+06	3.79179e+06	3.58414e+07	1.18159e+07	1.70347e+07
Com_2772_pos	R-1 Methanandamide phosphate	--	C23 H40 N O5 P	904.501	9.114	905.509	--	--	--	--	--	--	--	--	--	--	Invalid mass	No results	No results	Organic acids and derivatives	Organic phosphoric acids and derivatives	Phosphate esters	Phosphoethanolamines	0.277789	-1.84794	0.0386611	1	1.00699	down	3.94566e+07	5.01557e+07	2.58669e+07	6.78024e+07	1.83403e+08	1.64503e+08
Com_2141_pos	Citrinin	Citrinin	C13 H14 O5	250.084	6.795	251.091	cpd:C16765	--	HMDB0041857	--	Organoheterocyclic compounds	Benzopyrans	-	--	--	--	Full match	No results	No results	Organoheterocyclic compounds	Benzopyrans	Not available	Benzopyrans	0.166729	-2.58443	0.0388727	1	1.41624	down	2.38642e+07	1.42736e+07	1.33572e+07	1.93227e+08	6.26464e+07	5.29823e+07
Com_9719_neg	Epimedin C	--	C39 H50 O19	822.295	5.782	821.288	--	--	--	LMPK12112015	--	--	--	Polyketides [PK]	Flavonoids [PK12]	Flavones and Flavonols [PK1211]	No results	No results	Full match	Phenylpropanoids and polyketides	Flavonoids	Flavonoid glycosides	Flavonoid-7-O-glycosides	1.9884	0.991606	0.0389101	1	1.11434	up	6.19677e+06	3.97116e+06	4.97342e+06	3.05321e+06	1.72215e+06	2.83949e+06
Com_1315_pos	2-amino-7,9-dimethyl-5-oxo-5H-chromeno[2,3-b]pyridine-3-carbonitrile	--	C15 H11 N3 O2	265.081	4.702	266.089	--	--	--	--	--	--	--	--	--	--	Invalid mass	No results	No results					5.20613	2.38021	0.0389801	1	1.09351	up	8.12352e+07	8.45951e+07	1.20605e+08	3.3743e+07	1.297e+07	8.30598e+06
Com_11978_pos	Gibberellic acid	Gibberellin A3; Gibberellic acid; Gibberellin	C19 H22 O6	346.141	5.729	347.148	cpd:C01699	map00904 Diterpenoid biosynthesis;map01110 Biosynthesis of secondary metabolites	HMDB0003559	--	Lipids and lipid-like molecules	Prenol lipids	Diterpenoids	--	--	--	No results	No results	Full match	Lipids and lipid-like molecules	Prenol lipids	Diterpenoids	C19-gibberellin 6-carboxylic acids	2.94314	1.55735	0.0391268	1	1.45166	up	8.57149e+06	1.49376e+07	1.1616e+07	2.43078e+06	6.41027e+06	3.09351e+06
Com_131_pos	(3beta,9xi)-3-(beta-D-Glucopyranosyloxy)-14-hydroxycard-20(22)-enolide	--	C29 H44 O9	536.297	8.606	537.304	--	--	--	--	--	--	--	--	--	--	Full match	No results	No results					6.43299	2.68549	0.0395247	1	2.23074	up	2.09738e+09	2.04525e+09	2.47542e+09	5.57956e+08	1.30434e+08	3.40378e+08
Com_7772_pos	Columbin	Columbin	C20 H22 O6	358.142	5.322	359.149	cpd:C09077	--	HMDB0036837	--	Organoheterocyclic compounds	Naphthopyrans	-	--	--	--	No results	No results	Full match	Organoheterocyclic compounds	Naphthopyrans	Not available	Naphthopyrans	3.99018	1.99645	0.0397878	1	1.91613	up	4.13759e+07	2.64662e+07	3.21065e+07	3.72245e+06	1.14368e+07	9.88937e+06
Com_4694_pos	Protobioside	--	C45 H74 O18	902.489	6.139	903.497	--	--	--	--	--	--	--	--	--	--	No results	No results	Full match	Mixed metal/non-metal compounds	Transition metal salts	Transition metal iodides	Transition metal iodides	0.01759	-5.8291	0.0398006	1	2.12387	down	800239	688095	1.10035e+06	7.19406e+06	1.01138e+08	3.88353e+07
Com_779_pos	Tyramine	Tyramine; 2-(p-Hydroxyphenyl)ethylamine	C8 H11 N O	137.084	2.831	138.092	cpd:C00483	map00350 Tyrosine metabolism;map00950 Isoquinoline alkaloid biosynthesis;map01110 Biosynthesis of secondary metabolites	HMDB0000306	--	Benzenoids	Benzene and substituted derivatives	Phenethylamines	--	--	--	No results	No results	Full match	Benzenoids	Benzene and substituted derivatives	Phenethylamines	Phenethylamines	0.0532463	-4.23118	0.0400622	1	2.28383	down	2.74733e+07	1.8786e+07	2.90348e+07	1.10222e+08	5.66627e+08	7.37223e+08
Com_18105_pos	N-Acetyltryptamine	--	C12 H14 N2 O	202.111	5.198	443.185	--	--	HMDB0255077	--	Organoheterocyclic compounds	Indoles and derivatives	Indoles	--	--	--	No results	No results	Full match	Organoheterocyclic compounds	Indoles and derivatives	Indoles	3-alkylindoles	3.77415	1.91615	0.0402951	1	1.60944	up	3.42304e+06	7.17945e+06	1.04755e+07	1.2203e+06	2.08078e+06	2.28376e+06
Com_5322_pos	Gastrodin	Gastrodin; 4-(Hydroxymethyl)phenyl-beta-D-glucopyranoside	C13 H18 O7	286.106	5.299	304.139	cpd:C16964	--	HMDB0252648	--	Organic oxygen compounds	Organooxygen compounds	Carbohydrates and carbohydrate conjugates	--	--	--	No results	No results	Full match	Organic oxygen compounds	Organooxygen compounds	Carbohydrates and carbohydrate conjugates	Phenolic glycosides	4.40536	2.13926	0.0406377	1	1.67782	up	6.83735e+07	4.27182e+07	7.65966e+07	5.68536e+06	1.56405e+07	2.12786e+07
Com_17502_pos	EPK	--	C16 H28 N4 O6	394.185	4.836	412.218	--	--	--	--	--	--	--	--	--	--	Invalid mass	No results	No results					3.9998	1.99993	0.0409986	1	1.75455	up	7.32931e+06	7.68132e+06	4.35748e+06	682289	2.36525e+06	1.79473e+06
Com_1815_pos	Indole-3-acetic acid	Indole-3-acetate; Indole-3-acetic acid; (Indol-3-yl)acetate; Indoleacetate; Indoleacetic acid; IAA	C10 H9 N O2	197.045	1.317	198.053	cpd:C00954	map00380 Tryptophan metabolism;map01100 Metabolic pathways;map04075 Plant hormone signal transduction	HMDB0302181	--	Organoheterocyclic compounds	Indoles and derivatives	Indolyl carboxylic acids and derivatives	--	--	--	Invalid mass	No results	No results	Organoheterocyclic compounds	Indoles and derivatives	Indolyl carboxylic acids and derivatives	Indole-3-acetic acid derivatives	16.4015	4.03576	0.0412503	1	2.02553	up	5.81725e+07	1.5359e+08	1.73763e+08	1.83017e+07	1.0712e+06	4.13259e+06
Com_6203_pos	4-Ethylbenzaldehyde	--	C9 H10 O	134.071	5.412	269.15	--	--	HMDB0032024	--	Benzenoids	Benzene and substituted derivatives	Benzoyl derivatives	--	--	--	Invalid mass	No results	No results	Benzenoids	Benzene and substituted derivatives	Benzoyl derivatives	Benzoyl derivatives	0.304112	-1.71733	0.041733	1	1.24515	down	1.42578e+07	1.79e+07	1.58914e+07	5.5509e+07	7.23763e+07	3.01129e+07
Com_3427_pos	Obacunone	Obacunone	C26 H30 O7	472.217	4.978	455.214	cpd:C08775	--	HMDB0035858	--	Lipids and lipid-like molecules	Prenol lipids	Triterpenoids	--	--	--	Invalid mass	No results	No results	Lipids and lipid-like molecules	Prenol lipids	Triterpenoids	Limonoids	0.069524	-3.84634	0.0421411	1	1.81103	down	2.49763e+06	1.32025e+07	1.85851e+06	1.5893e+07	8.20437e+07	1.54619e+08
Com_5697_pos	Muscone	--	C16 H30 O	238.23	9.111	239.237	--	--	HMDB0034181	--	Organic oxygen compounds	Organooxygen compounds	Carbonyl compounds	--	--	--	Full match	No results	Full match	Organic oxygen compounds	Organooxygen compounds	Carbonyl compounds	Cyclic ketones	3.99291	1.99744	0.042502	1	1.67446	up	1.9612e+07	4.27973e+07	1.30946e+07	7.79265e+06	7.27264e+06	3.84422e+06
Com_6966_pos	Glu-Gln	--	C10 H17 N3 O6	275.112	1.45	276.119	--	--	HMDB0028817	--	Organic acids and derivatives	Carboxylic acids and derivatives	Amino acids, peptides, and analogues	--	--	--	No results	Full match	No results	Organic acids and derivatives	Carboxylic acids and derivatives	Amino acids, peptides, and analogues	Dipeptides	0.437886	-1.19137	0.0433758	1	1.72408	down	1.29806e+07	2.06196e+07	2.65378e+07	4.41816e+07	6.15185e+07	3.16372e+07
Com_184_pos	Acetophenone	Acetophenone; 1-Phenylethanone; Phenyl methyl ketone; Acetylbenzene; Methyl phenyl ketone	C8 H8 O	120.058	2.856	121.065	cpd:C07113	--	HMDB0033910	--	Organic oxygen compounds	Organooxygen compounds	Carbonyl compounds	--	--	--	Full match	Full match	No results	Organic oxygen compounds	Organooxygen compounds	Carbonyl compounds	Alkyl-phenylketones	0.0882851	-3.50169	0.0435945	1	2.20705	down	1.79144e+08	1.27639e+08	1.85075e+08	5.43128e+08	2.10742e+09	2.9207e+09
Com_14073_pos	Forskolin	Coleonol; Colforsin; Forskolin	C22 H34 O7	410.231	5.812	411.238	cpd:C09076	--	HMDB0252457	LMPR0104030004	Lipids and lipid-like molecules	Prenol lipids	Triterpenoids	Prenol Lipids [PR]	Isoprenoids [PR01]	C20 isoprenoids (diterpenes) [PR0104]	No results	No results	Full match	Lipids and lipid-like molecules	Prenol lipids	Triterpenoids	Triterpenoids	0.411568	-1.2808	0.0443236	1	1.89632	down	3.84275e+06	6.72245e+06	7.48101e+06	1.13411e+07	2.1563e+07	1.09434e+07
Com_33413_pos	Nordihydroguaiaretic acid	Nordihydroguaiaretic acid; NDGA	C18 H22 O4	302.151	4.268	303.159	cpd:C10719	--	HMDB0014325	--	Lignans, neolignans and related compounds	Dibenzylbutane lignans	-	--	--	--	No results	No results	Full match	Lignans, neolignans and related compounds	Dibenzylbutane lignans	Not available	Dibenzylbutane lignans	0.637003	-0.650628	0.0444174	1	1.02437	down	837205	827245	1.10024e+06	1.23513e+06	1.30228e+06	1.80276e+06
Com_532_pos	Tricin 5-O-hexoside derivative	--	C24 H22 O14	534.102	5.516	535.109	--	--	--	--	--	--	--	--	--	--	No results	No results	Full match					3.15411	1.65723	0.0448922	1	1.57698	up	4.28553e+08	3.8945e+08	3.55968e+08	1.98317e+08	9.60446e+07	7.78425e+07
Com_8153_neg	PG O-10:0_18:3	--	C34 H63 O9 P	646.418	9.596	645.411	--	--	--	--	--	--	--	--	--	--	No results	Full match	No results					11.3922	3.50997	0.0449482	1	1.98418	up	1.00761e+07	1.25307e+07	7.45502e+06	207895	419207	2.01172e+06
Com_29634_pos	Oridonin	--	C20 H28 O6	364.188	7.124	365.195	--	--	HMDB0242516	--	Lipids and lipid-like molecules	Prenol lipids	Diterpenoids	--	--	--	No results	No results	Full match					0.525839	-0.927308	0.0450058	1	1.21984	down	1.19989e+06	1.72331e+06	928599	2.67164e+06	2.76531e+06	1.88813e+06
Com_16444_pos	Aleuritic Acid	--	C16 H32 O5	304.225	5.751	287.222	--	--	--	LMFA01050101	--	--	--	Fatty Acyls [FA]	Fatty Acids and Conjugates [FA01]	Hydroxy fatty acids [FA0105]	No results	No results	Full match	Lipids and lipid-like molecules	Fatty Acyls	Fatty acids and conjugates	Long-chain fatty acids	2.45632	1.2965	0.0452942	1	1.90121	up	1.24055e+07	7.26693e+06	1.48383e+07	5.00282e+06	4.03633e+06	5.01063e+06
Com_5521_pos	(5E)-7-methylidene-10-oxo-4-(propan-2-yl)undec-5-enoic acid	--	C15 H24 O3	252.173	7.709	505.353	--	--	--	--	--	--	--	--	--	--	Full match	No results	No results					0.18975	-2.39783	0.0454483	1	1.21507	down	1.19693e+07	1.10885e+07	9.93624e+06	2.59408e+07	8.34713e+07	6.44699e+07
Com_19597_neg	Tubuloside A	--	C37 H48 O21	828.275	4.611	827.268	--	--	--	--	--	--	--	--	--	--	No results	Invalid mass	No match	Organic oxygen compounds	Organooxygen compounds	Carbohydrates and carbohydrate conjugates	Oligosaccharides	0.313504	-1.67345	0.0459613	1	1.3362	down	938673	773565	1.11003e+06	1.63564e+06	4.22867e+06	3.13803e+06
Com_3123_neg	3-[3-(beta-D-Glucopyranosyloxy)-2-methoxyphenyl]propanoic acid	--	C16 H22 O9	358.13	5.88	357.123	--	--	--	--	--	--	--	--	--	--	Invalid mass	No results	No results					0.24109	-2.05236	0.0459969	1	1.59166	down	3.90764e+06	1.43553e+07	1.15512e+07	4.71203e+07	4.82935e+07	2.82503e+07
Com_48_pos	L-Norleucine	L-Norleucine; L-Aminohexanoic acid; L-Aminohexanoate; L-2-Aminohexanoic acid; L-2-Aminohexanoate; (S)-2-Aminohexanoic acid	C6 H13 N O2	131.095	3.577	132.102	cpd:C01933	--	HMDB0001645	--	Organic acids and derivatives	Carboxylic acids and derivatives	Amino acids, peptides, and analogues	--	--	--	Full match	Full match	Full match	Organic acids and derivatives	Carboxylic acids and derivatives	Amino acids, peptides, and analogues	L-alpha-amino acids	0.615578	-0.699986	0.0460352	1	1.53057	down	4.89005e+09	3.12424e+09	4.3159e+09	7.48619e+09	5.96619e+09	6.5779e+09
Com_11331_pos	MGDG O-14:0_2:0	--	C25 H48 O9	509.358	9.458	510.365	--	--	--	--	--	--	--	--	--	--	No results	Invalid mass	No results					11.6924	3.54749	0.0460484	1	1.95542	up	4.77291e+06	1.64008e+07	2.90186e+06	561236	800328	697520
Com_3640_pos	N-Acetyl-DL-glutamic acid	--	C7 H11 N O5	189.064	2.391	190.071	--	--	--	--	--	--	--	--	--	--	Full match	Full match	Full match	Organic acids and derivatives	Carboxylic acids and derivatives	Amino acids, peptides, and analogues	Glutamic acid and derivatives	0.398634	-1.32686	0.0463366	1	1.2144	down	1.70253e+07	1.82007e+07	2.01791e+07	6.72382e+07	3.5383e+07	3.63663e+07
Com_3509_neg	Allantoin	Allantoin; 5-Ureidohydantoin; Glyoxyldiureide	C4 H6 N4 O3	158.044	1.352	157.037	cpd:C01551	--	HMDB0000462	--	Organoheterocyclic compounds	Azoles	Imidazoles	--	--	--	No results	No results	Full match	Organoheterocyclic compounds	Azoles	Imidazoles	Imidazoles	0.0617251	-4.018	0.0469138	1	1.59669	down	935880	316181	626355	1.86444e+06	1.59511e+07	1.26164e+07
Com_2834_pos	O-Phospho-L-serine	O-Phospho-L-serine; L-O-Phosphoserine; 3-Phosphoserine; Dexfosfoserine	C3 H8 N O6 P	185.009	1.314	186.016	cpd:C01005	map00260 Glycine, serine and threonine metabolism;map00270 Cysteine and methionine metabolism;map00970 Aminoacyl-tRNA biosynthesis;map01100 Metabolic pathways;map01200 Carbon metabolism;map01230 Biosynthesis of amino acids	HMDB0001721	--	Organic acids and derivatives	Carboxylic acids and derivatives	Amino acids, peptides, and analogues	--	--	--	No results	No results	Full match	Organic acids and derivatives	Carboxylic acids and derivatives	Amino acids, peptides, and analogues	L-alpha-amino acids	0.188761	-2.40537	0.0470904	1	1.76209	down	4.28889e+07	1.00208e+07	3.78347e+07	1.12951e+08	1.79085e+08	1.88701e+08
Com_1410_pos	Dl-3-Hydroxynorvaline	--	C5 H11 N O3	133.074	1.606	134.081	--	--	--	--	--	--	--	--	--	--	No results	No results	Full match	Organic acids and derivatives	Carboxylic acids and derivatives	Amino acids, peptides, and analogues	Alpha amino acids	1.79716	0.845722	0.0479836	1	1.29618	up	2.03471e+08	2.01716e+08	2.17546e+08	1.49046e+08	1.05218e+08	9.22448e+07
Com_26396_pos	Auraptene	--	C19 H22 O3	298.158	6.473	299.164	--	--	HMDB0034054	--	Lipids and lipid-like molecules	Prenol lipids	Terpene lactones	--	--	--	No results	No results	Full match	Lipids and lipid-like molecules	Prenol lipids	Terpene lactones	Terpene lactones	1.7222	0.784249	0.0482316	1	1.43752	up	4.0172e+06	2.73172e+06	2.98913e+06	1.38475e+06	2.31912e+06	1.95058e+06
Com_2355_pos	Octanedioic acid	Suberic acid; Cork acid; 1,8-Octanedioic acid; Octanedioic acid; 1,6-Hexanedicarboxylic acid	C8 H14 O4	174.089	5.883	157.086	cpd:C08278	--	HMDB0000893	--	Lipids and lipid-like molecules	Fatty Acyls	Fatty acids and conjugates	--	--	--	No results	No results	Full match	Lipids and lipid-like molecules	Fatty Acyls	Fatty acids and conjugates	Medium-chain fatty acids	3.4534	1.78802	0.0488069	1	1.96371	up	1.16688e+08	1.15585e+08	1.98957e+08	1.83214e+07	6.16588e+07	4.4891e+07
