# Supplementary material for: Transcriptome and Metabolome Reveal Key Genes from the Plant Hormone Signal Transduction Pathway Regulating Plant Height and Leaf Size in Capsicum baccatum
Source: Cells. 2024 May 13;13(10):827. doi: 10.3390/cells13100827 (PMC11119896; doi:10.3390/cells13100827)
Supplement: Supplementary file 1 [file cells-13-00827-s001.zip › Supplementary Table S10.xlsx]

## Sheet: Sheet1
Supplementary Table S10: 100 genes in the pink module.
fromNode	toNode	weight	direction	fromAltName	toAltName
novel.2221	gene-CQW23_27505	0.332574	undirected	NA	NA
novel.2221	novel.6561	0.322204	undirected	NA	NA
novel.2221	novel.4379	0.312895	undirected	NA	NA
novel.2221	gene-CQW23_33504	0.310885	undirected	NA	NA
novel.2221	gene-CQW23_24816	0.310843	undirected	NA	NA
novel.2221	gene-CQW23_11156	0.306185	undirected	NA	NA
novel.2221	gene-CQW23_17499	0.30467	undirected	NA	NA
novel.2221	gene-CQW23_29965	0.302791	undirected	NA	NA
novel.2221	gene-CQW23_02059	0.29322	undirected	NA	NA
novel.2221	gene-CQW23_01344	0.292795	undirected	NA	NA
gene-CQW23_24704	gene-CQW23_27505	0.399962	undirected	NA	NA
gene-CQW23_24704	novel.6561	0.388838	undirected	NA	NA
gene-CQW23_24704	gene-CQW23_24816	0.378144	undirected	NA	NA
gene-CQW23_24704	novel.4379	0.375482	undirected	NA	NA
gene-CQW23_24704	novel.4926	0.369646	undirected	NA	NA
gene-CQW23_24704	gene-CQW23_13532	0.367741	undirected	NA	NA
gene-CQW23_24704	gene-CQW23_17499	0.362964	undirected	NA	NA
gene-CQW23_24704	gene-CQW23_01344	0.359816	undirected	NA	NA
gene-CQW23_24704	gene-CQW23_29965	0.357881	undirected	NA	NA
gene-CQW23_24704	gene-CQW23_20999	0.3551	undirected	NA	NA
gene-CQW23_14440	gene-CQW23_27505	0.398206	undirected	NA	NA
gene-CQW23_14440	novel.6561	0.391435	undirected	NA	NA
gene-CQW23_14440	gene-CQW23_24816	0.373077	undirected	NA	NA
gene-CQW23_14440	novel.4926	0.37268	undirected	NA	NA
gene-CQW23_14440	novel.4379	0.368792	undirected	NA	NA
gene-CQW23_14440	gene-CQW23_17499	0.368764	undirected	NA	NA
gene-CQW23_14440	gene-CQW23_00253	0.368169	undirected	NA	NA
gene-CQW23_14440	gene-CQW23_01344	0.364788	undirected	NA	NA
gene-CQW23_14440	gene-CQW23_13532	0.36299	undirected	NA	NA
gene-CQW23_14440	gene-CQW23_08084	0.356753	undirected	NA	NA
gene-CQW23_15680	gene-CQW23_27505	0.293717	undirected	NA	NA
gene-CQW23_15680	gene-CQW23_29965	0.291193	undirected	NA	NA
gene-CQW23_15680	novel.6561	0.28558	undirected	NA	NA
gene-CQW23_15680	gene-CQW23_24816	0.285221	undirected	NA	NA
gene-CQW23_15680	gene-CQW23_33504	0.283597	undirected	NA	NA
gene-CQW23_15680	gene-CQW23_11156	0.262669	undirected	NA	NA
gene-CQW23_15680	gene-CQW23_24048	0.260728	undirected	NA	NA
gene-CQW23_15680	gene-CQW23_17499	0.25948	undirected	NA	NA
gene-CQW23_15680	gene-CQW23_02059	0.247197	undirected	NA	NA
gene-CQW23_15680	gene-CQW23_01344	0.246601	undirected	NA	NA
gene-CQW23_22697	gene-CQW23_27505	0.382778	undirected	NA	NA
gene-CQW23_22697	novel.6561	0.366954	undirected	NA	NA
gene-CQW23_22697	gene-CQW23_24704	0.356248	undirected	NA	NA
gene-CQW23_22697	novel.4926	0.355332	undirected	NA	NA
gene-CQW23_22697	novel.4379	0.353479	undirected	NA	NA
gene-CQW23_22697	novel.1173	0.351487	undirected	NA	NA
gene-CQW23_22697	gene-CQW23_33504	0.351029	undirected	NA	NA
gene-CQW23_22697	gene-CQW23_24816	0.349259	undirected	NA	NA
gene-CQW23_22697	gene-CQW23_17499	0.343827	undirected	NA	NA
gene-CQW23_22697	gene-CQW23_29965	0.338775	undirected	NA	NA
gene-CQW23_13149	gene-CQW23_27505	0.369002	undirected	NA	NA
gene-CQW23_13149	gene-CQW23_04032	0.361682	undirected	NA	NA
gene-CQW23_13149	novel.6561	0.359194	undirected	NA	NA
gene-CQW23_13149	novel.1173	0.356754	undirected	NA	NA
gene-CQW23_13149	gene-CQW23_01344	0.351645	undirected	NA	NA
gene-CQW23_13149	novel.4926	0.350363	undirected	NA	NA
gene-CQW23_13149	gene-CQW23_24816	0.347019	undirected	NA	NA
gene-CQW23_13149	gene-CQW23_17499	0.345002	undirected	NA	NA
gene-CQW23_13149	gene-CQW23_00253	0.342853	undirected	NA	NA
gene-CQW23_13149	gene-CQW23_14440	0.341878	undirected	NA	NA
novel.3764	gene-CQW23_24978	0.234672	undirected	NA	NA
novel.3764	gene-CQW23_29674	0.232886	undirected	NA	NA
novel.3764	gene-CQW23_29965	0.223	undirected	NA	NA
novel.3764	gene-CQW23_17916	0.221441	undirected	NA	NA
novel.3764	gene-CQW23_27505	0.219715	undirected	NA	NA
novel.3764	novel.4926	0.219624	undirected	NA	NA
novel.3764	gene-CQW23_21417	0.215145	undirected	NA	NA
novel.3764	gene-CQW23_31615	0.215093	undirected	NA	NA
novel.3764	gene-CQW23_11156	0.20934	undirected	NA	NA
novel.3764	gene-CQW23_24816	0.208998	undirected	NA	NA
gene-CQW23_33504	gene-CQW23_27505	0.40647	undirected	NA	NA
gene-CQW23_33504	novel.6561	0.399471	undirected	NA	NA
gene-CQW23_33504	gene-CQW23_24816	0.383512	undirected	NA	NA
gene-CQW23_33504	gene-CQW23_01344	0.368493	undirected	NA	NA
gene-CQW23_33504	gene-CQW23_24048	0.349443	undirected	NA	NA
gene-CQW23_33504	gene-CQW23_15845	0.342108	undirected	NA	NA
gene-CQW23_33504	gene-CQW23_10732	0.337595	undirected	NA	NA
gene-CQW23_33504	gene-CQW23_07445	0.328198	undirected	NA	NA
gene-CQW23_33504	gene-CQW23_19910	0.314712	undirected	NA	NA
gene-CQW23_33504	gene-CQW23_20460	0.307121	undirected	NA	NA
gene-CQW23_24280	gene-CQW23_27505	0.415558	undirected	NA	NA
gene-CQW23_24280	gene-CQW23_00253	0.410816	undirected	NA	NA
gene-CQW23_24280	gene-CQW23_08084	0.406514	undirected	NA	NA
gene-CQW23_24280	gene-CQW23_24048	0.404258	undirected	NA	NA
gene-CQW23_24280	novel.6561	0.403448	undirected	NA	NA
gene-CQW23_24280	gene-CQW23_18090	0.401021	undirected	NA	NA
gene-CQW23_24280	novel.3369	0.399014	undirected	NA	NA
gene-CQW23_24280	gene-CQW23_15845	0.397322	undirected	NA	NA
gene-CQW23_24280	novel.1173	0.395149	undirected	NA	NA
gene-CQW23_24280	gene-CQW23_24816	0.3951	undirected	NA	NA
gene-CQW23_11027	gene-CQW23_27505	0.377504	undirected	NA	NA
gene-CQW23_11027	novel.6561	0.368592	undirected	NA	NA
gene-CQW23_11027	gene-CQW23_33504	0.363423	undirected	NA	NA
gene-CQW23_11027	gene-CQW23_14440	0.358344	undirected	NA	NA
gene-CQW23_11027	novel.4379	0.354981	undirected	NA	NA
gene-CQW23_11027	gene-CQW23_24704	0.352766	undirected	NA	NA
gene-CQW23_11027	novel.4926	0.348057	undirected	NA	NA
gene-CQW23_11027	gene-CQW23_24816	0.346234	undirected	NA	NA
gene-CQW23_11027	gene-CQW23_17499	0.3462	undirected	NA	NA
gene-CQW23_11027	novel.1173	0.338596	undirected	NA	NA
