# Supplementary material for: Transcriptome and Metabolome Reveal Key Genes from the Plant Hormone Signal Transduction Pathway Regulating Plant Height and Leaf Size in Capsicum baccatum
Source: Cells. 2024 May 13;13(10):827. doi: 10.3390/cells13100827 (PMC11119896; doi:10.3390/cells13100827)
Supplement: Supplementary file 1 [file cells-13-00827-s001.zip › Supplementary Table S11.xlsx]

## Sheet: Sheet1
Supplementary Table S11: Ion pairs for quantitative analysis
Detect the substance	Quantitative/qualitative ions	DP	EP	CE	CXP
ABA	263.0/152.9	-50	-11	-18	-10
	263.0/219.1	-50	-11	-18	-10
GA3	345.1/239.0	-60	-15	-20	-13
	345.1/143.0	-60	-15	-20	-13
GA4	331.1/243.3	-60	-10	-25	-13
	331.1/257.4	-60	-10	-25	-13
tZ	220.1/136.0	60	10	22	10
	220.1/202.1	60	10	18	10
IAA	176.0/130.0	60	10	18	10
cZ	220.1/136.0	70	10	24	15
	220.1/119.0	70	10	40	13
2-iP	204.0/136.0	70	10	20	11
	204.0/119.0	70	10	40	13
BR	481.5/315.2	60	9	22	10
	481.5/445.2	60	9	18	10
