# Supplementary material for: Transcriptome and Metabolome Reveal Key Genes from the Plant Hormone Signal Transduction Pathway Regulating Plant Height and Leaf Size in Capsicum baccatum
Source: Cells. 2024 May 13;13(10):827. doi: 10.3390/cells13100827 (PMC11119896; doi:10.3390/cells13100827)
Supplement: Supplementary file 1 [file cells-13-00827-s001.zip › Supplementary Table S2.xlsx]

## Sheet: data_table
Supplementary Table S2: Quality summary of RNA-Seq 12-sample sequencing data
sample	library	raw_reads	raw_bases	clean_reads	clean_bases	error_rate	Q20	Q30	GC_pct	total_reads	total_map	unique_map	multi_map	read1_map	read2_map	positive_map	negative_map	splice_map	unsplice_map	proper_map
CB112_1	FRAS230239527-2r	42355484	6.35G	41543378	6.23G	0.03	97.81	93.78	41.7	41543378	38748724(93.27%)	37450842(90.15%)	1297882(3.12%)	18760116(45.16%)	18690726(44.99%)	18723847(45.07%)	18726995(45.08%)	12175601(29.31%)	25275241(60.84%)	35455002(85.34%)
CB112_2	FRAS230239528-2r	44232914	6.63G	43301850	6.5G	0.02	98.08	94.42	41.82	43301850	40646443(93.87%)	39129465(90.36%)	1516978(3.5%)	19567238(45.19%)	19562227(45.18%)	19555236(45.16%)	19574229(45.2%)	13008629(30.04%)	26120836(60.32%)	36653408(84.65%)
CB112_3	FRAS230247297-2r	43859742	6.58G	42745360	6.41G	0.02	97.98	94.33	42.86	42745360	39110789(91.5%)	37797971(88.43%)	1312818(3.07%)	18934047(44.29%)	18863924(44.13%)	18886398(44.18%)	18911573(44.24%)	13486968(31.55%)	24311003(56.87%)	35873422(83.92%)
CB222_1	FRAS230247298-2r	46573864	6.99G	45653814	6.85G	0.02	98.22	94.73	41.53	45653814	41675433(91.29%)	40438590(88.58%)	1236843(2.71%)	20226995(44.31%)	20211595(44.27%)	20209735(44.27%)	20228855(44.31%)	13843482(30.32%)	26595108(58.25%)	39074006(85.59%)
CB222_2	FRAS230247299-3r	41735708	6.26G	41152326	6.17G	0.03	97.25	92.24	41.92	41152326	18410667(44.74%)	17821640(43.31%)	589027(1.43%)	8941103(21.73%)	8880537(21.58%)	8906351(21.64%)	8915289(21.66%)	6233538(15.15%)	11588102(28.16%)	16707012(40.6%)
CB222_3	FRAS230247300-2r	43516446	6.53G	42723834	6.41G	0.03	97.94	94.06	42.01	42723834	41075754(96.14%)	39763624(93.07%)	1312130(3.07%)	19928826(46.65%)	19834798(46.43%)	19875362(46.52%)	19888262(46.55%)	13339071(31.22%)	26424553(61.85%)	38540328(90.21%)
Df2_1	FRAS230239533-2r	40231464	6.03G	39043790	5.86G	0.02	98.16	94.5	42.78	39043790	35339948(90.51%)	34055476(87.22%)	1284472(3.29%)	17033503(43.63%)	17021973(43.6%)	17044368(43.65%)	17011108(43.57%)	10927223(27.99%)	23128253(59.24%)	32822616(84.07%)
Df2_2	FRAS230247301-2r	47362826	7.1G	46581878	6.99G	0.03	97.94	94.12	42.6	46581878	43199641(92.74%)	41856352(89.86%)	1343289(2.88%)	20971325(45.02%)	20885027(44.84%)	20933267(44.94%)	20923085(44.92%)	14296079(30.69%)	27560273(59.17%)	40708814(87.39%)
Df2_3	FRAS230239535-3r	40417184	6.06G	39046738	5.86G	0.02	98.05	94.53	41.66	39046738	30155451(77.23%)	28867934(73.93%)	1287517(3.3%)	14433645(36.97%)	14434289(36.97%)	14444135(36.99%)	14423799(36.94%)	7642795(19.57%)	21225139(54.36%)	27945876(71.57%)
Hf2_1	FRAS230239536-3r	40153066	6.02G	38370916	5.76G	0.02	98	94.41	42.96	38370916	31878671(83.08%)	30148571(78.57%)	1730100(4.51%)	15079504(39.3%)	15069067(39.27%)	15072790(39.28%)	15075781(39.29%)	7894196(20.57%)	22254375(58.0%)	29086718(75.8%)
Hf2_2	FRAS230239537-2r	43058734	6.46G	41952848	6.29G	0.03	97.98	94.15	44.24	41952848	35693915(85.08%)	34284838(81.72%)	1409077(3.36%)	17166065(40.92%)	17118773(40.8%)	17168001(40.92%)	17116837(40.8%)	10699587(25.5%)	23585251(56.22%)	33081550(78.85%)
Hf2_3	FRAS230239538-2r	43491390	6.52G	42339396	6.35G	0.02	98.09	94.4	44.12	42339396	35363397(83.52%)	33891286(80.05%)	1472111(3.48%)	16961681(40.06%)	16929605(39.99%)	16952093(40.04%)	16939193(40.01%)	10847551(25.62%)	23043735(54.43%)	32684530(77.2%)
