# Supplementary material for: Transcriptome and Metabolome Reveal Key Genes from the Plant Hormone Signal Transduction Pathway Regulating Plant Height and Leaf Size in Capsicum baccatum
Source: Cells. 2024 May 13;13(10):827. doi: 10.3390/cells13100827 (PMC11119896; doi:10.3390/cells13100827)
Supplement: Supplementary file 1 [file cells-13-00827-s001.zip › Supplementary Table S3.xlsx]

## Sheet: CB112vsCB222_deg_all
Supplementary Table S3: CB112 vs CB222 DEGs
gene_id	CB112_1	CB112_2	CB112_3	CB222_1	CB222_3	CB112	CB222	log2FoldChange	pvalue	padj	gene_name	gene_chr	gene_start	gene_end	gene_strand	gene_length	gene_biotype	gene_description	Subfamily	Family
gene-CQW23_34906	5.74131	3.81867	18.8374	14581.6	12702.7	9.46581	13642.1	-10.5408	3.0532e-57	9.12967e-53	CQW23_34906	MLFT02001737.1	9737	10872	+	636	protein_coding	hypothetical protein && sp|P32765|ASP_THECC 21 kDa seed protein OS=Theobroma cacao OX=3641 GN=ASP PE=2 SV=1 && PF00197:Trypsin and protease inhibitor	-	-
gene-CQW23_09492	13.3964	21.9573	18.8374	1924.06	1731.84	18.0637	1827.95	-6.66308	1.21583e-49	1.81779e-45	CQW23_09492	CM008446.1	19719145	19723836	-	1878	protein_coding	putative acyl-activating enzyme 10 && sp|M4IQQ5|CCL4_HUMLU 2-methylpropanoate--CoA ligase CCL4 OS=Humulus lupulus OX=3486 GN=CCL4 PE=1 SV=1 && PF13193:AMP-binding enzyme C-terminal domain|PF00501:AMP-binding enzyme	-	-
gene-CQW23_02565	29.6635	29.5947	31.3957	5538.56	2659.48	30.218	4099.02	-7.08484	3.0219e-45	3.01203e-41	CQW23_02565	CM008443.1	232773898	232774308	+	411	protein_coding	histone H3.2 && sp|P59226|H32_ARATH Histone H3.2 OS=Arabidopsis thaliana OX=3702 GN=HTR2 PE=1 SV=2 && PF00125:Core histone H2A/H2B/H3/H4	-	-
gene-CQW23_08940	4.78443	10.5013	17.5816	3422.36	2614.6	10.9558	3018.48	-8.13688	4.46402e-44	3.33708e-40	CQW23_08940	CM008445.1	294686159	294688865	-	1110	protein_coding	hypothetical protein && - && PF04862:Protein of unknown function (DUF642)	-	-
gene-CQW23_34392	20.0946	14.32	13.8141	1086.06	1529.86	16.0762	1307.96	-6.33932	2.62678e-39	1.57092e-35	CQW23_34392	MLFT02001100.1	29498	32686	+	3189	protein_coding	hypothetical protein && sp|O82484|DRL23_ARATH Putative disease resistance protein At4g10780 OS=Arabidopsis thaliana OX=3702 GN=At4g10780 PE=3 SV=1 && PF13855:Leucine rich repeat|PF00931:NB-ARC domain	-	-
gene-CQW23_26997	6.6982	4.77333	0	1768.91	1886.14	3.82384	1827.53	-8.82353	2.60834e-38	1.29991e-34	CQW23_26997	CM008453.1	258240801	258244787	-	3987	protein_coding	hypothetical protein && sp|Q9LRR4|R13L1_ARATH Putative disease resistance RPP13-like protein 1 OS=Arabidopsis thaliana OX=3702 GN=RPPL1 PE=3 SV=1 && PF00931:NB-ARC domain|PF18052:Rx N-terminal domain|PF13855:Leucine rich repeat	-	-
gene-CQW23_29177	3072.56	3386.2	2909.76	60.437	101.928	3122.84	81.1826	5.26633	3.32132e-38	1.41877e-34	CQW23_29177	CM008454.1	229001859	229014894	-	1545	protein_coding	hypothetical protein && - && -	-	-
novel.1998	3.82754	7.63733	11.3025	1099.59	1286.73	7.58911	1193.16	-7.32997	1.37686e-37	5.14637e-34	-	CM008445.1	276562819	276590335	+	3345	-	- && sp|P0C897|Y3264_ARATH Putative UPF0481 protein At3g02645 OS=Arabidopsis thaliana OX=3702 GN=At3g02645 PE=3 SV=1 && -	-	-
gene-CQW23_20742	16.2671	21.0027	16.3258	1110.42	838.804	17.8652	974.611	-5.76539	2.6273e-35	8.72906e-32	CQW23_20742	CM008450.1	204665084	204667303	+	1017	protein_coding	Thaumatin-like protein 1 && sp|A0A1P8B554|THLP1_ARATH Thaumatin-like protein 1 OS=Arabidopsis thaliana OX=3702 GN=TLP1 PE=2 SV=1 && PF00314:Thaumatin family	-	-
novel.8995	7762.26	7404.39	3820.23	122.678	85.096	6328.96	103.887	5.92866	4.44418e-33	1.23133e-29	-	CM008454.1	40628686	40639732	-	9660	-	- && sp|P10978|POLX_TOBAC Retrovirus-related Pol polyprotein from transposon TNT 1-94 OS=Nicotiana tabacum OX=4097 PE=2 SV=1 && -	C2H2	C2H2
gene-CQW23_04641	2664.93	2166.14	1514.53	22.5511	7.48097	2115.2	15.0161	7.13478	4.52968e-33	1.23133e-29	CQW23_04641	CM008444.1	138066727	138071555	+	2352	protein_coding	hypothetical protein && sp|Q9FK76|SBT56_ARATH Subtilisin-like protease SBT5.6 OS=Arabidopsis thaliana OX=3702 GN=SBT5.6 PE=2 SV=1 && PF00082:Subtilase family|PF05922:Peptidase inhibitor I9|PF17766:Fibronectin type-III domain	-	-
novel.10621	0	1.90933	3.76749	1362.99	1672	1.89227	1517.49	-9.75168	6.19341e-33	1.54329e-29	-	MLFT02000895.1	2875	7622	-	1866	-	- && - && -	-	-
novel.4734	1784.59	1300.26	842.661	13.5307	14.9619	1309.17	14.2463	6.52262	2.03818e-32	4.68813e-29	-	CM008448.1	228177106	228192365	-	12376	-	- && sp|P04323|POL3_DROME Retrovirus-related Pol polyprotein from transposon 17.6 OS=Drosophila melanogaster OX=7227 GN=pol PE=4 SV=1 && PF00098:Zinc knuckle	-	-
gene-CQW23_08329	1876.45	1821.5	1726.77	27.0614	56.1073	1808.24	41.5843	5.44397	2.36163e-32	5.04411e-29	CQW23_08329	CM008445.1	258457729	258462032	+	2436	protein_coding	Cell division cycle protein 48 -like protein && sp|P54774|CDC48_SOYBN Cell division cycle protein 48 homolog OS=Glycine max OX=3847 GN=CDC48 PE=2 SV=1 && PF17862:AAA+ lid domain|PF00004:ATPase family associated with various cellular activities (AAA)|PF02933:Cell division protein 48 (CDC48), domain 2|PF02359:Cell division protein 48 (CDC48), N-terminal domain	-	-
gene-CQW23_19022	1286.05	880.203	1441.69	1.80409	2.80536	1202.65	2.30473	9.03157	1.53767e-30	3.06529e-27	CQW23_19022	CM008450.1	49777205	49780820	-	1434	protein_coding	Serine carboxypeptidase-like 17 && sp|Q9C7Z9|SCP18_ARATH Serine carboxypeptidase-like 18 OS=Arabidopsis thaliana OX=3702 GN=SCPL18 PE=2 SV=2 && PF00450:Serine carboxypeptidase	-	-
gene-CQW23_19828	84.206	194.752	209.723	9989.25	9520.47	162.894	9754.86	-5.90572	1.91261e-30	3.57442e-27	CQW23_19828	CM008450.1	184175993	184178694	+	1332	protein_coding	hypothetical protein && sp|O04496|AED3_ARATH Aspartyl protease AED3 OS=Arabidopsis thaliana OX=3702 GN=AED3 PE=1 SV=1 && PF14543:Xylanase inhibitor N-terminal|PF14541:Xylanase inhibitor C-terminal	-	-
novel.2027	847.801	774.235	781.126	4.51023	0.935121	801.054	2.72267	8.18765	6.27996e-30	1.10461e-26	-	CM008445.1	284445103	284448436	+	2605	-	- && sp|P56725|ZOX_PHAVU Zeatin O-xylosyltransferase OS=Phaseolus vulgaris OX=3885 GN=ZOX1 PE=1 SV=1 && PF00201:UDP-glucoronosyl and UDP-glucosyl transferase	-	-
gene-CQW23_00679	0	0	0	3537.82	5933.34	0	4735.58	-14.5859	1.91235e-29	3.17683e-26	CQW23_00679	CM008443.1	19832014	19836418	+	450	protein_coding	hypothetical protein && sp|P85524|KIRO_ACTDE Kirola OS=Actinidia deliciosa OX=3627 PE=1 SV=1 && PF00407:Pathogenesis-related protein Bet v I family	-	-
novel.7122	4935.62	2002.89	1426.62	16.2368	13.0917	2788.38	14.6643	7.57049	2.65956e-28	4.18559e-25	-	CM008452.1	151421743	151422679	+	723	-	- && sp|P93224|NLTP2_SOLLC Non-specific lipid-transfer protein 2 OS=Solanum lycopersicum OX=4081 GN=LE16 PE=2 SV=1 && -	-	-
gene-CQW23_07048	1.91377	2.864	0	826.274	1221.27	1.59259	1023.77	-9.23035	3.19365e-28	4.77482e-25	CQW23_07048	CM008445.1	93608640	93611294	+	2655	protein_coding	hypothetical protein && sp|P0C8S1|RP8L2_ARATH Probable disease resistance RPP8-like protein 2 OS=Arabidopsis thaliana OX=3702 GN=RPP8L2 PE=3 SV=1 && PF00931:NB-ARC domain	-	-
novel.2701	0	0	0	2722.37	2353.7	0	2538.04	-13.6861	4.23095e-27	6.00423e-24	-	CM008446.1	75018862	75026330	+	5915	-	- && sp|P55004|PHYE_IPONI Phytochrome E OS=Ipomoea nil OX=35883 GN=PHYE PE=2 SV=1 && PF08446:PAS fold	-	-
novel.4045	7.65509	2.864	0	1039.16	1037.05	3.50636	1038.1	-8.1379	4.41753e-27	6.00423e-24	-	CM008448.1	4443125	4444601	+	963	-	- && - && -	-	-
gene-CQW23_22312	14.3533	8.592	7.53498	675.632	523.668	10.1601	599.65	-5.86865	2.23536e-26	2.90616e-23	CQW23_22312	CM008451.1	168816889	168818942	+	1026	protein_coding	Endoglucanase 1 && sp|O81416|GUN17_ARATH Endoglucanase 17 OS=Arabidopsis thaliana OX=3702 GN=At4g02290 PE=2 SV=1 && PF00759:Glycosyl hydrolase family 9	-	-
gene-CQW23_01226	60.2838	74.464	56.5123	3103.04	1538.27	63.7534	2320.66	-5.18418	2.71643e-26	3.36427e-23	CQW23_01226	CM008443.1	63472588	63475421	-	1329	protein_coding	G2/mitotic-specific cyclin-1 && sp|P25011|CCNB1_SOYBN G2/mitotic-specific cyclin S13-6 OS=Glycine max OX=3847 PE=2 SV=1 && PF02984:Cyclin, C-terminal domain|PF00134:Cyclin, N-terminal domain	-	-
gene-CQW23_26908	0	2.864	0	1504.61	1309.17	0.954667	1406.89	-10.4177	2.81275e-26	3.36427e-23	CQW23_26908	CM008453.1	255896433	255914773	+	3813	protein_coding	hypothetical protein && sp|Q9LRR4|R13L1_ARATH Putative disease resistance RPP13-like protein 1 OS=Arabidopsis thaliana OX=3702 GN=RPPL1 PE=3 SV=1 && PF18052:Rx N-terminal domain|PF00931:NB-ARC domain|PF00403:Heavy-metal-associated domain	-	-
gene-CQW23_04545	1208.55	921.253	660.566	12.6286	3.74049	930.122	8.18456	6.82309	3.70906e-26	4.2657e-23	CQW23_04545	CM008444.1	135922263	135925978	+	2310	protein_coding	hypothetical protein && sp|Q1PEB4|Y4498_ARATH Uncharacterized protein At4g04980 OS=Arabidopsis thaliana OX=3702 GN=At4g04980 PE=2 SV=1 && -	-	-
gene-CQW23_02449	920.524	697.861	1214.39	26.1593	32.7292	944.257	29.4443	5.00336	5.29495e-26	5.86406e-23	CQW23_02449	CM008443.1	225737018	225762644	-	1152	protein_coding	hypothetical protein && sp|Q9LKJ1|HIBC1_ARATH 3-hydroxyisobutyryl-CoA hydrolase 1 OS=Arabidopsis thaliana OX=3702 GN=CHY1 PE=1 SV=1 && PF16113:Enoyl-CoA hydratase/isomerase	-	-
gene-CQW23_19683	1295.62	756.096	2573.19	2.70614	2.80536	1541.64	2.75575	9.1278	5.9556e-26	6.36016e-23	CQW23_19683	CM008450.1	181243762	181246928	-	1803	protein_coding	Ferric reduction oxidase 5 && sp|P92949|FRO2_ARATH Ferric reduction oxidase 2 OS=Arabidopsis thaliana OX=3702 GN=FRO2 PE=1 SV=2 && PF01794:Ferric reductase like transmembrane component|PF08022:FAD-binding domain|PF08030:Ferric reductase NAD binding domain	-	-
gene-CQW23_24804	1026.74	669.221	609.077	22.5511	21.5078	768.346	22.0295	5.12442	1.33813e-25	1.37975e-22	CQW23_24804	CM008452.1	223652027	223655617	-	897	protein_coding	hypothetical protein && sp|P93758|RMR42_ARATH Remorin 4.2 OS=Arabidopsis thaliana OX=3702 GN=REM4.2 PE=1 SV=1 && PF03763:Remorin, C-terminal region	-	-
novel.10426	0	0	0	3097.62	1700.05	0	2398.84	-13.6048	2.54584e-25	2.53752e-22	-	MLFT02000653.1	74178	76858	+	765	-	- && - && -	-	-
novel.9035	0	0	0	1954.73	1600.93	0	1777.83	-13.1725	5.39839e-25	5.20718e-22	-	CM008454.1	66570733	66583824	-	6933	-	- && sp|P09607|PME21_SOLLC Pectinesterase 2.1 OS=Solanum lycopersicum OX=4081 GN=PME2.1 PE=2 SV=2 && PF01095:Pectinesterase	-	-
gene-CQW23_18212	2.87066	6.68267	10.0466	1594.82	634.012	6.53332	1114.41	-7.44342	1.13281e-24	1.05854e-21	CQW23_18212	CM008449.1	250580030	250581533	-	789	protein_coding	hypothetical protein && sp|Q9S728|PDF1_ARATH Protodermal factor 1 OS=Arabidopsis thaliana OX=3702 GN=PDF1 PE=2 SV=1 && -	-	-
gene-CQW23_28312	5387.27	6711.31	6512.73	314.814	486.263	6203.77	400.538	3.95326	1.6106e-24	1.4594e-21	CQW23_28312	CM008454.1	89980333	89982187	+	597	protein_coding	Stress enhanced protein 2%2C chloroplastic && sp|Q9SJ02|STEP2_ARATH Stress enhanced protein 2, chloroplastic OS=Arabidopsis thaliana OX=3702 GN=SEP2 PE=2 SV=1 && -	-	-
gene-CQW23_00358	231.566	162.293	134.374	3342.98	3055.04	176.078	3199.01	-4.18147	4.82823e-24	4.19564e-21	CQW23_00358	CM008443.1	6978210	6980447	-	2238	protein_coding	hypothetical protein && sp|A9QY38|SBT4_LOTJA Subtilisin-like protease 4 OS=Lotus japonicus OX=34305 GN=SBTM4 PE=2 SV=1 && PF05922:Peptidase inhibitor I9|PF17766:Fibronectin type-III domain|PF02225:PA domain|PF00082:Subtilase family	-	-
gene-CQW23_04589	3102.22	2315.07	5351.09	105.539	102.863	3589.46	104.201	5.10616	4.91096e-24	4.19564e-21	CQW23_04589	CM008444.1	136791469	136792861	-	549	protein_coding	hypothetical protein && sp|Q9XFK7|MFT_ARATH Protein MOTHER of FT and TFL1 OS=Arabidopsis thaliana OX=3702 GN=MFT PE=1 SV=1 && PF01161:Phosphatidylethanolamine-binding protein	-	-
novel.549	2053.48	2472.59	614.101	9.02045	3.74049	1713.39	6.38047	8.06553	5.11332e-24	4.24718e-21	-	CM008443.1	36622663	36627925	-	4984	-	- && sp|Q94HW2|POLR1_ARATH Retrovirus-related Pol polyprotein from transposon RE1 OS=Arabidopsis thaliana OX=3702 GN=RE1 PE=2 SV=1 && PF00665:Integrase core domain	-	-
gene-CQW23_30078	6.6982	35.3227	25.1166	2220.84	2564.1	22.3792	2392.47	-6.7428	7.77507e-24	6.28351e-21	CQW23_30078	MLFT02000043.1	238575	240322	+	1659	protein_coding	Pectinesterase/pectinesterase inhibitor 18 && sp|Q1JPL7|PME18_ARATH Pectinesterase/pectinesterase inhibitor 18 OS=Arabidopsis thaliana OX=3702 GN=PME18 PE=1 SV=3 && PF01095:Pectinesterase|PF04043:Plant invertase/pectin methylesterase inhibitor	-	-
novel.4070	9112.42	4985.27	6262.82	0	0	6786.84	0	15.2939	8.74545e-24	6.88175e-21	-	CM008448.1	13050940	13075228	+	6575	-	- && sp|Q94HW2|POLR1_ARATH Retrovirus-related Pol polyprotein from transposon RE1 OS=Arabidopsis thaliana OX=3702 GN=RE1 PE=2 SV=1 && -	-	-
gene-CQW23_16595	2861.09	810.512	2862.03	18.943	8.41609	2177.88	13.6795	7.31268	1.60776e-23	1.2327e-20	CQW23_16595	CM008449.1	37924733	37929019	-	747	protein_coding	hypothetical protein && - && -	-	-
gene-CQW23_11532	65.0682	96.4213	146.932	3073.27	5917.45	102.807	4495.36	-5.45377	2.14403e-23	1.60277e-20	CQW23_11532	CM008447.1	5830787	5832306	+	747	protein_coding	Aquaporin TIP2-3 && sp|Q41951|TIP21_ARATH Aquaporin TIP2-1 OS=Arabidopsis thaliana OX=3702 GN=TIP2-1 PE=1 SV=2 && PF00230:Major intrinsic protein	-	-
gene-CQW23_19444	1786.51	2634.88	946.895	2.70614	0	1789.43	1.35307	10.3498	2.38498e-23	1.73941e-20	CQW23_19444	CM008450.1	141464959	141468956	-	828	protein_coding	(+)-neomenthol dehydrogenase && sp|B2X050|MNR1_CAPAN (+)-neomenthol dehydrogenase OS=Capsicum annuum OX=4072 GN=MNR1 PE=1 SV=1 && PF00106:short chain dehydrogenase	-	-
novel.2220	0	0	5.02332	1113.12	965.045	1.67444	1039.08	-9.48394	2.80979e-23	2.00043e-20	-	CM008445.1	66502132	66510995	-	8864	-	- && - && -	-	-
novel.6181	0	0	0	1215.96	1302.62	0	1259.29	-12.675	2.95645e-23	2.0559e-20	-	CM008450.1	193899766	193905022	-	5257	-	- && sp|Q9ZT94|POLR2_ARATH Retrovirus-related Pol polyprotein from transposon RE2 OS=Arabidopsis thaliana OX=3702 GN=RE2 PE=4 SV=1 && PF00665:Integrase core domain	-	-
novel.5716	627.717	539.387	847.685	2.70614	0.935121	671.596	1.82063	8.51646	3.46293e-23	2.35338e-20	-	CM008450.1	107715286	107721493	+	6208	-	- && - && -	-	-
novel.4302	682.26	771.371	1121.46	6.31432	0	858.362	3.15716	8.07161	3.93365e-23	2.61386e-20	-	CM008448.1	210897305	210905146	+	1674	-	- && sp|O81832|Y4729_ARATH G-type lectin S-receptor-like serine/threonine-protein kinase At4g27290 OS=Arabidopsis thaliana OX=3702 GN=At4g27290 PE=3 SV=4 && -	-	-
novel.10236	10.5257	9.54667	20.0933	1154.62	583.516	13.3886	869.067	-6.04087	4.48512e-23	2.91552e-20	-	MLFT02000527.1	3940	5207	-	852	-	- && - && -	-	-
gene-CQW23_15405	2.87066	1.90933	3.76749	352.7	469.431	2.84916	411.065	-7.20222	7.07298e-23	4.49992e-20	CQW23_15405	CM008448.1	236701355	236702002	+	312	protein_coding	Gibberellin-regulated protein 6 && sp|Q6NMQ7|GASA6_ARATH Gibberellin-regulated protein 6 OS=Arabidopsis thaliana OX=3702 GN=GASA6 PE=3 SV=1 && PF02704:Gibberellin regulated protein	-	-
novel.1354	0	0	0	1144.7	1107.18	0	1125.94	-12.5135	1.17403e-22	7.31373e-20	-	CM008444.1	99828725	99832476	-	3671	-	- && sp|Q94HW2|POLR1_ARATH Retrovirus-related Pol polyprotein from transposon RE1 OS=Arabidopsis thaliana OX=3702 GN=RE1 PE=2 SV=1 && -	-	-
novel.6942	0	0	0	2154.99	1011.8	0	1583.39	-13.0055	1.6965e-22	1.03528e-19	-	CM008452.1	8459268	8460655	+	773	-	- && - && -	-	-
novel.3554	0	0	0	1139.28	1039.85	0	1089.57	-12.4662	1.9181e-22	1.1471e-19	-	CM008447.1	178283488	178291519	+	8032	-	- && sp|P10978|POLX_TOBAC Retrovirus-related Pol polyprotein from transposon TNT 1-94 OS=Nicotiana tabacum OX=4097 PE=2 SV=1 && -	-	-
gene-CQW23_22953	11.4826	13.3653	17.5816	1419.82	541.435	14.1432	980.627	-6.12451	2.01657e-22	1.18234e-19	CQW23_22953	CM008451.1	192916199	192920814	-	3069	protein_coding	hypothetical protein && - && -	-	-
gene-CQW23_17796	345.436	352.272	499.82	6.31432	2.80536	399.176	4.55984	6.44519	2.23582e-22	1.28568e-19	CQW23_17796	CM008449.1	240181049	240183890	-	1011	protein_coding	NAC transcription factor && sp|Q9LD44|NAC56_ARATH NAC transcription factor 56 OS=Arabidopsis thaliana OX=3702 GN=NAC056 PE=2 SV=1 && PF02365:No apical meristem (NAM) protein	NAC	NAC
gene-CQW23_04300	16.2671	20.048	22.6049	517.774	1035.18	19.64	776.477	-5.31027	3.98497e-22	2.24827e-19	CQW23_04300	CM008444.1	129296775	129298674	+	1095	protein_coding	GDSL esterase/lipase && sp|Q9C7N4|GDL15_ARATH GDSL esterase/lipase At1g29670 OS=Arabidopsis thaliana OX=3702 GN=At1g29670 PE=2 SV=1 && PF00657:GDSL-like Lipase/Acylhydrolase	-	-
gene-CQW23_28283	18.1808	12.4107	18.8374	1239.41	535.824	16.4763	887.617	-5.75666	4.14619e-22	2.29592e-19	CQW23_28283	CM008454.1	81539672	81543909	-	1842	protein_coding	(-)-camphene/tricyclene synthase%2C chloroplastic && sp|Q1XBU5|TPS5_SOLLC (R)-linalool synthase TPS5, chloroplastic OS=Solanum lycopersicum OX=4081 GN=TPS5 PE=1 SV=1 && PF01397:Terpene synthase, N-terminal domain|PF03936:Terpene synthase family, metal binding domain	-	-
novel.8478	0.956886	0	0	1836.56	1775.8	0.318962	1806.18	-12.2336	4.29481e-22	2.33497e-19	-	CM008453.1	262023633	262027287	-	1908	-	- && - && -	-	-
gene-CQW23_33009	0.956886	0	0	1599.33	2162.94	0.318962	1881.13	-12.2922	6.16425e-22	3.29149e-19	CQW23_33009	MLFT02000436.1	143913	149259	-	1023	protein_coding	Tetraketide alpha-pyrone reductase 1 && sp|Q500U8|TKPR1_ARATH Tetraketide alpha-pyrone reductase 1 OS=Arabidopsis thaliana OX=3702 GN=TKPR1 PE=1 SV=1 && PF01370:NAD dependent epimerase/dehydratase family	-	-
gene-CQW23_15174	346.393	395.232	561.356	9.9225	13.0917	434.327	11.5071	5.23882	6.30873e-22	3.30954e-19	CQW23_15174	CM008448.1	225153953	225155287	-	1335	protein_coding	CBL-interacting serine/threonine-protein kinase 25 && sp|Q8W1D5|CIPKP_ARATH CBL-interacting serine/threonine-protein kinase 25 OS=Arabidopsis thaliana OX=3702 GN=CIPK25 PE=2 SV=1 && PF00069:Protein kinase domain|PF03822:NAF domain	-	-
gene-CQW23_24280	36.3617	71.6	65.3031	3631.64	1569.13	57.7549	2600.38	-5.49425	9.13988e-22	4.71208e-19	CQW23_24280	CM008452.1	190716418	190717967	-	1341	protein_coding	Tubulin beta-2 chain && sp|Q8H7U1|TBB2_ORYSJ Tubulin beta-2 chain OS=Oryza sativa subsp. japonica OX=39947 GN=TUBB2 PE=2 SV=1 && PF03953:Tubulin C-terminal domain|PF00091:Tubulin/FtsZ family, GTPase domain	-	-
gene-CQW23_05552	126.309	202.389	174.56	10765	3858.31	167.753	7311.66	-5.44597	1.05619e-21	5.35293e-19	CQW23_05552	CM008444.1	155873641	155875471	-	1353	protein_coding	Tubulin alpha-1 chain && sp|P33629|TBA_PRUDU Tubulin alpha chain OS=Prunus dulcis OX=3755 GN=TUBA PE=2 SV=1 && PF00091:Tubulin/FtsZ family, GTPase domain|PF03953:Tubulin C-terminal domain	-	-
novel.2808	110.042	93.5573	155.723	14039.4	3673.16	119.774	8856.3	-6.20977	1.25771e-21	6.26799e-19	-	CM008446.1	174083643	174096027	+	9223	-	- && - && -	-	-
gene-CQW23_28578	44.9736	35.3227	51.489	1407.19	792.048	43.9284	1099.62	-4.64948	1.39093e-21	6.81831e-19	CQW23_28578	CM008454.1	175915872	175917329	+	1458	protein_coding	Protein TOO MANY MOUTHS && sp|Q9SSD1|TMM_ARATH Protein TOO MANY MOUTHS OS=Arabidopsis thaliana OX=3702 GN=TMM PE=1 SV=1 && PF13855:Leucine rich repeat	-	-
novel.4963	0	0	0	981.425	860.312	0	920.869	-12.2235	1.73521e-21	8.36877e-19	-	CM008449.1	112682637	112689837	+	7201	-	- && sp|Q9ZT94|POLR2_ARATH Retrovirus-related Pol polyprotein from transposon RE2 OS=Arabidopsis thaliana OX=3702 GN=RE2 PE=4 SV=1 && -	-	-
gene-CQW23_28161	27.7497	16.2293	42.6982	1927.67	981.877	28.8924	1454.77	-5.66446	2.5054e-21	1.18915e-18	CQW23_28161	CM008454.1	59667277	59669376	-	2100	protein_coding	Leucine-rich repeat extensin-like protein 1 && sp|O48809|LRX2_ARATH Leucine-rich repeat extensin-like protein 2 OS=Arabidopsis thaliana OX=3702 GN=LRX2 PE=1 SV=1 && PF13855:Leucine rich repeat	-	-
gene-CQW23_18251	5.74131	11.456	0	1118.54	2670.71	5.73244	1894.62	-8.32606	2.64305e-21	1.22288e-18	CQW23_18251	CM008449.1	251471230	251472123	+	894	protein_coding	Epidermis-specific secreted glycoprotein EP1 && sp|Q39688|EP1G_DAUCA Epidermis-specific secreted glycoprotein EP1 OS=Daucus carota OX=4039 GN=EP1 PE=1 SV=1 && PF01453:D-mannose binding lectin	-	-
gene-CQW23_10728	65.0682	93.5573	59.024	2289.39	1275.51	72.5499	1782.45	-4.61623	2.65825e-21	1.22288e-18	CQW23_10728	CM008446.1	206792206	206795387	+	1791	protein_coding	hypothetical protein && sp|Q6AWY3|GRF6_ORYSJ Growth-regulating factor 6 OS=Oryza sativa subsp. japonica OX=39947 GN=GRF6 PE=2 SV=2 && PF08880:QLQ|PF08879:WRC	GRF	GRF
novel.6526	0	0	0	1832.05	800.464	0	1316.26	-12.7389	2.82326e-21	1.27009e-18	-	CM008451.1	172728362	172756051	+	1365	-	- && - && -	-	-
novel.7145	2.87066	3.81867	12.5583	598.056	589.126	6.41587	593.591	-6.58909	2.84583e-21	1.27009e-18	-	CM008452.1	174654049	174660420	+	5658	-	- && - && -	-	-
gene-CQW23_08132	1162.62	910.752	1480.62	79.38	67.3287	1184.66	73.3544	4.01289	2.94959e-21	1.29653e-18	CQW23_08132	CM008445.1	253386087	253386344	-	258	protein_coding	Endochitinase && sp|P81591|AMP_IPONI Antimicrobial protein PN-AMP1 OS=Ipomoea nil OX=35883 PE=1 SV=1 && -	-	-
gene-CQW23_00359	76.5509	167.067	96.6989	2597.89	2962.46	113.439	2780.18	-4.61385	2.9918e-21	1.29653e-18	CQW23_00359	CM008443.1	6983979	6986222	-	2244	protein_coding	hypothetical protein && sp|A0A0M3R8G2|SBT_PETHY Subtilisin-like protease OS=Petunia hybrida OX=4102 GN=SBT PE=2 SV=1 && PF00082:Subtilase family|PF02225:PA domain|PF05922:Peptidase inhibitor I9|PF17766:Fibronectin type-III domain	-	-
novel.3108	0	0	0	992.25	796.723	0	894.487	-12.1816	3.35076e-21	1.43135e-18	-	CM008446.1	109049187	109054426	-	3143	-	- && sp|O48652|UVR3_ARATH (6-4)DNA photolyase OS=Arabidopsis thaliana OX=3702 GN=UVR3 PE=1 SV=2 && -	-	-
novel.1590	0	0	0	1235.8	764.929	0	1000.37	-12.343	3.84698e-21	1.62018e-18	-	CM008445.1	11163349	11166630	+	3282	-	- && - && -	-	-
novel.4368	2.87066	0	0	762.228	678.898	0.956886	720.563	-9.45378	4.54833e-21	1.88895e-18	-	CM008448.1	237191547	237194050	+	2504	-	- && - && -	-	-
novel.1561	0	0	0	845.217	834.128	0	839.672	-12.0903	4.65376e-21	1.90626e-18	-	CM008445.1	2712885	2717546	+	4566	-	- && sp|O23654|VATA_ARATH V-type proton ATPase catalytic subunit A OS=Arabidopsis thaliana OX=3702 GN=VHA-A PE=1 SV=1 && -	-	-
gene-CQW23_23981	4661.95	3494.08	2495.33	221.903	198.246	3550.45	210.074	4.07908	4.95038e-21	2.00035e-18	CQW23_23981	CM008452.1	151597821	151609983	+	606	protein_coding	Non-specific lipid-transfer protein 1 && sp|P93224|NLTP2_SOLLC Non-specific lipid-transfer protein 2 OS=Solanum lycopersicum OX=4081 GN=LE16 PE=2 SV=1 && PF00234:Protease inhibitor/seed storage/LTP family	-	-
gene-CQW23_04032	71.7664	69.6907	47.7215	1926.77	1058.56	63.0595	1492.66	-4.56132	7.18372e-21	2.8641e-18	CQW23_04032	CM008444.1	119915850	119917580	-	1434	protein_coding	Patellin-4 && sp|Q94C59|PATL4_ARATH Patellin-4 OS=Arabidopsis thaliana OX=3702 GN=PATL4 PE=1 SV=2 && PF00650:CRAL/TRIO domain|PF03765:CRAL/TRIO, N-terminal domain	-	-
novel.1334	0	0	0	1298.04	714.433	0	1006.24	-12.3514	8.7369e-21	3.43751e-18	-	CM008444.1	84139300	84151658	-	12359	-	- && - && -	-	-
novel.11201	781.776	690.224	395.586	13.5307	20.5727	622.529	17.0517	5.19217	1.1855e-20	4.60374e-18	-	MLFT02001617.1	8539	14879	+	2351	-	- && - && -	-	-
gene-CQW23_18969	39.2323	44.8693	38.9307	1391.86	697.6	41.0108	1044.73	-4.66993	1.31336e-20	5.0349e-18	CQW23_18969	CM008450.1	39861581	39862383	-	543	protein_coding	hypothetical protein && sp|Q9SK27|ENL1_ARATH Early nodulin-like protein 1 OS=Arabidopsis thaliana OX=3702 GN=At2g25060 PE=2 SV=2 && PF02298:Plastocyanin-like domain	-	-
gene-CQW23_25286	249.747	418.144	273.771	4188.2	4737.32	313.887	4462.76	-3.82902	1.78098e-20	6.74111e-18	CQW23_25286	CM008453.1	7580675	7589661	+	2790	protein_coding	putative alpha-xylosidase 2 && sp|Q9S7Y7|XYL1_ARATH Alpha-xylosidase 1 OS=Arabidopsis thaliana OX=3702 GN=XYL1 PE=1 SV=1 && PF01055:Glycosyl hydrolases family 31|PF13802:Galactose mutarotase-like|PF16863:N-terminal barrel of NtMGAM and CtMGAM, maltase-glucoamylase	-	-
gene-CQW23_07347	0	0	0	718.93	800.464	0	759.697	-11.9459	1.80782e-20	6.75717e-18	CQW23_07347	CM008445.1	179385618	179408413	-	1263	protein_coding	E3 ubiquitin-protein ligase RGLG1 && sp|Q8RX26|RGLG3_ARATH E3 ubiquitin-protein ligase RGLG3 OS=Arabidopsis thaliana OX=3702 GN=RGLG3 PE=1 SV=1 && PF07002:Copine|PF13920:Zinc finger, C3HC4 type (RING finger)	-	-
novel.3010	0	0	0	818.155	702.276	0	760.216	-11.9469	1.99728e-20	7.37317e-18	-	CM008446.1	18447916	18456909	-	5613	-	- && sp|P14280|PME1_SOLLC Pectinesterase 1 OS=Solanum lycopersicum OX=4081 GN=PME1.9 PE=1 SV=5 && -	-	-
novel.2958	0	2.864	0	595.35	926.705	0.954667	761.028	-9.53559	2.58775e-20	9.43644e-18	-	CM008446.1	4614289	4616558	-	2010	-	- && - && -	-	-
novel.4832	9133.48	11299.4	1679.04	0	0	7370.65	0	15.413	2.74547e-20	9.89096e-18	-	CM008449.1	2063672	2066748	+	2466	-	- && - && -	-	-
novel.1569	0	0	0	718.93	730.33	0	724.63	-11.8777	2.93096e-20	1.04335e-17	-	CM008445.1	5388616	5393304	+	2079	-	- && sp|Q8RXY0|Y3333_ARATH Probable inactive protein kinase At3g63330 OS=Arabidopsis thaliana OX=3702 GN=At3g63330 PE=2 SV=1 && PF01554:MatE	-	-
novel.9143	0	0	0	827.176	661.131	0	744.153	-11.9161	3.31544e-20	1.16633e-17	-	CM008454.1	196374436	196378549	-	4114	-	- && - && -	-	-
gene-CQW23_24628	413.375	616.715	634.194	18.0409	6.54585	554.761	12.2934	5.49182	3.39794e-20	1.16858e-17	CQW23_24628	CM008452.1	219142922	219153936	+	2352	protein_coding	Cysteine-rich receptor-like protein kinase 25 && sp|Q9M0X5|CRK25_ARATH Cysteine-rich receptor-like protein kinase 25 OS=Arabidopsis thaliana OX=3702 GN=CRK25 PE=3 SV=1 && PF01657:Salt stress response/antifungal|PF00069:Protein kinase domain	-	-
gene-CQW23_02901	72.7233	91.648	85.3964	8168.92	2047.92	83.2559	5108.42	-5.93936	3.4e-20	1.16858e-17	CQW23_02901	CM008443.1	248913749	248920358	+	4437	protein_coding	DNA topoisomerase 2 && sp|P30182|TOP2_ARATH DNA topoisomerase 2 OS=Arabidopsis thaliana OX=3702 GN=TOP2 PE=2 SV=2 && PF00204:DNA gyrase B|PF16898:C-terminal associated domain of TOPRIM|PF01751:Toprim domain|PF00521:DNA gyrase/topoisomerase IV, subunit A|PF02518:Histidine kinase-, DNA gyrase B-, and HSP90-like ATPase	-	-
novel.3190	0	0	0	787.486	657.39	0	722.438	-11.8734	4.07925e-20	1.38611e-17	-	CM008446.1	183352861	183355427	-	921	-	- && - && -	-	-
novel.7482	0	0	0	846.119	636.818	0	741.468	-11.9109	4.48308e-20	1.50622e-17	-	CM008452.1	118469281	118476390	-	1989	-	- && sp|P62302|RS13_SOYBN 40S ribosomal protein S13 OS=Glycine max OX=3847 GN=RPS13 PE=2 SV=1 && PF08069:Ribosomal S13/S15 N-terminal domain|PF00312:Ribosomal protein S15	-	-
gene-CQW23_29448	12050.1	12851.7	14150.7	1680.51	1913.26	13017.5	1796.88	2.85688	6.58277e-20	2.18709e-17	CQW23_29448	CM008454.1	234142505	234146403	+	1206	protein_coding	Serine--glyoxylate aminotransferase && sp|Q56YA5|SGAT_ARATH Serine--glyoxylate aminotransferase OS=Arabidopsis thaliana OX=3702 GN=AGT1 PE=1 SV=2 && PF00266:Aminotransferase class-V	-	-
novel.713	313.859	291.173	336.562	1.80409	2.80536	313.865	2.30473	7.09354	8.36108e-20	2.74739e-17	-	CM008443.1	169624952	169712147	-	4103	-	- && - && -	-	-
novel.3931	0	0	0	730.657	621.856	0	676.256	-11.7781	8.70982e-20	2.81332e-17	-	CM008447.1	189225707	189230119	-	4109	-	- && sp|Q5D869|NRPE1_ARATH DNA-directed RNA polymerase V subunit 1 OS=Arabidopsis thaliana OX=3702 GN=NRPE1 PE=1 SV=1 && -	-	-
gene-CQW23_04274	34.4479	52.5067	82.8847	1312.48	2036.69	56.6131	1674.59	-4.89313	8.74987e-20	2.81332e-17	CQW23_04274	CM008444.1	128607995	128611017	-	1095	protein_coding	GDSL esterase/lipase && sp|Q9FJ41|GDL85_ARATH GDSL esterase/lipase At5g45950 OS=Arabidopsis thaliana OX=3702 GN=At5g45950 PE=2 SV=1 && PF00657:GDSL-like Lipase/Acylhydrolase	-	-
novel.9209	62.1976	20.048	84.1406	3010.13	2981.17	55.462	2995.65	-5.76079	9.09438e-20	2.89298e-17	-	CM008454.1	227653348	227654449	-	764	-	- && - && -	-	-
gene-CQW23_25197	65.0682	69.6907	47.7215	773.053	870.598	60.8268	821.825	-3.75138	9.33888e-20	2.93949e-17	CQW23_25197	CM008453.1	3566225	3570518	-	2010	protein_coding	putative leucine-rich repeat receptor-like protein kinase && sp|Q9M9C5|Y1680_ARATH Probable leucine-rich repeat receptor-like protein kinase At1g68400 OS=Arabidopsis thaliana OX=3702 GN=At1g68400 PE=1 SV=1 && PF13855:Leucine rich repeat|PF08263:Leucine rich repeat N-terminal domain|PF00069:Protein kinase domain	-	-
gene-CQW23_07827	0	0	0	1454.1	589.126	0	1021.61	-12.3733	9.76965e-20	3.04304e-17	CQW23_07827	CM008445.1	242054642	242057445	+	1086	protein_coding	hypothetical protein && sp|Q5KS41|WSD11_ARATH Wax ester synthase/diacylglycerol acyltransferase 11 OS=Arabidopsis thaliana OX=3702 GN=WSD11 PE=1 SV=1 && PF03007:Wax ester synthase-like Acyl-CoA acyltransferase domain	-	-
gene-CQW23_06099	3.82754	3.81867	16.3258	673.828	776.151	7.99066	724.989	-6.5538	1.01582e-19	3.13143e-17	CQW23_06099	CM008445.1	13983189	13989791	-	1158	protein_coding	hypothetical protein && sp|Q9M3B3|WSD4_ARATH Wax ester synthase/diacylglycerol acyltransferase 4 OS=Arabidopsis thaliana OX=3702 GN=WSD4 PE=2 SV=1 && PF06974:Protein of unknown function (DUF1298)|PF03007:Wax ester synthase-like Acyl-CoA acyltransferase domain	-	-
novel.10482	0	0	0	573.701	1387.72	0	980.71	-12.3143	1.29423e-19	3.949e-17	-	MLFT02000720.1	89369	90726	-	1358	-	- && sp|Q91DM0|POLG_PVCV1 Genome polyprotein OS=Petunia vein clearing virus (isolate Shepherd) OX=492094 PE=3 SV=1 && -	-	-
novel.4108	1335.81	1145.6	1494.44	26.1593	68.2639	1325.28	47.2116	4.81225	1.40864e-19	4.23079e-17	-	CM008448.1	37211965	37217551	+	1099	-	- && sp|Q39065|COPT1_ARATH Copper transporter 1 OS=Arabidopsis thaliana OX=3702 GN=COPT1 PE=2 SV=2 && PF04145:Ctr copper transporter family	-	-
gene-CQW23_30604	6.6982	21.9573	36.419	2321.87	1333.48	21.6915	1827.67	-6.41087	1.41488e-19	4.23079e-17	CQW23_30604	MLFT02000080.1	991964	993569	-	438	protein_coding	Gibberellin-regulated protein 14 && sp|P46689|GASA1_ARATH Gibberellin-regulated protein 1 OS=Arabidopsis thaliana OX=3702 GN=GASA1 PE=2 SV=2 && PF02704:Gibberellin regulated protein	-	-
gene-CQW23_13891	389.453	605.259	281.306	8.11841	8.41609	425.339	8.26725	5.68596	1.4533e-19	4.30263e-17	CQW23_13891	CM008448.1	21029166	21030434	-	231	protein_coding	Metallothionein-like protein type 2 && sp|Q43515|MT2Z_SOLLC Metallothionein-like protein type 2 OS=Solanum lycopersicum OX=4081 PE=3 SV=1 && -	-	-
gene-CQW23_24402	680.346	648.219	464.657	41.4941	34.5995	597.74	38.0468	3.97375	1.5538e-19	4.55509e-17	CQW23_24402	CM008452.1	202159038	202162459	+	627	protein_coding	hypothetical protein && sp|F4IK01|AUG1_ARATH AUGMIN subunit 1 OS=Arabidopsis thaliana OX=3702 GN=AUG1 PE=1 SV=1 && -	-	-
novel.3809	497.581	361.819	440.796	9.9225	1.87024	433.398	5.89637	6.19143	1.62704e-19	4.72347e-17	-	CM008447.1	54963597	54969050	-	2196	-	- && - && -	-	-
gene-CQW23_16220	313.859	367.547	267.492	2851.37	3785.37	316.299	3318.37	-3.39026	2.03168e-19	5.84148e-17	CQW23_16220	CM008449.1	2250718	2251947	+	759	protein_coding	hypothetical protein && sp|Q7M438|RNDI_DICDI Ribonuclease DdI OS=Dictyostelium discoideum OX=44689 GN=ddiA PE=1 SV=3 && PF00445:Ribonuclease T2 family	-	-
gene-CQW23_14440	18.1808	43.9147	21.3491	1830.25	852.831	27.8149	1341.54	-5.58702	2.4032e-19	6.84385e-17	CQW23_14440	CM008448.1	158257727	158259499	+	936	protein_coding	Syntaxin-related protein KNOLLE && sp|Q42374|SY111_ARATH Syntaxin-related protein KNOLLE OS=Arabidopsis thaliana OX=3702 GN=KN PE=1 SV=1 && PF00804:Syntaxin|PF05739:SNARE domain	-	-
gene-CQW23_02229	20.0946	37.232	43.954	1887.08	844.415	33.7602	1365.75	-5.34398	2.53778e-19	7.15893e-17	CQW23_02229	CM008443.1	197938221	197938631	+	411	protein_coding	histone H3.2 && sp|P59226|H32_ARATH Histone H3.2 OS=Arabidopsis thaliana OX=3702 GN=HTR2 PE=1 SV=2 && PF00125:Core histone H2A/H2B/H3/H4	-	-
novel.372	0	0	0	600.762	584.451	0	592.607	-11.5876	3.5838e-19	1.00152e-16	-	CM008443.1	213579988	213596586	+	11756	-	- && - && -	-	-
novel.1669	0	0	0	753.208	525.538	0	639.373	-11.6972	3.97819e-19	1.10144e-16	-	CM008445.1	55802332	55805057	+	2726	-	- && - && -	-	-
novel.8465	0	4.77333	0	556.562	676.093	1.59111	616.327	-8.5101	4.44833e-19	1.22031e-16	-	CM008453.1	259297590	259299483	-	805	-	- && - && -	-	-
novel.8308	0	0	0	840.706	508.706	0	674.706	-11.7748	4.92888e-19	1.33985e-16	-	CM008453.1	117991696	117994977	-	2620	-	- && sp|B7F8N7|BGL02_ORYSJ Beta-glucosidase 2 OS=Oryza sativa subsp. japonica OX=39947 GN=BGLU2 PE=2 SV=1 && -	-	-
novel.7775	480.357	519.339	486.006	46.9064	47.6912	495.234	47.2988	3.38835	6.62246e-19	1.78401e-16	-	CM008453.1	20915034	20916650	+	1617	-	- && - && -	-	-
gene-CQW23_15215	1.91377	1.90933	0	527.697	332.903	1.27437	430.3	-8.30171	7.52972e-19	2.0103e-16	CQW23_15215	CM008448.1	227307714	227308861	-	801	protein_coding	hypothetical protein && sp|P27061|PPA1_SOLLC Acid phosphatase 1 OS=Solanum lycopersicum OX=4081 GN=APS1 PE=2 SV=1 && PF03767:HAD superfamily, subfamily IIIB (Acid phosphatase)	-	-
novel.4483	0	0	0	653.983	504.965	0	579.474	-11.5553	8.16126e-19	2.14948e-16	-	CM008448.1	28838951	28844364	-	916	-	- && - && -	-	-
gene-CQW23_16971	0.956886	0	0	932.715	959.434	0.318962	946.075	-11.3006	8.19478e-19	2.14948e-16	CQW23_16971	CM008449.1	153646864	153650368	-	930	protein_coding	Metal tolerance protein 2 && sp|Q10LJ2|MTP2_ORYSJ Metal tolerance protein 2 OS=Oryza sativa subsp. japonica OX=39947 GN=MTP2 PE=2 SV=1 && PF01545:Cation efflux family	-	-
gene-CQW23_11977	10.5257	13.3653	10.0466	782.975	325.422	11.3126	554.199	-5.60966	1.05626e-18	2.74645e-16	CQW23_11977	CM008447.1	16145081	16150099	-	2346	protein_coding	Kinesin-like protein KIF19 && sp|Q0JLE4|KN8A_ORYSJ Kinesin-like protein KIN-8A OS=Oryza sativa subsp. japonica OX=39947 GN=KIN8A PE=3 SV=3 && PF00225:Kinesin motor domain	-	-
gene-CQW23_24145	0	0	0	924.597	470.366	0	697.481	-11.8227	1.14719e-18	2.95717e-16	CQW23_24145	CM008452.1	177471511	177472417	+	324	protein_coding	Ethylene-responsive proteinase inhibitor 1 && sp|Q03199|IPIB_TOBAC Proteinase inhibitor I-B OS=Nicotiana tabacum OX=4097 GN=TIMPA PE=2 SV=1 && PF00280:Potato inhibitor I family	-	-
novel.3647	2853.43	2788.58	1186.76	0	0	2276.26	0	13.718	1.26365e-18	3.22954e-16	-	CM008447.1	220246919	220251429	+	4511	-	- && sp|P92519|M810_ARATH Uncharacterized mitochondrial protein AtMg00810 OS=Arabidopsis thaliana OX=3702 GN=AtMg00810 PE=4 SV=1 && -	-	-
gene-CQW23_11645	22.9653	30.5493	22.6049	1392.76	533.954	25.3732	963.356	-5.24407	1.31405e-18	3.32989e-16	CQW23_11645	CM008447.1	7866529	7871544	-	3120	protein_coding	Kinesin-like protein NACK2 && sp|Q8S950|KN7A_TOBAC Kinesin-like protein NACK1 OS=Nicotiana tabacum OX=4097 GN=NACK1 PE=1 SV=1 && PF11995:Domain of unknown function (DUF3490)|PF00225:Kinesin motor domain	-	-
novel.9895	0	0	0	517.774	550.786	0	534.28	-11.4381	1.32638e-18	3.33288e-16	-	MLFT02000285.1	20220	25584	-	5365	-	- && sp|Q9ZT94|POLR2_ARATH Retrovirus-related Pol polyprotein from transposon RE2 OS=Arabidopsis thaliana OX=3702 GN=RE2 PE=4 SV=1 && -	-	-
gene-CQW23_17830	2.87066	5.728	6.27915	805.527	279.601	4.95927	542.564	-6.78941	1.53895e-18	3.83479e-16	CQW23_17830	CM008449.1	241045310	241050572	+	2484	protein_coding	hypothetical protein && sp|F4HPR5|DRP5A_ARATH Dynamin-related protein 5A OS=Arabidopsis thaliana OX=3702 GN=DRP5A PE=2 SV=1 && PF00350:Dynamin family	-	-
novel.4453	0	0	0	747.796	461.015	0	604.405	-11.616	1.60628e-18	3.9695e-16	-	CM008448.1	12546871	12549335	-	2028	-	- && sp|Q9SFC7|FB135_ARATH F-box protein At3g07870 OS=Arabidopsis thaliana OX=3702 GN=At3g07870 PE=2 SV=1 && -	-	-
novel.145	0	0	0	480.79	594.737	0	537.764	-11.4474	1.70967e-18	4.19039e-16	-	CM008443.1	49159513	49169200	+	3579	-	- && - && PF05699:hAT family C-terminal dimerisation region	-	-
gene-CQW23_25991	35.4048	29.5947	17.5816	537.619	813.556	27.527	675.587	-4.60709	2.08548e-18	5.06993e-16	CQW23_25991	CM008453.1	72469261	72471252	-	1359	protein_coding	hypothetical protein && sp|Q40161|GP1_SOLLC Polygalacturonase-1 non-catalytic subunit beta OS=Solanum lycopersicum OX=4081 GN=GP1 PE=1 SV=1 && PF03181:BURP domain	-	-
novel.6773	0	0	0	623.313	458.209	0	540.761	-11.4555	2.33014e-18	5.61902e-16	-	CM008451.1	153220851	153223478	-	2541	-	- && - && -	-	-
gene-CQW23_15116	20.0946	25.776	40.1865	613.391	563.878	28.6857	588.635	-4.37103	2.3748e-18	5.68091e-16	CQW23_15116	CM008448.1	220609988	220613041	+	1971	protein_coding	putative inactive receptor kinase && sp|Q9LP77|Y1848_ARATH Probable inactive receptor kinase At1g48480 OS=Arabidopsis thaliana OX=3702 GN=RKL1 PE=1 SV=1 && PF08263:Leucine rich repeat N-terminal domain|PF13855:Leucine rich repeat|PF00069:Protein kinase domain	-	-
novel.6138	467.917	433.419	531.216	24.3552	38.34	477.517	31.3476	3.93012	2.67551e-18	6.34946e-16	-	CM008450.1	182839335	182840352	-	904	-	- && - && -	-	-
gene-CQW23_18441	705.225	756.096	281.306	5.41227	0.935121	580.876	3.1737	7.50673	2.89753e-18	6.82221e-16	CQW23_18441	CM008450.1	2469724	2471522	+	891	protein_coding	putative LRR receptor-like serine/threonine-protein kinase && sp|Q8VZG8|MIK2_ARATH MDIS1-interacting receptor like kinase 2 OS=Arabidopsis thaliana OX=3702 GN=MIK2 PE=1 SV=3 && PF00069:Protein kinase domain	-	-
novel.9153	0	0	0	546.64	467.561	0	507.1	-11.3628	2.98255e-18	6.96751e-16	-	CM008454.1	200228301	200232234	-	1582	-	- && - && -	-	-
novel.2840	0	0	0	579.113	453.534	0	516.324	-11.3888	3.15488e-18	7.27714e-16	-	CM008446.1	191017589	191026005	+	1612	-	- && sp|Q9M1S3|ARP1_ARATH Probable RNA-binding protein ARP1 OS=Arabidopsis thaliana OX=3702 GN=ARP1 PE=2 SV=1 && PF00076:RNA recognition motif. (a.k.a. RRM, RBD, or RNP domain)	-	-
novel.7570	0	0	0	657.591	439.507	0	548.549	-11.4761	3.16376e-18	7.27714e-16	-	CM008452.1	179176630	179181352	-	4485	-	- && - && -	-	-
gene-CQW23_04174	43.0599	47.7333	81.6289	2766.57	1142.72	57.474	1954.65	-5.09292	3.33452e-18	7.61136e-16	CQW23_04174	CM008444.1	125672529	125678745	+	2370	protein_coding	DNA replication licensing factor MCM3 -like protein 3 && sp|Q9SX04|MCM32_MAIZE DNA replication licensing factor MCM3 homolog 2 OS=Zea mays OX=4577 GN=ROA2 PE=2 SV=1 && PF17855:MCM AAA-lid domain|PF17207:MCM OB domain|PF00493:MCM P-loop domain|PF14551:MCM N-terminal domain	-	-
gene-CQW23_18326	1.91377	0	1.25583	427.57	418.934	1.05653	423.252	-8.66751	3.39385e-18	7.6881e-16	CQW23_18326	CM008449.1	254480169	254484004	-	2121	protein_coding	hypothetical protein && sp|Q8GWE0|PP314_ARATH Pentatricopeptide repeat-containing protein At4g16390, chloroplastic OS=Arabidopsis thaliana OX=3702 GN=P67 PE=1 SV=3 && -	-	-
gene-CQW23_15974	59.3269	76.3733	149.444	5344.62	2327.52	95.048	3836.07	-5.33871	3.62705e-18	8.1546e-16	CQW23_15974	CM008448.1	249499749	249500183	-	435	protein_coding	Histone H2B && sp|O49118|H2B_CAPAN Histone H2B OS=Capsicum annuum OX=4072 GN=HIS2B PE=2 SV=3 && PF00125:Core histone H2A/H2B/H3/H4	-	-
gene-CQW23_27675	31.5772	64.9173	67.8148	1663.37	1041.73	54.7698	1352.55	-4.62971	3.72252e-18	8.30677e-16	CQW23_27675	CM008454.1	15780970	15781539	+	570	protein_coding	hypothetical protein && - && -	-	-
gene-CQW23_30084	6.6982	4.77333	0	759.522	385.27	3.82384	572.396	-7.16472	4.38456e-18	9.71164e-16	CQW23_30084	MLFT02000043.1	364177	368196	+	2208	protein_coding	Homeobox-leucine zipper protein MERISTEM L1 && sp|Q93V99|PDF2_ARATH Homeobox-leucine zipper protein PROTODERMAL FACTOR 2 OS=Arabidopsis thaliana OX=3702 GN=PDF2 PE=1 SV=1 && PF00046:Homeodomain|PF01852:START domain	HB-HD-ZIP	HB->HB-HD-ZIP
gene-CQW23_25347	526.287	564.208	375.493	29.7675	34.5995	488.663	32.1835	3.92553	6.16866e-18	1.34878e-15	CQW23_25347	CM008453.1	11415719	11416809	-	708	protein_coding	hypothetical protein && sp|Q1G3Q4|RITF1_ARATH Protein RGF1 INDUCIBLE TRANSCRIPTION FACTOR 1 OS=Arabidopsis thaliana OX=3702 GN=RITF1 PE=1 SV=1 && PF04640:PLATZ transcription factor	PLATZ	PLATZ
novel.3075	0	0	0	456.435	487.198	0	471.817	-11.2587	6.1796e-18	1.34878e-15	-	CM008446.1	78097345	78100607	-	3001	-	- && sp|Q9FF55|PDI14_ARATH Protein disulfide isomerase-like 1-4 OS=Arabidopsis thaliana OX=3702 GN=PDIL1-4 PE=1 SV=1 && -	-	-
novel.7491	0	0	0	543.031	430.156	0	486.594	-11.3032	6.23973e-18	1.35203e-15	-	CM008452.1	126375222	126382455	-	3844	-	- && - && -	-	-
gene-CQW23_24704	15.3102	26.7307	26.3724	1138.38	492.809	22.8044	815.595	-5.16464	6.94971e-18	1.49504e-15	CQW23_24704	CM008452.1	221663607	221665975	-	1392	protein_coding	G2/mitotic-specific cyclin-1 && sp|P34801|CCN2_ANTMA G2/mitotic-specific cyclin-2 OS=Antirrhinum majus OX=4151 PE=2 SV=1 && PF02984:Cyclin, C-terminal domain|PF00134:Cyclin, N-terminal domain	-	-
novel.6920	0	0	0	511.46	432.961	0	472.21	-11.2599	7.34417e-18	1.56861e-15	-	CM008452.1	1187901	1190025	+	2125	-	- && - && -	-	-
novel.3764	22.0084	47.7333	25.1166	914.674	671.417	31.6194	793.046	-4.64359	9.08212e-18	1.92605e-15	-	CM008447.1	18331072	18334177	-	1469	-	- && - && -	-	-
gene-CQW23_30714	3.82754	0.954667	0	650.375	318.876	1.59407	484.626	-8.16227	9.44314e-18	1.98851e-15	CQW23_30714	MLFT02000086.1	28467	31892	-	1626	protein_coding	L-ascorbate oxidase -like protein && sp|Q00624|ASOL_BRANA L-ascorbate oxidase homolog OS=Brassica napus OX=3708 GN=Bp10 PE=2 SV=1 && PF07732:Multicopper oxidase|PF07731:Multicopper oxidase|PF00394:Multicopper oxidase	-	-
gene-CQW23_04731	52.6287	66.8267	109.257	2596.09	1332.55	76.2375	1964.32	-4.69192	1.01452e-17	2.1214e-15	CQW23_04731	CM008444.1	139855820	139861177	+	2502	protein_coding	DNA replication licensing factor MCM6 && sp|Q6F353|MCM6_ORYSJ DNA replication licensing factor MCM6 OS=Oryza sativa subsp. japonica OX=39947 GN=Os05g0235800 PE=3 SV=1 && PF00493:MCM P-loop domain|PF17207:MCM OB domain|PF14551:MCM N-terminal domain|PF18263:MCM6 C-terminal winged-helix domain|PF17855:MCM AAA-lid domain	-	-
novel.10241	0	0	0	479.888	412.388	0	446.138	-11.178	1.42156e-17	2.94062e-15	-	MLFT02000542.1	111042	113082	-	1788	-	- && - && -	-	-
novel.5558	0.956886	1.90933	0	461.847	350.67	0.955406	406.259	-8.62803	1.42596e-17	2.94062e-15	-	CM008449.1	254493439	254501032	-	5110	-	- && - && -	-	-
gene-CQW23_11850	15.3102	12.4107	22.6049	1169.05	415.194	16.7753	792.122	-5.57178	1.88725e-17	3.86524e-15	CQW23_11850	CM008447.1	12625733	12628202	+	1272	protein_coding	Replication protein A 70 kDa DNA-binding subunit B && sp|Q9SD82|RFA1B_ARATH Replication protein A 70 kDa DNA-binding subunit B OS=Arabidopsis thaliana OX=3702 GN=RPA1B PE=3 SV=1 && PF01336:OB-fold nucleic acid binding domain|PF04057:Replication factor-A protein 1, N-terminal domain|PF16900:Replication protein A OB domain	-	-
gene-CQW23_26625	0	0	0	403.214	466.626	0	434.92	-11.1412	1.91939e-17	3.90432e-15	CQW23_26625	CM008453.1	242248541	242249139	-	375	protein_coding	hypothetical protein && - && -	-	-
gene-CQW23_09050	1795.12	574.709	788.661	26.1593	18.7024	1052.83	22.4309	5.55212	2.07847e-17	4.19936e-15	CQW23_09050	CM008445.1	296495969	296498735	+	987	protein_coding	Glucan endo-1%2C3-beta-glucosidase%2C basic isoform && sp|P36401|E13H_TOBAC Glucan endo-1,3-beta-glucosidase, acidic isoform PR-Q' OS=Nicotiana tabacum OX=4097 PE=1 SV=1 && PF00332:Glycosyl hydrolases family 17	-	-
gene-CQW23_29565	446.866	505.973	440.796	3278.94	2913.84	464.545	3096.39	-2.73644	2.19985e-17	4.40854e-15	CQW23_29565	CM008454.1	236006372	236006884	-	513	protein_coding	hypothetical protein && - && PF04398:Protein of unknown function, DUF538	-	-
novel.6007	0	0	0	431.178	417.999	0	424.588	-11.1066	2.21149e-17	4.40854e-15	-	CM008450.1	54735895	54738645	-	1231	-	- && - && -	-	-
gene-CQW23_16090	298.548	334.133	271.259	2064.78	2261.12	301.314	2162.95	-2.84294	2.30623e-17	4.56695e-15	CQW23_16090	CM008448.1	252259257	252261757	-	1869	protein_coding	putative leucine-rich repeat receptor-like protein kinase && sp|Q9LVM0|Y5830_ARATH Probable inactive receptor kinase At5g58300 OS=Arabidopsis thaliana OX=3702 GN=At5g58300 PE=1 SV=1 && PF08263:Leucine rich repeat N-terminal domain|PF00069:Protein kinase domain|PF13855:Leucine rich repeat	-	-
novel.4327	0	0	0	581.819	368.438	0	475.129	-11.2689	2.35807e-17	4.61883e-15	-	CM008448.1	221199504	221205136	+	5633	-	- && sp|Q9ZT94|POLR2_ARATH Retrovirus-related Pol polyprotein from transposon RE2 OS=Arabidopsis thaliana OX=3702 GN=RE2 PE=4 SV=1 && -	-	-
novel.5205	0	0	0	828.98	359.087	0	594.033	-11.5911	2.36332e-17	4.61883e-15	-	CM008449.1	5007910	5008765	-	595	-	- && sp|Q8GTM0|DEF_NICAL Flower-specific defensin OS=Nicotiana alata OX=4087 GN=D1 PE=1 SV=1 && -	-	-
gene-CQW23_13918	0	0	0	1303.46	353.476	0	828.466	-12.071	2.70839e-17	5.25886e-15	CQW23_13918	CM008448.1	27399626	27402360	-	1110	protein_coding	Omega-3 fatty acid desaturase%2C chloroplastic && sp|P48626|FAD3E_TOBAC Omega-3 fatty acid desaturase, endoplasmic reticulum OS=Nicotiana tabacum OX=4097 GN=FAD3 PE=2 SV=1 && PF00487:Fatty acid desaturase|PF11960:Domain of unknown function (DUF3474)	-	-
gene-CQW23_06168	337.781	470.651	895.406	14434.5	11768.5	567.946	13101.5	-4.52871	3.06453e-17	5.91197e-15	CQW23_06168	CM008445.1	27567495	27569884	-	1221	protein_coding	hypothetical protein && sp|Q9S728|PDF1_ARATH Protodermal factor 1 OS=Arabidopsis thaliana OX=3702 GN=PDF1 PE=2 SV=1 && -	-	-
gene-CQW23_23864	15.3102	24.8213	21.3491	1068.92	420.805	20.4935	744.864	-5.18492	3.66575e-17	7.02649e-15	CQW23_23864	CM008452.1	122958723	122962458	-	912	protein_coding	Cyclin-dependent kinase B1-1 && sp|Q38774|CDC2C_ANTMA Cell division control protein 2 homolog C OS=Antirrhinum majus OX=4151 GN=CDC2C PE=2 SV=1 && PF00069:Protein kinase domain	-	-
novel.4653	0	0	0	432.982	387.14	0	410.061	-11.0563	3.70268e-17	7.05208e-15	-	CM008448.1	196710054	196721224	-	1722	-	- && sp|Q39230|SYSC_ARATH Serine--tRNA ligase, cytoplasmic OS=Arabidopsis thaliana OX=3702 GN=At5g27470 PE=1 SV=1 && PF07942:N2227-like protein	-	-
gene-CQW23_05438	253.575	200.48	310.19	2273.15	2451.89	254.748	2362.52	-3.2146	4.29175e-17	8.12227e-15	CQW23_05438	CM008444.1	153985395	153990420	-	1059	protein_coding	Serine carboxypeptidase-like 25 && sp|Q8L9Y0|SCP25_ARATH Serine carboxypeptidase-like 25 OS=Arabidopsis thaliana OX=3702 GN=SCPL25 PE=2 SV=2 && PF00450:Serine carboxypeptidase	-	-
gene-CQW23_09131	0.956886	0.954667	0	509.656	590.997	0.637184	550.326	-9.64425	4.34986e-17	8.18047e-15	CQW23_09131	CM008446.1	4623251	4625200	+	1950	protein_coding	hypothetical protein && sp|P09189|HSP7C_PETHY Heat shock cognate 70 kDa protein OS=Petunia hybrida OX=4102 GN=HSP70 PE=2 SV=1 && PF00012:Hsp70 protein	-	-
novel.9332	1551.11	1421.5	361.679	0.902045	8.41609	1111.43	4.65907	7.90542	4.66887e-17	8.72554e-15	-	MLFT02000031.1	1579513	1587905	-	3296	-	- && - && -	-	-
gene-CQW23_28144	1123.38	1088.32	904.197	0	0	1038.63	0	12.5861	4.80793e-17	8.92961e-15	CQW23_28144	CM008454.1	57085218	57087543	-	297	protein_coding	Methylglutaconyl-CoA hydratase%2C mitochondrial && sp|F4JML5|ECH2M_ARATH Probable enoyl-CoA hydratase 2, mitochondrial OS=Arabidopsis thaliana OX=3702 GN=At4g16800 PE=2 SV=1 && -	-	-
gene-CQW23_23307	0	0	0	442.904	365.632	0	404.268	-11.0358	5.25397e-17	9.69779e-15	CQW23_23307	CM008452.1	6307818	6311048	+	537	protein_coding	hypothetical protein && - && PF04504:Protein of unknown function, DUF573	GeBP	GeBP
gene-CQW23_27052	0	0	0	451.023	359.087	0	405.055	-11.0386	5.70955e-17	1.04741e-14	CQW23_27052	CM008453.1	259304880	259306676	-	1797	protein_coding	hypothetical protein && sp|Q9LRR4|R13L1_ARATH Putative disease resistance RPP13-like protein 1 OS=Arabidopsis thaliana OX=3702 GN=RPPL1 PE=3 SV=1 && PF00931:NB-ARC domain|PF18052:Rx N-terminal domain	-	-
novel.9687	4.78443	4.77333	0	501.537	286.147	3.18592	393.842	-6.88065	6.01744e-17	1.09305e-14	-	MLFT02000162.1	414860	417097	-	2238	-	- && - && -	-	-
gene-CQW23_23329	4914.57	4095.52	3984.75	73.0657	7.48097	4331.61	40.2733	6.74768	6.06818e-17	1.09305e-14	CQW23_23329	CM008452.1	8699680	8703710	+	1554	protein_coding	Secologanin synthase && sp|W8JWW3|CA225_CATRO Cytochrome P450 72A225 OS=Catharanthus roseus OX=4058 GN=CYP72A225 PE=2 SV=1 && PF00067:Cytochrome P450	-	-
gene-CQW23_15874	89.9473	75.4187	74.0939	2670.05	1042.66	79.82	1856.36	-4.5389	6.11633e-17	1.09305e-14	CQW23_15874	CM008448.1	247591289	247592874	+	795	protein_coding	Proliferating cell nuclear antigen && sp|O82797|PCNA_TOBAC Proliferating cell nuclear antigen OS=Nicotiana tabacum OX=4097 GN=PCNA PE=2 SV=1 && PF00705:Proliferating cell nuclear antigen, N-terminal domain|PF02747:Proliferating cell nuclear antigen, C-terminal domain	-	-
novel.7677	0	0	0	391.488	389.946	0	390.717	-10.9866	6.11753e-17	1.09305e-14	-	CM008452.1	223123979	223127919	-	2139	-	- && - && -	-	-
novel.4511	492.796	724.592	1038.57	0	1.87024	751.986	0.935121	9.67322	6.14115e-17	1.09305e-14	-	CM008448.1	49440219	49493015	-	1279	-	- && - && -	-	-
gene-CQW23_14050	507.149	289.264	268.747	7.21636	1.87024	355.054	4.5433	6.28105	6.47599e-17	1.14583e-14	CQW23_14050	CM008448.1	54133051	54133996	-	513	protein_coding	Phosphoinositide phospholipase C 7 && sp|Q39033|PLCD2_ARATH Phosphoinositide phospholipase C 2 OS=Arabidopsis thaliana OX=3702 GN=PLC2 PE=1 SV=1 && PF00168:C2 domain	-	-
gene-CQW23_15957	71.7664	70.6453	82.8847	899.339	662.066	75.0988	780.703	-3.37989	7.33182e-17	1.28962e-14	CQW23_15957	CM008448.1	249106464	249109673	+	1287	protein_coding	Dirigent protein 25 && sp|Q9LQQ0|DIR25_ARATH Dirigent protein 25 OS=Arabidopsis thaliana OX=3702 GN=DIR25 PE=3 SV=1 && PF00831:Ribosomal L29 protein|PF03018:Dirigent-like protein	-	-
gene-CQW23_22952	469.831	494.517	787.405	12681.9	6826.39	583.918	9754.12	-4.0628	7.59182e-17	1.32755e-14	CQW23_22952	CM008451.1	192912826	192914904	+	825	protein_coding	Xyloglucan endotransglucosylase/hydrolase protein 15 && sp|P35694|XTH2_SOYBN Xyloglucan endotransglucosylase/hydrolase 2 OS=Glycine max OX=3847 PE=2 SV=1 && PF06955:Xyloglucan endo-transglycosylase (XET) C-terminus|PF00722:Glycosyl hydrolases family 16	-	-
novel.829	0	0	0	438.394	349.735	0	394.065	-10.999	7.92975e-17	1.37858e-14	-	CM008443.1	250386087	250393868	-	1131	-	- && - && -	-	-
novel.2769	0	0	0	349.092	417.999	0	383.545	-10.9599	9.69561e-17	1.67583e-14	-	CM008446.1	144664483	144670657	+	4993	-	- && sp|P14381|YTX2_XENLA Transposon TX1 uncharacterized 149 kDa protein OS=Xenopus laevis OX=8355 PE=4 SV=1 && -	-	-
gene-CQW23_29965	23.9221	13.3653	11.3025	1067.12	410.518	16.1966	738.819	-5.50262	9.83345e-17	1.68988e-14	CQW23_29965	MLFT02000035.1	1547105	1550200	+	1971	protein_coding	Protein CYPRO4 && sp|P40781|CYPR4_CYNCA Protein CYPRO4 OS=Cynara cardunculus OX=4265 GN=CYPRO4 PE=2 SV=1 && PF08553:VID27 C-terminal WD40-like domain	-	-
gene-CQW23_07501	153.102	233.893	189.63	1979.99	1682.28	192.208	1831.14	-3.25189	9.89131e-17	1.69011e-14	CQW23_07501	CM008445.1	206833542	206835872	-	2331	protein_coding	Subtilisin-like protease SBT1.7 && sp|Q9FLI4|SBT13_ARATH Subtilisin-like protease SBT1.3 OS=Arabidopsis thaliana OX=3702 GN=SBT1.3 PE=2 SV=1 && PF00082:Subtilase family|PF05922:Peptidase inhibitor I9|PF02225:PA domain|PF17766:Fibronectin type-III domain	-	-
novel.4674	332.039	214.8	433.261	4.51023	0.935121	326.7	2.72267	6.89535	1.07621e-16	1.82846e-14	-	CM008448.1	205427625	205429593	-	1969	-	- && - && -	-	-
gene-CQW23_19943	88.0335	125.061	115.536	1064.41	977.202	109.544	1020.81	-3.2209	1.18385e-16	1.99997e-14	CQW23_19943	CM008450.1	186097390	186099130	+	1407	protein_coding	putative glucan endo-1%2C3-beta-glucosidase A6 && sp|Q06915|EA6_ARATH Probable glucan endo-1,3-beta-glucosidase A6 OS=Arabidopsis thaliana OX=3702 GN=A6 PE=2 SV=1 && PF00332:Glycosyl hydrolases family 17|PF07983:X8 domain	-	-
novel.4020	0	0	0	344.581	393.686	0	369.134	-10.9046	1.39754e-16	2.34771e-14	-	CM008447.1	223139079	223144238	-	5160	-	- && sp|Q9ZT94|POLR2_ARATH Retrovirus-related Pol polyprotein from transposon RE2 OS=Arabidopsis thaliana OX=3702 GN=RE2 PE=4 SV=1 && -	-	-
gene-CQW23_29612	0	0	0	356.308	372.178	0	364.243	-10.8854	1.47128e-16	2.45777e-14	CQW23_29612	MLFT02000015.1	2148172	2149752	-	981	protein_coding	putative Myb family transcription factor && sp|A3AWH5|MOF1_ORYSJ Myb family transcription factor MOF1 OS=Oryza sativa subsp. japonica OX=39947 GN=MOF1 PE=1 SV=1 && PF00249:Myb-like DNA-binding domain	GARP-G2-like	GARP->GARP-G2-like
gene-CQW23_11822	60.2838	55.3707	96.6989	896.633	968.786	70.7844	932.709	-3.72582	1.48471e-16	2.46644e-14	CQW23_11822	CM008447.1	11804128	11805874	+	1224	protein_coding	COBRA-like protein 5 && sp|Q9LFW3|COBL4_ARATH COBRA-like protein 4 OS=Arabidopsis thaliana OX=3702 GN=COBL4 PE=2 SV=2 && PF04833:COBRA-like protein	-	-
novel.6489	1824.78	1441.55	671.869	0	0	1312.73	0	12.924	1.56316e-16	2.58242e-14	-	CM008451.1	159422306	159426757	+	1801	-	- && - && -	-	-
novel.3755	569.347	424.827	497.308	39.69	21.5078	497.161	30.5989	4.02059	1.58231e-16	2.59969e-14	-	CM008447.1	15868176	15872555	-	1751	-	- && - && -	-	-
gene-CQW23_07489	15.3102	9.54667	8.7908	828.98	299.239	11.2159	564.109	-5.64428	1.6806e-16	2.74609e-14	CQW23_07489	CM008445.1	204718028	204721731	+	2217	protein_coding	hypothetical protein && sp|Q9FHM4|MA653_ARATH 65-kDa microtubule-associated protein 3 OS=Arabidopsis thaliana OX=3702 GN=MAP65-3 PE=1 SV=1 && PF03999:Microtubule associated protein (MAP65/ASE1 family)	-	-
gene-CQW23_16433	20.0946	28.64	61.5356	2963.22	1033.31	36.7567	1998.26	-5.77342	1.73586e-16	2.82096e-14	CQW23_16433	CM008449.1	12561010	12566636	+	2238	protein_coding	DNA replication licensing factor MCM5 && sp|O80786|MCM5_ARATH DNA replication licensing factor MCM5 OS=Arabidopsis thaliana OX=3702 GN=MCM5 PE=1 SV=1 && PF17855:MCM AAA-lid domain|PF00493:MCM P-loop domain|PF14551:MCM N-terminal domain|PF17207:MCM OB domain	-	-
novel.10566	0	0	0	736.971	298.304	0	517.637	-11.3925	1.77648e-16	2.87137e-14	-	MLFT02000832.1	59	8595	-	6333	-	- && sp|Q9FKV5|MS5L1_ARATH Protein POLLENLESS 3-LIKE 1 OS=Arabidopsis thaliana OX=3702 GN=At5g44330 PE=2 SV=1 && -	-	-
gene-CQW23_11027	68.8958	77.328	54.0007	1996.23	856.571	66.7415	1426.4	-4.41535	1.853e-16	2.97895e-14	CQW23_11027	CM008446.1	213626671	213628350	+	939	protein_coding	Cyclin-dependent kinase B2-1 && sp|Q38775|CDC2D_ANTMA Cell division control protein 2 homolog D OS=Antirrhinum majus OX=4151 GN=CDC2D PE=2 SV=1 && PF00069:Protein kinase domain	-	-
gene-CQW23_17146	3697.41	3684.06	3305.34	23350.3	19498.2	3562.27	21424.3	-2.58833	1.87196e-16	2.99334e-14	CQW23_17146	CM008449.1	195261080	195262657	-	891	protein_coding	putative xyloglucan endotransglucosylase/hydrolase protein 5 && sp|Q8LDW9|XTH9_ARATH Xyloglucan endotransglucosylase/hydrolase protein 9 OS=Arabidopsis thaliana OX=3702 GN=XTH9 PE=2 SV=2 && PF06955:Xyloglucan endo-transglycosylase (XET) C-terminus|PF00722:Glycosyl hydrolases family 16	-	-
gene-CQW23_24967	64.1114	108.832	61.5356	1102.3	1031.44	78.1597	1066.87	-3.76777	1.91556e-16	3.04676e-14	CQW23_24967	CM008452.1	227212364	227213645	-	729	protein_coding	hypothetical protein && sp|F8WKW8|UGT9_GARJA Beta-D-glucosyl crocetin beta-1,6-glucosyltransferase OS=Gardenia jasminoides OX=114476 GN=UGT94E5 PE=1 SV=1 && -	-	-
gene-CQW23_34773	1733.88	1659.21	2108.54	12574.5	11318.7	1833.88	11946.6	-2.70382	1.93588e-16	3.06279e-14	CQW23_34773	MLFT02001529.1	14002	16580	-	1164	protein_coding	hypothetical protein && sp|O64784|Y1136_ARATH G-type lectin S-receptor-like serine/threonine-protein kinase At1g61360 OS=Arabidopsis thaliana OX=3702 GN=At1g61360 PE=2 SV=1 && PF07714:Protein tyrosine kinase	-	-
gene-CQW23_08416	13.3964	20.048	15.07	837.098	331.033	16.1715	584.066	-5.17242	1.98896e-16	3.1302e-14	CQW23_08416	CM008445.1	262583141	262584750	+	1440	protein_coding	hypothetical protein && - && PF05056:Protein of unknown function (DUF674)	-	-
gene-CQW23_26975	244.006	354.181	651.775	9.02045	4.67561	416.654	6.84803	5.923	2.01013e-16	3.14696e-14	CQW23_26975	CM008453.1	257551356	257552674	-	570	protein_coding	MLO-like protein 12 && sp|Q94KB7|MLO6_ARATH MLO-like protein 6 OS=Arabidopsis thaliana OX=3702 GN=MLO6 PE=2 SV=2 && PF03094:Mlo family	-	-
novel.1409	0	0	0	374.349	338.514	0	356.431	-10.8541	2.03546e-16	3.17002e-14	-	CM008444.1	120819350	120830109	-	2268	-	- && - && -	-	-
gene-CQW23_27195	0	6.68267	0	664.808	771.475	2.22756	718.141	-8.26479	2.44143e-16	3.78257e-14	CQW23_27195	CM008454.1	2031929	2032225	-	297	protein_coding	hypothetical protein && - && -	-	-
gene-CQW23_05453	650.682	357.045	378.005	24.3552	19.6375	461.911	21.9964	4.39203	2.52611e-16	3.8936e-14	CQW23_05453	CM008444.1	154214871	154217685	+	2538	protein_coding	hypothetical protein && sp|Q9SCZ4|FERON_ARATH Receptor-like protein kinase FERONIA OS=Arabidopsis thaliana OX=3702 GN=FER PE=1 SV=1 && PF12819:Malectin-like domain|PF07714:Protein tyrosine kinase	-	-
gene-CQW23_02543	0.956886	7.63733	21.3491	3459.34	1133.37	9.98111	2296.36	-7.87369	2.87962e-16	4.41571e-14	CQW23_02543	CM008443.1	232190989	232191399	+	411	protein_coding	histone H3.2 && sp|P59226|H32_ARATH Histone H3.2 OS=Arabidopsis thaliana OX=3702 GN=HTR2 PE=1 SV=2 && PF00125:Core histone H2A/H2B/H3/H4	-	-
gene-CQW23_08579	26.7928	18.1387	27.6282	472.672	351.606	24.1866	412.139	-4.09587	2.995e-16	4.56921e-14	CQW23_08579	CM008445.1	275761817	275763005	-	687	protein_coding	GEM-like protein 6 && sp|Q9FMW4|GEML8_ARATH Putative GEM-like protein 8 OS=Arabidopsis thaliana OX=3702 GN=At5g23370 PE=3 SV=1 && PF02893:GRAM domain	-	-
novel.1976	629.631	353.227	282.562	7.21636	14.0268	421.806	10.6216	5.31469	3.07324e-16	4.66477e-14	-	CM008445.1	264314321	264355182	+	6740	-	- && - && -	-	-
gene-CQW23_19056	539.684	497.381	312.701	28.8655	21.5078	449.922	25.1866	4.15885	3.28893e-16	4.96695e-14	CQW23_19056	CM008450.1	56957863	56969247	+	1842	protein_coding	2-isopropylmalate synthase B && sp|O04973|LEU1A_SOLPN 2-isopropylmalate synthase A OS=Solanum pennellii OX=28526 GN=IPMSA PE=2 SV=1 && PF08502:LeuA allosteric (dimerisation) domain|PF00682:HMGL-like	-	-
novel.6097	0	0	0	321.128	365.632	0	343.38	-10.8003	3.36941e-16	5.06292e-14	-	CM008450.1	141469918	141471681	-	1088	-	- && sp|Q9M2E2|SDR1_ARATH (+)-neomenthol dehydrogenase OS=Arabidopsis thaliana OX=3702 GN=SDR1 PE=1 SV=1 && -	-	-
novel.7654	0	0	0	320.226	363.762	0	341.994	-10.7944	3.52626e-16	5.27211e-14	-	CM008452.1	218551444	218554881	-	765	-	- && - && -	-	-
novel.4712	0	0	0	336.463	339.449	0	337.956	-10.7773	3.65051e-16	5.43073e-14	-	CM008448.1	218110989	218114112	-	3124	-	- && - && -	-	-
novel.2820	0	0	0	303.989	395.556	0	349.773	-10.8269	3.82226e-16	5.65808e-14	-	CM008446.1	182085874	182099362	+	5859	-	- && - && -	-	-
gene-CQW23_04881	3286.9	2005.75	4387.87	174.095	233.78	3226.84	203.938	3.98392	3.945e-16	5.811e-14	CQW23_04881	CM008444.1	142483859	142485080	+	765	protein_coding	Acidic endochitinase Q && sp|Q40114|CHIA_SOLCI Acidic endochitinase pcht28 OS=Solanum chilense OX=4083 PE=2 SV=1 && PF00182:Chitinase class I	-	-
gene-CQW23_05502	22.9653	0	12.5583	5616.14	2820.33	11.8412	4218.23	-8.47788	4.27884e-16	6.27185e-14	CQW23_05502	CM008444.1	154975717	154977579	-	1863	protein_coding	hypothetical protein && sp|Q08304|PPOB_SOLLC Polyphenol oxidase B, chloroplastic OS=Solanum lycopersicum OX=4081 PE=3 SV=1 && PF12143:Protein of unknown function (DUF_B2219)|PF12142:Polyphenol oxidase middle domain|PF00264:Common central domain of tyrosinase	-	-
novel.6593	0	0	0	373.447	306.72	0	340.083	-10.7864	4.38986e-16	6.40319e-14	-	CM008451.1	195114020	195119353	+	2146	-	- && - && -	-	-
novel.7561	0	0	0	370.741	307.655	0	339.198	-10.7826	4.41483e-16	6.40837e-14	-	CM008452.1	175035156	175052010	-	5524	-	- && - && -	-	-
gene-CQW23_06760	19.1377	14.32	16.3258	339.169	271.185	16.5945	305.177	-4.20027	4.44077e-16	6.41488e-14	CQW23_06760	CM008445.1	64349177	64351897	-	2721	protein_coding	hypothetical protein && sp|Q8W474|DRL7_ARATH Probable disease resistance protein At1g58390 OS=Arabidopsis thaliana OX=3702 GN=At1g58390 PE=2 SV=4 && PF00931:NB-ARC domain	-	-
gene-CQW23_21271	658.337	620.533	308.934	22.5511	24.3132	529.268	23.4321	4.49837	4.78607e-16	6.88043e-14	CQW23_21271	CM008451.1	20070576	20081518	+	1713	protein_coding	Glycerate dehydrogenase HPR%2C peroxisomal && sp|Q9C9W5|HPR1_ARATH Glycerate dehydrogenase HPR, peroxisomal OS=Arabidopsis thaliana OX=3702 GN=HPR PE=1 SV=1 && PF13507:CobB/CobQ-like glutamine amidotransferase domain|PF00646:F-box domain|PF02826:D-isomer specific 2-hydroxyacid dehydrogenase, NAD binding domain	-	-
gene-CQW23_08495	86.1197	60.144	141.909	4253.14	1701.92	96.0575	2977.53	-4.95733	5.0387e-16	7.20896e-14	CQW23_08495	CM008445.1	268960750	268968051	-	2889	protein_coding	DNA replication licensing factor MCM2 && sp|B8BKI8|MCM2_ORYSI DNA replication licensing factor MCM2 OS=Oryza sativa subsp. indica OX=39946 GN=OsI_36121 PE=3 SV=1 && PF00493:MCM P-loop domain|PF17207:MCM OB domain|PF17855:MCM AAA-lid domain|PF12619:Mini-chromosome maintenance protein 2|PF14551:MCM N-terminal domain	-	-
gene-CQW23_17558	0	0	0	273.32	592.867	0	433.093	-11.1351	5.09926e-16	7.26086e-14	CQW23_17558	CM008449.1	230297097	230299953	+	921	protein_coding	Basic leucine zipper 61 && sp|F4IN23|BZP34_ARATH Basic leucine zipper 34 OS=Arabidopsis thaliana OX=3702 GN=BZIP34 PE=1 SV=1 && PF00170:bZIP transcription factor	bZIP	bZIP
gene-CQW23_18970	12.4395	37.232	20.0933	1499.2	609.699	23.2549	1054.45	-5.49993	5.40897e-16	7.66536e-14	CQW23_18970	CM008450.1	39888734	39889396	-	486	protein_coding	hypothetical protein && sp|Q8LC95|ENL3_ARATH Early nodulin-like protein 3 OS=Arabidopsis thaliana OX=3702 GN=At5g25090 PE=2 SV=2 && PF02298:Plastocyanin-like domain	-	-
novel.2989	296.635	386.64	168.281	5.41227	3.74049	283.852	4.57638	5.95342	5.75076e-16	8.11128e-14	-	CM008446.1	14382454	14388524	-	1677	-	- && sp|Q8GYA4|CRK10_ARATH Cysteine-rich receptor-like protein kinase 10 OS=Arabidopsis thaliana OX=3702 GN=CRK10 PE=1 SV=3 && PF07714:Protein tyrosine and serine/threonine kinase|PF00069:Protein kinase domain	-	-
novel.8115	740.63	730.32	788.661	0	0	753.203	0	12.1222	5.81013e-16	8.15656e-14	-	CM008453.1	4340123	4341479	-	605	-	- && - && -	-	-
gene-CQW23_34010	22.0084	50.5973	28.8841	2610.52	750.902	33.8299	1680.71	-5.63254	5.95889e-16	8.32629e-14	CQW23_34010	MLFT02000828.1	65662	75380	+	3741	protein_coding	Structural maintenance of chromosomes protein 4 && sp|Q9FJL0|SMC4_ARATH Structural maintenance of chromosomes protein 4 OS=Arabidopsis thaliana OX=3702 GN=SMC4 PE=1 SV=1 && PF02463:RecF/RecN/SMC N terminal domain|PF06470:SMC proteins Flexible Hinge Domain	-	-
gene-CQW23_18540	1889.85	2204.33	3336.74	223.707	230.975	2476.97	227.341	3.44546	6.20438e-16	8.59422e-14	CQW23_18540	CM008450.1	11115885	11117757	+	804	protein_coding	hypothetical protein && sp|R4HZ96|D27_MEDTR Beta-carotene isomerase D27, chloroplastic OS=Medicago truncatula OX=3880 GN=D27 PE=1 SV=1 && PF13225:Domain of unknown function (DUF4033)	-	-
novel.9526	0	0	0	432.08	280.536	0	356.308	-10.8537	6.20812e-16	8.59422e-14	-	MLFT02000084.1	311981	327835	+	4925	-	- && - && -	-	-
gene-CQW23_30302	23.9221	133.653	45.2099	4415.51	3872.34	67.5951	4143.92	-5.9357	6.48975e-16	8.9427e-14	CQW23_30302	MLFT02000057.1	713242	719638	-	1476	protein_coding	Alcohol-forming fatty acyl-CoA reductase && sp|Q93ZB9|FACR3_ARATH Fatty acyl-CoA reductase 3 OS=Arabidopsis thaliana OX=3702 GN=FAR3 PE=1 SV=1 && PF03015:Male sterility protein|PF07993:Male sterility protein	-	-
gene-CQW23_29039	1.91377	6.68267	5.02332	257.985	240.326	4.53992	249.156	-5.7854	6.59489e-16	9.04589e-14	CQW23_29039	CM008454.1	223344870	223352613	-	1497	protein_coding	hypothetical protein && sp|Q9FPT1|UBP12_ARATH Ubiquitin C-terminal hydrolase 12 OS=Arabidopsis thaliana OX=3702 GN=UBP12 PE=1 SV=2 && PF12436:ICP0-binding domain of Ubiquitin-specific protease 7|PF14533:Ubiquitin-specific protease C-terminal	-	-
novel.2201	1331.99	1273.53	552.565	0	0	1052.69	0	12.6056	6.82992e-16	9.32549e-14	-	CM008445.1	64040155	64045919	-	5765	-	- && sp|Q94HW2|POLR1_ARATH Retrovirus-related Pol polyprotein from transposon RE1 OS=Arabidopsis thaliana OX=3702 GN=RE1 PE=2 SV=1 && -	-	-
gene-CQW23_20918	0	0	0	301.283	347.865	0	324.574	-10.719	6.88945e-16	9.36401e-14	CQW23_20918	CM008450.1	208747204	208748798	+	1320	protein_coding	putative receptor-like protein kinase && sp|Q3ECH2|LRL28_ARATH LEAF RUST 10 DISEASE-RESISTANCE LOCUS RECEPTOR-LIKE PROTEIN KINASE-like 2.8 OS=Arabidopsis thaliana OX=3702 GN=LRK10L-2.8 PE=2 SV=2 && PF00069:Protein kinase domain	-	-
novel.3883	0	0	0	372.545	288.017	0	330.281	-10.7442	7.49919e-16	1.01466e-13	-	CM008447.1	155656886	155671295	-	1503	-	- && - && -	-	-
gene-CQW23_25168	337.781	336.043	116.792	5849.76	6880.62	263.539	6365.19	-4.59252	7.98522e-16	1.07556e-13	CQW23_25168	CM008453.1	2708759	2712552	-	1500	protein_coding	3-ketoacyl-CoA synthase 6 && sp|Q9XF43|KCS6_ARATH 3-ketoacyl-CoA synthase 6 OS=Arabidopsis thaliana OX=3702 GN=CUT1 PE=1 SV=1 && PF08392:FAE1/Type III polyketide synthase-like protein|PF08541:3-Oxoacyl-[acyl-carrier-protein (ACP)] synthase III C terminal	-	-
gene-CQW23_24629	3617.99	4797.2	2946.18	347.288	184.219	3787.12	265.753	3.8328	8.2182e-16	1.10198e-13	CQW23_24629	CM008452.1	219254548	219261351	+	2046	protein_coding	Cysteine-rich receptor-like protein kinase 25 && sp|Q9M0X5|CRK25_ARATH Cysteine-rich receptor-like protein kinase 25 OS=Arabidopsis thaliana OX=3702 GN=CRK25 PE=3 SV=1 && PF01657:Salt stress response/antifungal|PF00069:Protein kinase domain	-	-
novel.7637	857.37	618.624	317.725	22.5511	18.7024	597.906	20.6268	4.85746	8.75315e-16	1.16847e-13	-	CM008452.1	213180913	213196165	-	5367	-	- && sp|P09523|POL_FMVD Enzymatic polyprotein OS=Figwort mosaic virus (strain DxS) OX=10650 GN=ORF V PE=3 SV=1 && -	-	-
gene-CQW23_08615	958.8	601.44	587.728	12.6286	36.4697	715.989	24.5492	4.86847	8.83805e-16	1.17456e-13	CQW23_08615	CM008445.1	279935366	279937927	-	2562	protein_coding	hypothetical protein && sp|Q9M667|RPP13_ARATH Disease resistance protein RPP13 OS=Arabidopsis thaliana OX=3702 GN=RPP13 PE=2 SV=2 && PF00931:NB-ARC domain|PF18052:Rx N-terminal domain	-	-
novel.250	0	0	0	342.777	292.693	0	317.735	-10.6883	9.19205e-16	1.21485e-13	-	CM008443.1	116697798	116703515	+	1190	-	- && sp|O65717|CNGC1_ARATH Cyclic nucleotide-gated ion channel 1 OS=Arabidopsis thaliana OX=3702 GN=CNGC1 PE=1 SV=1 && -	-	-
novel.4395	0	0	0	359.916	285.212	0	322.564	-10.7101	9.22251e-16	1.21485e-13	-	CM008448.1	245308213	245310452	+	1286	-	- && - && -	-	-
novel.10173	0	0	0	437.492	268.38	0	352.936	-10.84	9.26947e-16	1.21568e-13	-	MLFT02000472.1	116991	135503	-	2817	-	- && - && -	LUG	LUG
gene-CQW23_27051	63.1545	23.8667	20.0933	1042.76	1267.09	35.7048	1154.93	-5.00843	1.04378e-15	1.36293e-13	CQW23_27051	CM008453.1	259299494	259301458	-	1965	protein_coding	hypothetical protein && sp|Q9LRR5|DRL21_ARATH Putative disease resistance protein At3g14460 OS=Arabidopsis thaliana OX=3702 GN=At3g14460 PE=3 SV=1 && -	-	-
gene-CQW23_18041	11.4826	34.368	12.5583	1971.87	617.18	19.4696	1294.53	-6.04784	1.05565e-15	1.37244e-13	CQW23_18041	CM008449.1	246630050	246636753	+	3573	protein_coding	hypothetical protein && sp|F4JDI6|KN12F_ARATH Kinesin-like protein KIN-12F OS=Arabidopsis thaliana OX=3702 GN=KIN12F PE=3 SV=1 && PF00225:Kinesin motor domain	-	-
gene-CQW23_07786	14.3533	12.4107	7.53498	668.416	271.185	11.433	469.8	-5.34759	1.07235e-15	1.38811e-13	CQW23_07786	CM008445.1	239967618	239971304	+	2838	protein_coding	hypothetical protein && - && -	-	-
novel.260	0	0	0	388.782	272.12	0	330.451	-10.745	1.07908e-15	1.3908e-13	-	CM008443.1	125478057	125480935	+	1460	-	- && - && -	-	-
gene-CQW23_26626	0	0	0	338.267	288.017	0	313.142	-10.6673	1.10466e-15	1.41767e-13	CQW23_26626	CM008453.1	242253087	242254391	-	1305	protein_coding	hypothetical protein && sp|Q6L403|R1B17_SOLDE Putative late blight resistance protein homolog R1B-17 OS=Solanum demissum OX=50514 GN=R1B-17 PE=3 SV=1 && PF00931:NB-ARC domain	-	-
novel.5644	0	0	0	488.909	258.093	0	373.501	-10.9217	1.13431e-15	1.4495e-13	-	CM008450.1	35202567	35235863	+	8506	-	- && - && -	-	-
gene-CQW23_22697	26.7928	30.5493	26.3724	871.376	385.27	27.9049	628.323	-4.49162	1.15007e-15	1.46337e-13	CQW23_22697	CM008451.1	184424434	184426672	+	858	protein_coding	hypothetical protein && - && -	-	-
gene-CQW23_08517	113.869	179.477	111.769	1574.97	1330.68	135.039	1452.82	-3.42575	1.20112e-15	1.52186e-13	CQW23_08517	CM008445.1	270322009	270325492	-	3402	protein_coding	hypothetical protein && sp|Q1MX30|XA21_ORYSI Receptor kinase-like protein Xa21 OS=Oryza sativa subsp. indica OX=39946 GN=XA21 PE=1 SV=1 && PF00069:Protein kinase domain|PF08263:Leucine rich repeat N-terminal domain	-	-
gene-CQW23_05022	1401.84	1179.01	503.588	0	0	1028.15	0	12.5716	1.32079e-15	1.66643e-13	CQW23_05022	CM008444.1	145332372	145333320	-	462	protein_coding	E3 ubiquitin-protein ligase RHF2A && sp|Q9ZT42|RHF2A_ARATH E3 ubiquitin-protein ligase RHF2A OS=Arabidopsis thaliana OX=3702 GN=RHF2A PE=2 SV=1 && -	-	-
novel.3049	0	0	0	334.659	282.407	0	308.533	-10.6459	1.34932e-15	1.69527e-13	-	CM008446.1	43585139	43588179	-	3041	-	- && - && -	-	-
novel.2473	0	0	0	412.235	259.964	0	336.099	-10.7694	1.42784e-15	1.78642e-13	-	CM008445.1	276896186	276921929	-	4034	-	- && - && -	-	-
gene-CQW23_02861	157.886	179.477	60.2798	2731.39	3459.95	132.548	3095.67	-4.54258	1.46999e-15	1.83148e-13	CQW23_02861	CM008443.1	246147662	246149956	-	2295	protein_coding	hypothetical protein && sp|O82777|SBT3_SOLLC Subtilisin-like protease SBT3 OS=Solanum lycopersicum OX=4081 GN=sbt3 PE=1 SV=1 && PF17766:Fibronectin type-III domain|PF05922:Peptidase inhibitor I9|PF00082:Subtilase family	-	-
gene-CQW23_06634	0	0	0	247.16	566.683	0	406.922	-11.0452	1.47746e-15	1.83315e-13	CQW23_06634	CM008445.1	60790430	60793600	-	3171	protein_coding	hypothetical protein && sp|Q8L3R3|RFL1_ARATH Disease resistance protein RFL1 OS=Arabidopsis thaliana OX=3702 GN=RFL1 PE=3 SV=2 && PF00931:NB-ARC domain|PF13855:Leucine rich repeat	-	-
gene-CQW23_29112	8.61197	11.456	0	679.24	610.634	6.68932	644.937	-6.54942	1.63485e-15	2.02005e-13	CQW23_29112	CM008454.1	227186209	227194578	+	4293	protein_coding	Pleiotropic drug resistance protein 1 && sp|Q76CU2|PDR1_TOBAC Pleiotropic drug resistance protein 1 OS=Nicotiana tabacum OX=4097 GN=PDR1 PE=2 SV=1 && PF08370:Plant PDR ABC transporter associated|PF01061:ABC-2 type transporter|PF00005:ABC transporter|PF14510:ABC-transporter N-terminal	-	-
gene-CQW23_27281	27.7497	41.0507	18.8374	1083.36	507.771	29.2126	795.564	-4.75978	1.72974e-15	2.12851e-13	CQW23_27281	CM008454.1	3729046	3736669	+	3327	protein_coding	hypothetical protein && sp|F4IJK6|KN14R_ARATH Kinesin-like protein KIN-14R OS=Arabidopsis thaliana OX=3702 GN=KIN14R PE=3 SV=1 && PF00225:Kinesin motor domain|PF11721:Malectin domain	-	-
novel.6809	0	0	0	633.236	240.326	0	436.781	-11.1475	1.76621e-15	2.16448e-13	-	CM008451.1	168409761	168421869	-	7128	-	- && - && -	-	-
gene-CQW23_26461	62.1976	76.3733	47.7215	628.726	802.334	62.0975	715.53	-3.52204	1.84526e-15	2.24738e-13	CQW23_26461	CM008453.1	215821492	215853806	-	1815	protein_coding	ABC transporter G family member 13 && sp|Q8RWI9|AB15G_ARATH ABC transporter G family member 15 OS=Arabidopsis thaliana OX=3702 GN=ABCG15 PE=2 SV=2 && PF01061:ABC-2 type transporter|PF00005:ABC transporter	-	-
gene-CQW23_15680	19.1377	26.7307	27.6282	680.142	349.735	24.4989	514.939	-4.39735	1.84889e-15	2.24738e-13	CQW23_15680	CM008448.1	244165245	244168409	+	1404	protein_coding	Rho GTPase-activating protein 2 && sp|F4JI46|RGAP2_ARATH Rho GTPase-activating protein 2 OS=Arabidopsis thaliana OX=3702 GN=ROPGAP2 PE=1 SV=1 && PF00620:RhoGAP domain	-	-
novel.7653	69.8527	39.1413	41.4424	652.179	761.189	50.1455	706.684	-3.8135	1.88742e-15	2.28492e-13	-	CM008452.1	218430831	218837248	-	7530	-	- && - && -	-	-
novel.8244	761.681	835.333	694.474	91.1066	110.344	763.829	100.725	2.92333	1.92812e-15	2.32478e-13	-	CM008453.1	59569882	59572511	-	1516	-	- && sp|O48716|JGB_ARATH Protein JINGUBANG OS=Arabidopsis thaliana OX=3702 GN=JGB PE=1 SV=1 && -	-	-
gene-CQW23_31816	105.257	99.2853	131.862	1477.55	934.186	112.135	1205.87	-3.42881	2.04561e-15	2.45654e-13	CQW23_31816	MLFT02000205.1	366993	367544	+	552	protein_coding	hypothetical protein && - && PF04398:Protein of unknown function, DUF538	-	-
novel.4065	0	0	0	373.447	256.223	0	314.835	-10.6751	2.09179e-15	2.50195e-13	-	CM008448.1	10432075	10438692	+	3805	-	- && - && -	-	-
gene-CQW23_24536	26.7928	22.912	22.6049	882.2	356.281	24.1032	619.241	-4.68169	2.18516e-15	2.60321e-13	CQW23_24536	CM008452.1	214523139	214532736	+	3039	protein_coding	putative kDa kinesin-related protein && sp|O23826|KN5C_TOBAC Kinesin-like protein KIN-5C OS=Nicotiana tabacum OX=4097 GN=KIN5C PE=1 SV=1 && PF00225:Kinesin motor domain	-	-
novel.6754	1414.28	1093.09	473.448	0	0	993.606	0	12.5223	2.1963e-15	2.6061e-13	-	CM008451.1	135446977	135449228	-	2085	-	- && sp|Q949G3|PDR1_NICPL Pleiotropic drug resistance protein 1 OS=Nicotiana plumbaginifolia OX=4092 GN=PDR1 PE=1 SV=1 && PF01061:ABC-2 type transporter	-	-
gene-CQW23_17644	2238.16	1703.13	2540.54	208.373	104.734	2160.61	156.553	3.78624	2.37085e-15	2.8021e-13	CQW23_17644	CM008449.1	234531590	234534875	-	1404	protein_coding	Cytochrome && sp|H2DH21|C7A29_PANGI Cytochrome P450 CYP72A219 OS=Panax ginseng OX=4054 PE=2 SV=1 && PF00067:Cytochrome P450	-	-
gene-CQW23_18090	22.9653	19.0933	18.8374	1070.73	346.93	20.2987	708.829	-5.12423	2.4106e-15	2.83787e-13	CQW23_18090	CM008449.1	247498660	247499334	-	675	protein_coding	hypothetical protein && - && -	-	-
novel.6561	3.82754	2.864	12.5583	927.303	309.525	6.41661	618.414	-6.6338	2.46112e-15	2.88598e-13	-	CM008451.1	186041675	186045841	+	2917	-	- && sp|Q8VWI7|KN10A_ARATH Kinesin-like protein KIN-10A OS=Arabidopsis thaliana OX=3702 GN=KIN10A PE=1 SV=1 && PF00225:Kinesin motor domain	-	-
gene-CQW23_25042	59.3269	29.5947	20.0933	857.845	899.587	36.3383	878.716	-4.58764	2.52816e-15	2.95301e-13	CQW23_25042	CM008452.1	229279774	229282074	+	2301	protein_coding	hypothetical protein && sp|Q940K0|UNI_ARATH Disease resistance protein UNI OS=Arabidopsis thaliana OX=3702 GN=UNI PE=1 SV=2 && PF00931:NB-ARC domain	-	-
novel.2033	354.048	682.587	195.909	4.51023	6.54585	410.848	5.52804	6.21829	2.54529e-15	2.96145e-13	-	CM008445.1	287576056	287583056	+	1508	-	- && - && -	-	-
gene-CQW23_14758	2986.44	2442.04	2095.98	236.336	110.344	2508.15	173.34	3.85466	2.64596e-15	3.06665e-13	CQW23_14758	CM008448.1	203447351	203451270	-	1485	protein_coding	hypothetical protein && sp|Q8VWZ7|C76B6_CATRO Geraniol 8-hydroxylase OS=Catharanthus roseus OX=4058 GN=CYP76B6 PE=1 SV=1 && PF00067:Cytochrome P450	-	-
novel.9262	194.248	100.24	116.792	1887.08	1619.63	137.093	1753.35	-3.67572	2.66625e-15	3.07823e-13	-	MLFT02000015.1	2150930	2158184	-	3994	-	- && - && -	-	-
novel.1173	7.65509	10.5013	16.3258	657.591	269.315	11.4941	463.453	-5.34986	2.92546e-15	3.36451e-13	-	CM008444.1	154000623	154002247	+	796	-	- && - && -	-	-
gene-CQW23_03713	51.6718	63.008	120.56	1223.17	1609.34	78.4131	1416.26	-4.18065	2.95453e-15	3.38492e-13	CQW23_03713	CM008444.1	93846605	93850144	-	1608	protein_coding	L-ascorbate oxidase -like protein && sp|Q00624|ASOL_BRANA L-ascorbate oxidase homolog OS=Brassica napus OX=3708 GN=Bp10 PE=2 SV=1 && PF07732:Multicopper oxidase|PF00394:Multicopper oxidase|PF07731:Multicopper oxidase	-	-
novel.1151	0	0	0	323.834	259.964	0	291.899	-10.566	2.99034e-15	3.41287e-13	-	CM008444.1	149718858	149722076	+	3219	-	- && - && -	-	-
novel.8	131.093	176.613	125.583	1237.61	1135.24	144.43	1186.42	-3.03673	3.05228e-15	3.47032e-13	-	CM008443.1	1420524	1425032	+	3474	-	- && - && -	-	-
gene-CQW23_19656	127.266	165.157	101.722	1210.55	1856.22	131.382	1533.38	-3.5428	3.09212e-15	3.50229e-13	CQW23_19656	CM008450.1	180545163	180546779	+	1617	protein_coding	Cytochrome 86A4 && sp|B3RFJ6|86A22_PETHY Cytochrome P450 86A22 OS=Petunia hybrida OX=4102 GN=CYP86A22 PE=1 SV=1 && PF00067:Cytochrome P450	-	-
novel.1057	3.82754	0	0	376.153	313.266	1.27585	344.709	-7.98828	3.32529e-15	3.75218e-13	-	CM008444.1	129244265	129249034	+	4770	-	- && sp|P93290|M240_ARATH Uncharacterized mitochondrial protein AtMg00240 OS=Arabidopsis thaliana OX=3702 GN=AtMg00240 PE=4 SV=1 && -	-	-
novel.10224	0	0	0	406.823	235.651	0	321.237	-10.7042	3.76442e-15	4.23171e-13	-	MLFT02000517.1	59017	64728	-	4181	-	- && sp|Q9SYB0|TAUE2_ARATH Sulfite exporter TauE/SafE family protein 2 OS=Arabidopsis thaliana OX=3702 GN=At1g61740 PE=2 SV=1 && -	-	-
novel.715	1345.38	1411.95	409.4	0	0	1055.58	0	12.6095	3.84065e-15	4.30124e-13	-	CM008443.1	171549339	171553781	-	4301	-	- && - && -	-	-
gene-CQW23_01692	1089.89	1106.46	430.749	0	0	875.7	0	12.3401	4.1724e-15	4.65534e-13	CQW23_01692	CM008443.1	101647284	101651849	-	1542	protein_coding	CytochromeB1 && sp|Q9C788|C70B1_ARATH Cytochrome P450 704B1 OS=Arabidopsis thaliana OX=3702 GN=CYP704B1 PE=1 SV=1 && PF00067:Cytochrome P450	-	-
gene-CQW23_34159	1807.56	1726.04	371.725	0	0	1301.77	0	12.9119	4.26027e-15	4.73571e-13	CQW23_34159	MLFT02000927.1	41055	43645	+	2502	protein_coding	hypothetical protein && sp|Q8VZG8|MIK2_ARATH MDIS1-interacting receptor like kinase 2 OS=Arabidopsis thaliana OX=3702 GN=MIK2 PE=1 SV=3 && PF00069:Protein kinase domain|PF08263:Leucine rich repeat N-terminal domain|PF13855:Leucine rich repeat	-	-
gene-CQW23_24327	1115.73	285.445	10811.4	1.80409	0.935121	4070.87	1.36961	11.5336	4.33442e-15	4.80029e-13	CQW23_24327	CM008452.1	193766064	193772481	+	906	protein_coding	Dehydrodolichyl diphosphate synthase 2 && sp|K4D3U9|CPT4_SOLLC Cis-prenyltransferase 4, chloroplastic OS=Solanum lycopersicum OX=4081 GN=CPT4 PE=2 SV=1 && PF01255:Putative undecaprenyl diphosphate synthase	-	-
gene-CQW23_06567	0	0	0	261.593	293.628	0	277.611	-10.4935	4.44906e-15	4.90907e-13	CQW23_06567	CM008445.1	58962762	58965185	+	441	protein_coding	hypothetical protein && sp|A7T0W1|UXT_NEMVE Protein UXT homolog OS=Nematostella vectensis OX=45351 GN=v1g140887 PE=3 SV=1 && PF02996:Prefoldin subunit	-	-
gene-CQW23_22729	26.7928	21.9573	18.8374	300.381	351.606	22.5292	325.993	-3.84882	4.65673e-15	5.11932e-13	CQW23_22729	CM008451.1	185469307	185477449	-	1827	protein_coding	Protein NRT1/ PTR FAMILY 5.2 && sp|Q9FNL7|PTR3_ARATH Protein NRT1/ PTR FAMILY 5.2 OS=Arabidopsis thaliana OX=3702 GN=NPF5.2 PE=2 SV=1 && PF00854:POT family	-	-
gene-CQW23_09468	0	0	0	315.716	248.742	0	282.229	-10.5174	4.73705e-15	5.18854e-13	CQW23_09468	CM008446.1	17824175	17828287	+	1059	protein_coding	Cyclic nucleotide-gated ion channel 1 && sp|Q9LD40|CNG13_ARATH Putative cyclic nucleotide-gated ion channel 13 OS=Arabidopsis thaliana OX=3702 GN=CNGC13 PE=3 SV=2 && -	-	-
gene-CQW23_08648	372.229	425.781	558.844	42.3961	31.7941	452.285	37.0951	3.60654	4.88773e-15	5.33405e-13	CQW23_08648	CM008445.1	282348883	282353249	+	783	protein_coding	1-aminocyclopropane-1-carboxylate oxidase -like protein 12 && sp|Q84MB3|ACCH1_ARATH 1-aminocyclopropane-1-carboxylate oxidase homolog 1 OS=Arabidopsis thaliana OX=3702 GN=At1g06620 PE=2 SV=1 && PF03171:2OG-Fe(II) oxygenase superfamily	-	-
novel.6870	624.846	568.981	552.565	0	0	582.131	0	11.7507	5.17549e-15	5.62754e-13	-	CM008451.1	187789556	187817707	-	2301	-	- && sp|Q5XET5|HESO1_ARATH Protein HESO1 OS=Arabidopsis thaliana OX=3702 GN=HESO1 PE=1 SV=1 && -	-	-
novel.9522	540.64	737.003	557.588	0	0	611.744	0	11.8224	5.32549e-15	5.76967e-13	-	MLFT02000083.1	128119	132602	-	1146	-	- && sp|Q9ZT94|POLR2_ARATH Retrovirus-related Pol polyprotein from transposon RE2 OS=Arabidopsis thaliana OX=3702 GN=RE2 PE=4 SV=1 && -	-	-
novel.8642	644.941	532.704	560.1	0	0	579.248	0	11.7435	5.98007e-15	6.45546e-13	-	CM008454.1	70559225	70561001	+	1777	-	- && - && -	-	-
gene-CQW23_07253	147.36	137.472	214.747	5110.99	1913.26	166.526	3512.12	-4.39988	6.03138e-15	6.48742e-13	CQW23_07253	CM008445.1	160849582	160850013	+	432	protein_coding	Histone H2B.6 && sp|O22582|H2B_GOSHI Histone H2B OS=Gossypium hirsutum OX=3635 GN=HIS2B PE=2 SV=3 && PF00125:Core histone H2A/H2B/H3/H4	-	-
novel.5619	1293.71	1097.87	398.098	0	0	929.891	0	12.4267	6.10032e-15	6.53805e-13	-	CM008450.1	22708809	22719279	+	4317	-	- && - && -	-	-
novel.4394	0	0	0	297.675	245.002	0	271.338	-10.4606	6.8256e-15	7.28926e-13	-	CM008448.1	245299786	245303998	+	1252	-	- && - && -	-	-
gene-CQW23_23466	28.7066	30.5493	16.3258	415.843	381.529	25.1939	398.686	-3.97291	7.00662e-15	7.45594e-13	CQW23_23466	CM008452.1	21132033	21132848	-	555	protein_coding	hypothetical protein && sp|O65660|PLAT1_ARATH PLAT domain-containing protein 1 OS=Arabidopsis thaliana OX=3702 GN=PLAT1 PE=1 SV=1 && PF01477:PLAT/LH2 domain	-	-
novel.7390	0	0	0	248.063	287.082	0	267.572	-10.4404	7.32835e-15	7.77065e-13	-	CM008452.1	23302293	23311005	-	7651	-	- && sp|P04323|POL3_DROME Retrovirus-related Pol polyprotein from transposon 17.6 OS=Drosophila melanogaster OX=7227 GN=pol PE=4 SV=1 && -	-	-
gene-CQW23_32510	22.0084	21.0027	12.5583	300.381	341.319	18.5231	320.85	-4.10199	7.78687e-15	8.22767e-13	CQW23_32510	MLFT02000300.1	131712	137252	-	531	protein_coding	hypothetical protein && sp|Q9FPH3|THA2_ARATH Probable low-specificity L-threonine aldolase 2 OS=Arabidopsis thaliana OX=3702 GN=THA2 PE=1 SV=1 && -	-	-
gene-CQW23_13149	40.1892	61.0987	62.7915	1015.7	586.321	54.6931	801.012	-3.87493	8.388e-15	8.83162e-13	CQW23_13149	CM008447.1	215311516	215312088	-	573	protein_coding	hypothetical protein && - && -	-	-
novel.601	0	0	0	316.618	230.975	0	273.796	-10.4736	8.75598e-15	9.18671e-13	-	CM008443.1	58522847	58531523	-	8677	-	- && - && -	-	-
novel.6441	0	0	0	260.691	260.899	0	260.795	-10.4034	8.81026e-15	9.21134e-13	-	CM008451.1	138044623	138047317	+	1304	-	- && - && -	-	-
novel.4110	0	0	0	364.426	220.689	0	292.557	-10.5693	8.86746e-15	9.23317e-13	-	CM008448.1	38459245	38460095	+	776	-	- && - && -	-	-
gene-CQW23_15219	0	5.728	1.25583	388.782	311.395	2.32794	350.088	-7.19753	8.8929e-15	9.23317e-13	CQW23_15219	CM008448.1	227470967	227471278	-	312	protein_coding	Cytochrome 94A1 && sp|P98188|C94A2_VICSA Cytochrome P450 94A2 OS=Vicia sativa OX=3908 GN=CYP94A2 PE=2 SV=1 && PF00067:Cytochrome P450	-	-
novel.7184	0	0	0	310.304	230.04	0	270.172	-10.4544	9.72072e-15	1.00577e-12	-	CM008452.1	191913586	191920042	+	4020	-	- && - && -	-	-
gene-CQW23_34093	3.82754	2.864	0	323.834	197.311	2.23051	260.572	-6.78944	9.95884e-15	1.02686e-12	CQW23_34093	MLFT02000895.1	9231	13076	-	3846	protein_coding	hypothetical protein && sp|Q9LRR4|R13L1_ARATH Putative disease resistance RPP13-like protein 1 OS=Arabidopsis thaliana OX=3702 GN=RPPL1 PE=3 SV=1 && PF00931:NB-ARC domain|PF18052:Rx N-terminal domain	-	-
gene-CQW23_15675	81.3353	75.4187	95.443	2450.86	905.197	84.0657	1678.03	-4.32038	1.06484e-14	1.09419e-12	CQW23_15675	CM008448.1	244064260	244064786	-	438	protein_coding	Histone H2AX && sp|P35063|H2AX_PICAB Histone H2AX OS=Picea abies OX=3329 PE=2 SV=1 && PF00125:Core histone H2A/H2B/H3/H4|PF16211:C-terminus of histone H2A	-	-
novel.2013	0	0	0	417.647	210.402	0	314.025	-10.6714	1.07333e-14	1.09914e-12	-	CM008445.1	280909320	280927081	+	10574	-	- && - && -	-	-
gene-CQW23_08546	18.1808	9.54667	25.1166	668.416	353.476	17.6147	510.946	-4.87154	1.07953e-14	1.10171e-12	CQW23_08546	CM008445.1	273435827	273437611	-	1785	protein_coding	hypothetical protein && - && PF13855:Leucine rich repeat|PF08263:Leucine rich repeat N-terminal domain	-	-
gene-CQW23_13558	0	0	0	255.279	255.288	0	255.283	-10.3726	1.14492e-14	1.16447e-12	CQW23_13558	CM008448.1	1257846	1260004	+	2010	protein_coding	hypothetical protein && sp|Q60CZ8|R1A10_SOLDE Putative late blight resistance protein homolog R1A-10 OS=Solanum demissum OX=50514 GN=R1A-10 PE=3 SV=1 && PF00931:NB-ARC domain	-	-
gene-CQW23_14695	249.747	273.989	297.632	18.943	8.41609	273.789	13.6795	4.31941	1.18889e-14	1.20417e-12	CQW23_14695	CM008448.1	198163543	198168210	+	747	protein_coding	hypothetical protein && - && -	-	-
novel.2413	555.951	917.435	468.424	0	0	647.27	0	11.904	1.19201e-14	1.20417e-12	-	CM008445.1	253412570	253416833	-	1201	-	- && - && -	-	-
gene-CQW23_24816	1.91377	5.728	6.27915	607.077	194.505	4.64031	400.791	-6.45231	1.19865e-14	1.2068e-12	CQW23_24816	CM008452.1	223908117	223909907	+	1791	protein_coding	hypothetical protein && sp|Q9Z1X9|CDC45_MOUSE Cell division control protein 45 homolog OS=Mus musculus OX=10090 GN=Cdc45 PE=1 SV=2 && PF02724:CDC45-like protein	-	-
novel.8965	532.029	601.44	467.168	0	0	533.546	0	11.6252	1.28943e-14	1.29384e-12	-	CM008454.1	28722737	28727864	-	5128	-	- && sp|Q94HW2|POLR1_ARATH Retrovirus-related Pol polyprotein from transposon RE1 OS=Arabidopsis thaliana OX=3702 GN=RE1 PE=2 SV=1 && -	-	-
novel.8660	0	0	0	258.887	245.937	0	252.412	-10.3563	1.33625e-14	1.33634e-12	-	CM008454.1	85331968	85337186	+	3073	-	- && - && -	-	-
gene-CQW23_21218	33.491	18.1387	35.1632	1340.44	473.171	28.931	906.805	-4.97426	1.38003e-14	1.37553e-12	CQW23_21218	CM008451.1	12843787	12849522	+	1947	protein_coding	hypothetical protein && sp|Q5E913|KN10B_ARATH Kinesin-like protein KIN-10B OS=Arabidopsis thaliana OX=3702 GN=KIN10B PE=2 SV=1 && PF00225:Kinesin motor domain	-	-
gene-CQW23_18324	0	0	0	294.969	225.364	0	260.167	-10.4	1.39023e-14	1.38108e-12	CQW23_18324	CM008449.1	254462776	254465018	-	1104	protein_coding	hypothetical protein && - && -	-	-
novel.3828	0	0	0	259.789	242.196	0	250.993	-10.3481	1.4515e-14	1.43718e-12	-	CM008447.1	69358231	69361679	-	1645	-	- && - && -	-	-
gene-CQW23_14972	100.473	98.3307	113.025	696.379	841.609	103.943	768.994	-2.88853	1.47639e-14	1.457e-12	CQW23_14972	CM008448.1	215899805	215904482	+	1227	protein_coding	hypothetical protein && sp|Q9LU40|MSR1_ARATH Protein MANNAN SYNTHESIS-RELATED 1 OS=Arabidopsis thaliana OX=3702 GN=MSR1 PE=2 SV=1 && PF10250:GDP-fucose protein O-fucosyltransferase	-	-
gene-CQW23_19459	2698.42	3725.11	4438.1	233.63	400.232	3620.54	316.931	3.51405	1.51353e-14	1.48874e-12	CQW23_19459	CM008450.1	142510931	142511683	+	753	protein_coding	Tyramine N-feruloyltransferase 10/30 && sp|Q9SMB8|THT11_TOBAC Tyramine N-feruloyltransferase 4/11 OS=Nicotiana tabacum OX=4097 GN=THT4 PE=2 SV=1 && PF00583:Acetyltransferase (GNAT) family	GNAT	GNAT
gene-CQW23_02249	87.0766	127.925	179.584	1508.22	1589.71	131.529	1548.96	-3.56095	1.58878e-14	1.55763e-12	CQW23_02249	CM008443.1	200735165	200736238	+	1074	protein_coding	hypothetical protein && sp|Q6NMR8|FAF3_ARATH Protein FANTASTIC FOUR 3 OS=Arabidopsis thaliana OX=3702 GN=FAF3 PE=2 SV=1 && PF11250:Fantastic Four meristem regulator	-	-
novel.7868	556.908	346.544	317.725	0.902045	0.935121	407.059	0.918583	8.79249	1.61315e-14	1.57636e-12	-	CM008453.1	69936608	69944408	+	4287	-	- && - && -	-	-
novel.7655	0	0	0	213.785	321.682	0	267.733	-10.4412	1.63926e-14	1.59665e-12	-	CM008452.1	218674202	218687133	-	761	-	- && - && -	-	-
novel.8472	0	0.954667	0	602.566	325.422	0.318222	463.994	-10.2729	1.65336e-14	1.60516e-12	-	CM008453.1	260380703	260441163	-	12470	-	- && - && -	-	-
novel.9898	0.956886	1.90933	0	291.361	226.299	0.955406	258.83	-7.98012	1.74052e-14	1.6843e-12	-	MLFT02000289.1	157888	183325	-	5657	-	- && - && -	-	-
gene-CQW23_08948	1886.02	1409.09	3148.36	90.2045	156.165	2147.82	123.185	4.12409	1.9124e-14	1.84467e-12	CQW23_08948	CM008445.1	294804340	294807740	-	885	protein_coding	hypothetical protein && sp|P93758|RMR42_ARATH Remorin 4.2 OS=Arabidopsis thaliana OX=3702 GN=REM4.2 PE=1 SV=1 && PF03763:Remorin, C-terminal region	-	-
novel.86	385.625	655.856	963.221	0	0	668.234	0	11.9492	2.04801e-14	1.96912e-12	-	CM008443.1	25630643	25632947	+	597	-	- && - && -	-	-
novel.2996	199.989	166.112	193.398	10.8245	8.41609	186.5	9.62032	4.27528	2.0808e-14	1.99424e-12	-	CM008446.1	15538623	15543246	-	3578	-	- && sp|Q1MX30|XA21_ORYSI Receptor kinase-like protein Xa21 OS=Oryza sativa subsp. indica OX=39946 GN=XA21 PE=1 SV=1 && PF13855:Leucine rich repeat|PF00069:Protein kinase domain	-	-
novel.9576	997.075	1063.5	330.283	0	0	796.952	0	12.2042	2.22258e-14	2.12331e-12	-	MLFT02000103.1	34908	41930	+	7023	-	- && sp|Q94HW2|POLR1_ARATH Retrovirus-related Pol polyprotein from transposon RE1 OS=Arabidopsis thaliana OX=3702 GN=RE1 PE=2 SV=1 && -	-	-
novel.4379	39.2323	47.7333	16.3258	2212.72	696.665	34.4305	1454.69	-5.39382	2.31373e-14	2.20102e-12	-	CM008448.1	240986058	240990301	+	2993	-	- && - && -	-	-
gene-CQW23_09129	56.4563	84.9653	94.1872	762.228	793.918	78.5363	778.073	-3.31158	2.31864e-14	2.20102e-12	CQW23_09129	CM008446.1	4556631	4558580	+	1950	protein_coding	hypothetical protein && sp|P09189|HSP7C_PETHY Heat shock cognate 70 kDa protein OS=Petunia hybrida OX=4102 GN=HSP70 PE=2 SV=1 && PF00012:Hsp70 protein	-	-
novel.1687	0	0	0	208.373	294.563	0	251.468	-10.3508	2.70559e-14	2.5602e-12	-	CM008445.1	61005492	61010454	+	1432	-	- && - && -	-	-
novel.4445	0	0	0	289.557	209.467	0	249.512	-10.3397	2.74262e-14	2.58706e-12	-	CM008448.1	8527434	8530451	-	2876	-	- && - && -	-	-
gene-CQW23_30504	99.5161	100.24	124.327	742.383	897.716	108.028	820.05	-2.92648	3.02093e-14	2.84063e-12	CQW23_30504	MLFT02000069.1	640783	643879	+	2898	protein_coding	Leucine-rich repeat receptor-like protein kinase PXC2 && sp|Q9LY03|IRK_ARATH Probable LRR receptor-like serine/threonine-protein kinase IRK OS=Arabidopsis thaliana OX=3702 GN=IRK PE=1 SV=1 && PF08263:Leucine rich repeat N-terminal domain|PF13855:Leucine rich repeat|PF07714:Protein tyrosine kinase|PF12799:Leucine Rich repeats (2 copies)	-	-
gene-CQW23_25795	0	0	0	169.585	828.517	0	499.051	-11.3396	3.09285e-14	2.89913e-12	CQW23_25795	CM008453.1	43882245	43884140	+	711	protein_coding	hypothetical protein && - && -	-	-
novel.6520	1.91377	0	0	336.463	360.022	0.637924	348.242	-8.98644	3.12202e-14	2.91733e-12	-	CM008451.1	169731579	169736982	+	5404	-	- && sp|Q94HW2|POLR1_ARATH Retrovirus-related Pol polyprotein from transposon RE1 OS=Arabidopsis thaliana OX=3702 GN=RE1 PE=2 SV=1 && PF00665:Integrase core domain	-	-
novel.6352	0	0	0	211.079	273.991	0	242.535	-10.2986	3.15363e-14	2.93769e-12	-	CM008451.1	58504766	58552542	+	1751	-	- && - && -	-	-
gene-CQW23_22177	761.681	444.875	444.564	0	0	550.373	0	11.67	3.19469e-14	2.96583e-12	CQW23_22177	CM008451.1	159427297	159428915	-	642	protein_coding	Glutathione S-transferase && sp|P46440|GSTF2_TOBAC Glutathione S-transferase APIC OS=Nicotiana tabacum OX=4097 GN=APIC PE=2 SV=1 && PF02798:Glutathione S-transferase, N-terminal domain|PF00043:Glutathione S-transferase, C-terminal domain	-	-
novel.3105	0	0	0	303.989	201.986	0	252.988	-10.3596	3.20367e-14	2.96583e-12	-	CM008446.1	106369279	106372055	-	2777	-	- && - && -	-	-
gene-CQW23_16510	0.956886	0.954667	0	286.85	392.751	0.637184	339.801	-8.95092	3.25152e-14	3.00083e-12	CQW23_16510	CM008449.1	22100215	22101888	+	1674	protein_coding	Reticuline oxidase-like protein && sp|Q9SVG3|BBE21_ARATH Berberine bridge enzyme-like 21 OS=Arabidopsis thaliana OX=3702 GN=At4g20840 PE=2 SV=1 && PF08031:Berberine and berberine like|PF01565:FAD binding domain	-	-
gene-CQW23_20840	57.4131	63.008	23.8608	3413.34	898.652	48.094	2156	-5.48163	3.78221e-14	3.47091e-12	CQW23_20840	CM008450.1	207229227	207246529	+	8169	protein_coding	hypothetical protein && sp|Q27IK6|KN12D_ARATH Kinesin-like protein KIN-12D OS=Arabidopsis thaliana OX=3702 GN=KIN12D PE=2 SV=1 && PF00225:Kinesin motor domain	-	-
novel.10836	690.872	760.869	227.305	4.51023	14.0268	559.682	9.26852	5.92002	3.78408e-14	3.47091e-12	-	MLFT02001069.1	44960	48580	+	2974	-	- && - && -	-	-
novel.2867	0	0	0	253.475	215.078	0	234.276	-10.2487	3.82456e-14	3.49731e-12	-	CM008446.1	198714681	198719323	+	2693	-	- && - && -	-	-
novel.9037	710.966	512.656	376.749	0	0	533.457	0	11.6251	4.01059e-14	3.65624e-12	-	CM008454.1	70546391	70557355	-	2606	-	- && - && -	-	-
novel.4769	42.103	49.6427	45.2099	1941.2	560.138	45.6518	1250.67	-4.7758	4.61051e-14	4.19038e-12	-	CM008448.1	240952012	240955886	-	2789	-	- && sp|Q9SZA4|CDC21_ARATH Cell division cycle 20.1, cofactor of APC complex OS=Arabidopsis thaliana OX=3702 GN=CDC20-1 PE=1 SV=1 && PF00400:WD domain, G-beta repeat	-	-
novel.7762	327.255	329.36	239.863	15.3348	25.2483	298.826	20.2915	3.88279	4.86851e-14	4.41146e-12	-	CM008453.1	16932311	16935404	+	2420	-	- && - && -	-	-
novel.8226	0.956886	3.81867	0	430.276	194.505	1.59185	312.39	-7.53388	5.1772e-14	4.677e-12	-	CM008453.1	46835116	46839069	-	2980	-	- && sp|Q6AVI0|RSLE2_ORYSJ Zinc finger BED domain-containing protein RICESLEEPER 2 OS=Oryza sativa subsp. japonica OX=39947 GN=Os03g0733400 PE=2 SV=1 && PF05699:hAT family C-terminal dimerisation region	-	-
gene-CQW23_08727	825.792	691.179	717.079	77.5759	35.5346	744.683	56.5553	3.71788	5.22921e-14	4.70975e-12	CQW23_08727	CM008445.1	288014478	288019135	+	954	protein_coding	hypothetical protein && sp|Q9C942|CSE_ARATH Caffeoylshikimate esterase OS=Arabidopsis thaliana OX=3702 GN=CSE PE=1 SV=1 && PF12146:Serine aminopeptidase, S33	-	-
gene-CQW23_29912	66.0251	136.517	144.42	3674.93	1531.73	115.654	2603.33	-4.49394	5.30404e-14	4.76281e-12	CQW23_29912	MLFT02000035.1	379684	381209	-	1011	protein_coding	hypothetical protein && sp|Q9SN11|CCD33_ARATH Cyclin-D3-3 OS=Arabidopsis thaliana OX=3702 GN=CYCD3-3 PE=2 SV=1 && PF00134:Cyclin, N-terminal domain|PF02984:Cyclin, C-terminal domain	-	-
gene-CQW23_05374	15.3102	13.3653	20.0933	845.217	268.38	16.2563	556.798	-5.10498	5.95328e-14	5.32979e-12	CQW23_05374	CM008444.1	152614520	152623269	-	2991	protein_coding	DNA polymerase alpha catalytic subunit && sp|O48653|DPOLA_ORYSJ DNA polymerase alpha catalytic subunit OS=Oryza sativa subsp. japonica OX=39947 GN=Os01g0868300 PE=2 SV=2 && PF12254:DNA polymerase alpha subunit p180 N terminal|PF03104:DNA polymerase family B, exonuclease domain	-	-
gene-CQW23_01277	807.612	981.397	658.055	6577.72	5177.77	815.688	5877.74	-2.84877	6.26912e-14	5.5958e-12	CQW23_01277	CM008443.1	68514190	68535846	+	5847	protein_coding	Callose synthase 3 && sp|Q9LXT9|CALS3_ARATH Callose synthase 3 OS=Arabidopsis thaliana OX=3702 GN=CALS3 PE=3 SV=3 && PF02364:1,3-beta-glucan synthase component|PF04652:Vta1 like|PF14288:1,3-beta-glucan synthase subunit FKS1, domain-1	-	-
gene-CQW23_22313	7.65509	9.54667	25.1166	452.827	396.491	14.1061	424.659	-4.93907	6.76332e-14	6.01895e-12	CQW23_22313	CM008451.1	168819040	168819614	+	480	protein_coding	Endoglucanase 17 && sp|O81416|GUN17_ARATH Endoglucanase 17 OS=Arabidopsis thaliana OX=3702 GN=At4g02290 PE=2 SV=1 && PF00759:Glycosyl hydrolase family 9	-	-
novel.4140	1051.62	822.923	282.562	0	0	719.034	0	12.0557	6.97705e-14	6.19073e-12	-	CM008448.1	78322010	78327866	+	3642	-	- && sp|F4HZD1|JMJ24_ARATH E3 ubiquitin-protein ligase JMJ24 OS=Arabidopsis thaliana OX=3702 GN=JMJ24 PE=1 SV=1 && -	-	-
gene-CQW23_33383	419.116	683.541	384.284	0	0	495.647	0	11.519	7.17388e-14	6.34655e-12	CQW23_33383	MLFT02000566.1	66528	70907	+	612	protein_coding	hypothetical protein && - && -	-	-
novel.7160	0	0	0	193.94	264.639	0	229.29	-10.2176	7.22448e-14	6.37246e-12	-	CM008452.1	178936985	178947012	+	1233	-	- && sp|Q9ZVY7|OBP1A_ARATH Oil body-associated protein 1A OS=Arabidopsis thaliana OX=3702 GN=OBAP1A PE=1 SV=1 && -	-	-
novel.4369	108.128	89.7387	65.3031	854.237	764.929	87.7233	809.583	-3.20248	7.29244e-14	6.41349e-12	-	CM008448.1	238086289	238093732	+	2153	-	- && sp|Q27GI3|NAT6_ARATH Nucleobase-ascorbate transporter 6 OS=Arabidopsis thaliana OX=3702 GN=NAT6 PE=2 SV=2 && PF00860:Permease family	-	-
gene-CQW23_22962	4.78443	7.63733	8.7908	258.887	173.933	7.07086	216.41	-4.94993	7.37932e-14	6.47086e-12	CQW23_22962	CM008451.1	193224310	193225746	+	423	protein_coding	hypothetical protein && - && -	-	-
novel.9424	0	0	0	219.197	218.818	0	219.008	-10.1515	7.48524e-14	6.54455e-12	-	MLFT02000058.1	968450	970774	+	2325	-	- && - && -	-	-
novel.6113	0	0	0	240.846	201.051	0	220.949	-10.1642	8.03834e-14	7.00765e-12	-	CM008450.1	160639097	160668795	-	823	-	- && - && -	-	-
gene-CQW23_22311	4.78443	21.0027	23.8608	666.612	544.241	16.5493	605.426	-5.20505	8.24044e-14	7.16295e-12	CQW23_22311	CM008451.1	168756786	168762513	+	1692	protein_coding	putative pectinesterase/pectinesterase inhibitor 40 && sp|O81301|PME40_ARATH Probable pectinesterase/pectinesterase inhibitor 40 OS=Arabidopsis thaliana OX=3702 GN=PME40 PE=2 SV=1 && PF01095:Pectinesterase|PF04043:Plant invertase/pectin methylesterase inhibitor	-	-
gene-CQW23_24385	940.619	925.072	1410.3	35.1798	88.8365	1092	62.0081	4.13905	8.33067e-14	7.22039e-12	CQW23_24385	CM008452.1	201191253	201193916	-	687	protein_coding	hypothetical protein && sp|P29795|PSBP_SOLLC Oxygen-evolving enhancer protein 2, chloroplastic OS=Solanum lycopersicum OX=4081 GN=PSBP PE=2 SV=1 && PF01789:PsbP	-	-
novel.444	333.953	612.896	487.262	0	0	478.037	0	11.4664	8.52168e-14	7.3646e-12	-	CM008443.1	253748287	253758462	+	4661	-	- && - && -	-	-
gene-CQW23_06762	212.429	186.16	141.909	8.11841	7.48097	180.166	7.79969	4.53044	8.69896e-14	7.49615e-12	CQW23_06762	CM008445.1	64360975	64377721	-	4317	protein_coding	hypothetical protein && sp|Q8W474|DRL7_ARATH Probable disease resistance protein At1g58390 OS=Arabidopsis thaliana OX=3702 GN=At1g58390 PE=2 SV=4 && PF03732:Retrotransposon gag protein|PF00931:NB-ARC domain	-	-
novel.3425	0	0	0	257.985	191.7	0	224.842	-10.1895	8.74483e-14	7.51402e-12	-	CM008447.1	31477114	31487048	+	3505	-	- && sp|Q9SZ69|SAP7_ARATH Zinc finger A20 and AN1 domain-containing stress-associated protein 7 OS=Arabidopsis thaliana OX=3702 GN=SAP7 PE=1 SV=1 && -	-	-
novel.8305	0	0	0	247.16	195.44	0	221.3	-10.1665	8.88899e-14	7.61601e-12	-	CM008453.1	113878710	113915637	-	3347	-	- && sp|Q9LZJ5|AB14C_ARATH ABC transporter C family member 14 OS=Arabidopsis thaliana OX=3702 GN=ABCC14 PE=1 SV=1 && -	-	-
novel.7705	2049.65	2077.35	96.6989	3.60818	3.74049	1407.9	3.67433	8.58212	9.0842e-14	7.76102e-12	-	CM008452.1	227700136	227715187	-	9866	-	- && sp|P34800|CCN1_ANTMA G2/mitotic-specific cyclin-1 OS=Antirrhinum majus OX=4151 PE=2 SV=1 && -	-	-
gene-CQW23_05385	14.3533	12.4107	1.25583	614.293	432.026	9.33993	523.16	-5.77713	9.62196e-14	8.19704e-12	CQW23_05385	CM008444.1	152799041	152802543	+	1485	protein_coding	hypothetical protein && sp|F4JFU8|OBL1_ARATH Triacylglycerol lipase OBL1 OS=Arabidopsis thaliana OX=3702 GN=OBL1 PE=1 SV=1 && PF01764:Lipase (class 3)	-	-
gene-CQW23_15160	196.162	200.48	228.561	1501.91	1176.38	208.401	1339.14	-2.68477	9.76603e-14	8.29312e-12	CQW23_15160	CM008448.1	224769138	224774045	+	2304	protein_coding	Pyrophosphate-energized vacuolar membrane proton pump && sp|P21616|AVP_VIGRR Pyrophosphate-energized vacuolar membrane proton pump OS=Vigna radiata var. radiata OX=3916 PE=1 SV=4 && PF03030:Inorganic H+ pyrophosphatase	-	-
gene-CQW23_32146	312.902	351.317	372.981	36.9839	21.5078	345.733	29.2458	3.56157	9.79022e-14	8.29312e-12	CQW23_32146	MLFT02000246.1	22489	22905	+	417	protein_coding	hypothetical protein && sp|Q9LZP8|BZP53_ARATH bZIP transcription factor 53 OS=Arabidopsis thaliana OX=3702 GN=BZIP53 PE=1 SV=1 && PF00170:bZIP transcription factor	bZIP	bZIP
gene-CQW23_02123	9.56886	11.456	50.2332	2130.63	996.839	23.7527	1563.74	-6.05745	1.0065e-13	8.50183e-12	CQW23_02123	CM008443.1	189092807	189093217	-	411	protein_coding	histone H3.2 && sp|P59226|H32_ARATH Histone H3.2 OS=Arabidopsis thaliana OX=3702 GN=HTR2 PE=1 SV=2 && PF00125:Core histone H2A/H2B/H3/H4	-	-
novel.9131	1651.58	1412.91	210.979	0	0	1091.82	0	12.6582	1.01391e-13	8.50611e-12	-	CM008454.1	190376179	190382349	-	6171	-	- && - && -	-	-
novel.7459	0	0	0	241.748	194.505	0	218.127	-10.1457	1.01563e-13	8.50611e-12	-	CM008452.1	90049766	90056104	-	1370	-	- && - && -	-	-
gene-CQW23_02463	827.706	433.419	555.077	27.9634	48.6263	605.4	38.2949	3.98376	1.01654e-13	8.50611e-12	CQW23_02463	CM008443.1	227142882	227146698	+	738	protein_coding	hypothetical protein && sp|Q9ZT66|E134_MAIZE Endo-1,3;1,4-beta-D-glucanase OS=Zea mays OX=4577 PE=1 SV=1 && PF01738:Dienelactone hydrolase family	-	-
gene-CQW23_19261	19.1377	24.8213	18.8374	546.64	268.38	20.9322	407.51	-4.28006	1.01965e-13	8.50611e-12	CQW23_19261	CM008450.1	107835711	107839039	+	912	protein_coding	Serine/threonine-protein kinase Aurora-1 && sp|Q9M077|AUR1_ARATH Serine/threonine-protein kinase Aurora-1 OS=Arabidopsis thaliana OX=3702 GN=AUR1 PE=1 SV=1 && PF00069:Protein kinase domain	-	-
gene-CQW23_26991	108.128	171.84	148.188	1095.99	1505.55	142.719	1300.77	-3.18842	1.02123e-13	8.50611e-12	CQW23_26991	CM008453.1	258120102	258127148	-	1029	protein_coding	hypothetical protein && sp|Q9FJH5|HIP3_ARATH Heavy metal-associated isoprenylated plant protein 3 OS=Arabidopsis thaliana OX=3702 GN=HIPP03 PE=1 SV=1 && PF00403:Heavy-metal-associated domain	-	-
gene-CQW23_00489	0.956886	2.864	0	368.035	175.803	1.27363	271.919	-7.6482	1.10822e-13	9.20497e-12	CQW23_00489	CM008443.1	12233475	12236494	-	2082	protein_coding	hypothetical protein && - && PF05904:Plant protein of unknown function (DUF863)	-	-
gene-CQW23_27118	0.956886	1.90933	0	218.295	225.364	0.955406	221.83	-7.75786	1.14256e-13	9.46391e-12	CQW23_27118	CM008453.1	262027290	262031402	-	4113	protein_coding	hypothetical protein && sp|Q9LRR4|R13L1_ARATH Putative disease resistance RPP13-like protein 1 OS=Arabidopsis thaliana OX=3702 GN=RPPL1 PE=3 SV=1 && PF00931:NB-ARC domain|PF18052:Rx N-terminal domain	-	-
gene-CQW23_10859	0	0	0	389.684	165.516	0	277.6	-10.4936	1.14687e-13	9.47344e-12	CQW23_10859	CM008446.1	210040858	210043125	-	1569	protein_coding	hypothetical protein && sp|O49858|C82A3_SOYBN Cytochrome P450 82A3 OS=Glycine max OX=3847 GN=CYP82A3 PE=2 SV=1 && PF00067:Cytochrome P450	-	-
gene-CQW23_11086	151.188	511.701	444.564	7469.84	8499.32	369.151	7984.58	-4.43531	1.15908e-13	9.54785e-12	CQW23_11086	CM008446.1	214473541	214479276	-	1620	protein_coding	L-ascorbate oxidase -like protein && sp|Q00624|ASOL_BRANA L-ascorbate oxidase homolog OS=Brassica napus OX=3708 GN=Bp10 PE=2 SV=1 && PF00394:Multicopper oxidase|PF07732:Multicopper oxidase|PF07731:Multicopper oxidase	-	-
gene-CQW23_10178	28.7066	43.9147	36.419	368.035	548.916	36.3468	458.475	-3.65687	1.19726e-13	9.83526e-12	CQW23_10178	CM008446.1	161606861	161608406	-	1011	protein_coding	hypothetical protein && - && -	-	-
novel.2452	0	0	0	314.814	171.127	0	242.971	-10.3014	1.29681e-13	1.06239e-11	-	CM008445.1	267291310	267298310	-	2565	-	- && sp|P04146|COPIA_DROME Copia protein OS=Drosophila melanogaster OX=7227 GN=GIP PE=1 SV=3 && -	-	-
novel.4986	736.802	773.28	264.98	0	0	591.687	0	11.7746	1.35522e-13	1.1072e-11	-	CM008449.1	147666823	147677047	+	7967	-	- && sp|Q9STF9|THA8L_ARATH Protein THYLAKOID ASSEMBLY 8-like, chloroplastic OS=Arabidopsis thaliana OX=3702 GN=THA8L PE=1 SV=1 && -	-	-
novel.8651	0	0	0	236.336	188.894	0	212.615	-10.1088	1.40508e-13	1.14482e-11	-	CM008454.1	74672528	74677379	+	2747	-	- && - && -	-	-
novel.7480	0	0	0	356.308	164.581	0	260.445	-10.4016	1.42319e-13	1.15642e-11	-	CM008452.1	117824818	117828674	-	2375	-	- && - && -	-	-
novel.3160	382.754	522.203	344.097	0	0	416.351	0	11.2675	1.48345e-13	1.20212e-11	-	CM008446.1	164529965	164531418	-	1454	-	- && - && -	-	-
novel.4719	0	0	0	236.336	187.024	0	211.68	-10.1024	1.51712e-13	1.22608e-11	-	CM008448.1	221205191	221233403	-	6376	-	- && sp|Q94HW2|POLR1_ARATH Retrovirus-related Pol polyprotein from transposon RE1 OS=Arabidopsis thaliana OX=3702 GN=RE1 PE=2 SV=1 && -	-	-
novel.1200	0.956886	4.77333	0	331.953	210.402	1.91007	271.178	-7.07088	1.57063e-13	1.26591e-11	-	CM008444.1	158726821	158730934	+	2702	-	- && - && -	-	-
gene-CQW23_19720	18621	14408.8	49847.6	1205.13	966.915	27625.8	1086.02	4.66886	1.68643e-13	1.35558e-11	CQW23_19720	CM008450.1	181808892	181813028	+	3798	protein_coding	hypothetical protein && sp|O82345|BAG6_ARATH BAG family molecular chaperone regulator 6 OS=Arabidopsis thaliana OX=3702 GN=BAG6 PE=1 SV=1 && PF02179:BAG domain	-	-
gene-CQW23_20665	454.521	708.363	671.869	69.4575	65.4585	611.584	67.458	3.18017	1.75455e-13	1.40655e-11	CQW23_20665	CM008450.1	203257176	203259531	-	1569	protein_coding	hypothetical protein && sp|Q9LMA1|FMO1_ARATH Probable flavin-containing monooxygenase 1 OS=Arabidopsis thaliana OX=3702 GN=FMO1 PE=2 SV=1 && PF00743:Flavin-binding monooxygenase-like	-	-
gene-CQW23_08341	438.254	553.707	337.818	3190.53	3353.34	443.259	3271.94	-2.88306	1.78695e-13	1.4287e-11	CQW23_08341	CM008445.1	258739384	258766462	-	3711	protein_coding	Beta-galactosidase 8 && sp|Q5N8X6|BGAL3_ORYSJ Beta-galactosidase 3 OS=Oryza sativa subsp. japonica OX=39947 GN=Os01g0875500 PE=3 SV=1 && PF08284:Retroviral aspartyl protease|PF02140:Galactose binding lectin domain|PF01301:Glycosyl hydrolases family 35|PF17834:Beta-sandwich domain in beta galactosidase	-	-
novel.5115	0	0	0	184.017	231.91	0	207.964	-10.0768	1.86689e-13	1.48863e-11	-	CM008449.1	239831979	239838442	+	1296	-	- && - && -	-	-
novel.2862	35.4048	33.4133	43.954	343.679	505.901	37.5907	424.79	-3.50259	1.97053e-13	1.56709e-11	-	CM008446.1	197882706	197886037	+	1897	-	- && - && -	-	-
novel.2242	0	0	0	340.071	159.906	0	249.988	-10.3424	2.02567e-13	1.60667e-11	-	CM008445.1	81250305	81252672	-	566	-	- && - && -	-	-
gene-CQW23_33953	7.65509	16.2293	5.02332	481.692	248.742	9.63591	365.217	-5.22491	2.04959e-13	1.62134e-11	CQW23_33953	MLFT02000800.1	23695	25712	+	774	protein_coding	putative xyloglucan endotransglucosylase/hydrolase protein 16 && sp|P35694|XTH2_SOYBN Xyloglucan endotransglucosylase/hydrolase 2 OS=Glycine max OX=3847 PE=2 SV=1 && PF06955:Xyloglucan endo-transglycosylase (XET) C-terminus|PF00722:Glycosyl hydrolases family 16	-	-
novel.8070	0	0	0	173.193	257.158	0	215.176	-10.1259	2.06166e-13	1.62659e-11	-	CM008453.1	255958204	255966440	+	2219	-	- && - && -	-	-
novel.1269	676.518	553.707	267.492	0	0	499.239	0	11.5296	2.11072e-13	1.66091e-11	-	CM008444.1	35035246	35040893	-	3221	-	- && sp|Q38775|CDC2D_ANTMA Cell division control protein 2 homolog D OS=Antirrhinum majus OX=4151 GN=CDC2D PE=2 SV=1 && -	-	-
gene-CQW23_21417	30.6203	57.28	18.8374	951.658	626.531	35.5793	789.095	-4.46296	2.20608e-13	1.72988e-11	CQW23_21417	CM008451.1	31653477	31655765	-	1533	protein_coding	Leucine-rich repeat receptor-like protein kinase PXC1 && sp|Q9SJQ1|PXC1_ARATH Leucine-rich repeat receptor-like protein kinase PXC1 OS=Arabidopsis thaliana OX=3702 GN=PXC1 PE=1 SV=1 && PF13855:Leucine rich repeat|PF07714:Protein tyrosine kinase	-	-
gene-CQW23_20926	0	3.81867	10.0466	373.447	1610.28	4.62177	991.863	-7.79263	2.20994e-13	1.72988e-11	CQW23_20926	CM008450.1	208960939	208961202	-	264	protein_coding	Protein RADIALIS-like 1 && sp|F4JVB8|RADL1_ARATH Protein RADIALIS-like 1 OS=Arabidopsis thaliana OX=3702 GN=RL1 PE=2 SV=1 && -	MYB-related	MYB->MYB-related
gene-CQW23_21903	72.7233	95.4667	105.49	792.898	670.482	91.2266	731.69	-3.0061	2.25378e-13	1.75959e-11	CQW23_21903	CM008451.1	136387406	136393452	-	2967	protein_coding	putative LRR receptor-like serine/threonine-protein kinase && sp|C0LGV0|Y5487_ARATH Probable LRR receptor-like serine/threonine-protein kinase At5g48740 OS=Arabidopsis thaliana OX=3702 GN=At5g48740 PE=1 SV=1 && PF00069:Protein kinase domain|PF12819:Malectin-like domain|PF13855:Leucine rich repeat	-	-
novel.6013	1095.63	1209.56	224.793	16.2368	14.9619	843.33	15.5994	5.75676	2.44294e-13	1.90231e-11	-	CM008450.1	57715643	57725288	-	5021	-	- && - && -	-	-
novel.7812	0	0	0	222.805	181.414	0	202.109	-10.0357	2.48822e-13	1.93254e-11	-	CM008453.1	39369448	39371982	+	2535	-	- && - && -	-	-
novel.7335	1071.71	1002.4	552.565	36.9839	72.0043	875.559	54.4941	4.00719	2.58007e-13	1.99868e-11	-	CM008452.1	2968724	2969821	-	1098	-	- && sp|Q9T076|ENL2_ARATH Early nodulin-like protein 2 OS=Arabidopsis thaliana OX=3702 GN=At4g27520 PE=1 SV=1 && PF02298:Plastocyanin-like domain	-	-
gene-CQW23_25418	58.37	94.512	37.6749	840.706	1139.91	63.519	990.31	-3.95746	2.68246e-13	2.07264e-11	CQW23_25418	CM008453.1	15271848	15276750	-	1860	protein_coding	putative methyltransferase PMT5 && sp|Q3EC77|PMT5_ARATH Probable methyltransferase PMT5 OS=Arabidopsis thaliana OX=3702 GN=At2g03480 PE=2 SV=2 && PF03141:Putative S-adenosyl-L-methionine-dependent methyltransferase	-	-
novel.9135	0	0	0	206.568	187.959	0	197.264	-10.0006	2.81434e-13	2.16893e-11	-	CM008454.1	193249473	193256948	-	2632	-	- && - && -	-	-
gene-CQW23_26331	9392.79	11157.2	12914.9	2076.51	1934.77	11155	2005.64	2.47552	3.12334e-13	2.40088e-11	CQW23_26331	CM008453.1	169496030	169509146	+	2538	protein_coding	putative alanine aminotransferase%2C mitochondrial && sp|Q9S7E9|GGT2_ARATH Glutamate--glyoxylate aminotransferase 2 OS=Arabidopsis thaliana OX=3702 GN=GGAT2 PE=1 SV=1 && PF00155:Aminotransferase class I and II	-	-
gene-CQW23_27758	14.3533	19.0933	80.3731	3096.72	1507.42	37.9399	2302.07	-5.93379	3.13582e-13	2.40429e-11	CQW23_27758	CM008454.1	19553796	19554206	-	411	protein_coding	Histone H2B.1 && sp|O49118|H2B_CAPAN Histone H2B OS=Capsicum annuum OX=4072 GN=HIS2B PE=2 SV=3 && PF00125:Core histone H2A/H2B/H3/H4	-	-
novel.4093	0	0	0	286.85	158.971	0	222.911	-10.177	3.15029e-13	2.40921e-11	-	CM008448.1	29586254	29593845	+	4714	-	- && - && -	-	-
novel.1806	508.106	589.984	256.189	0	0	451.427	0	11.3844	3.25506e-13	2.48298e-11	-	CM008445.1	180093075	180097209	+	4135	-	- && - && -	-	-
novel.5687	1.91377	5.728	5.02332	153.348	304.85	4.2217	229.099	-5.77387	3.40891e-13	2.59372e-11	-	CM008450.1	58520529	58523469	+	2855	-	- && sp|Q40235|CF9_SOLPI Receptor-like protein Cf-9 OS=Solanum pimpinellifolium OX=4084 GN=CF-9 PE=1 SV=1 && PF13855:Leucine rich repeat	-	-
novel.8677	965.498	968.987	199.677	0	0	711.387	0	12.0403	3.47923e-13	2.64051e-11	-	CM008454.1	109519100	109530318	+	11219	-	- && sp|Q7LHG5|YI31B_YEAST Transposon Ty3-I Gag-Pol polyprotein OS=Saccharomyces cerevisiae (strain ATCC 204508 / S288c) OX=559292 GN=TY3B-I PE=1 SV=2 && -	-	-
novel.8454	0	0	0	171.389	226.299	0	198.844	-10.0121	3.60206e-13	2.72276e-11	-	CM008453.1	258264473	258278885	-	1828	-	- && - && -	-	-
gene-CQW23_28812	7.65509	14.32	7.53498	549.346	201.986	9.83669	375.666	-5.24603	3.60897e-13	2.72276e-11	CQW23_28812	CM008454.1	209502561	209507532	-	855	protein_coding	Cell division cycle-associated 7-like protein && sp|Q96GN5|CDA7L_HUMAN Cell division cycle-associated 7-like protein OS=Homo sapiens OX=9606 GN=CDCA7L PE=1 SV=2 && PF10497:Zinc-finger domain of monoamine-oxidase A repressor R1	-	-
gene-CQW23_07758	0	0	0	480.79	139.333	0	310.062	-10.6531	3.61493e-13	2.72276e-11	CQW23_07758	CM008445.1	237230644	237233633	+	1065	protein_coding	Transcription factor SPEECHLESS && sp|Q700C7|SPCH_ARATH Transcription factor SPEECHLESS OS=Arabidopsis thaliana OX=3702 GN=SPCH PE=1 SV=1 && PF00010:Helix-loop-helix DNA-binding domain	bHLH	bHLH
gene-CQW23_28746	3.82754	0	0	270.614	255.288	1.27585	262.951	-7.60035	3.68369e-13	2.76758e-11	CQW23_28746	CM008454.1	204423244	204442055	-	1104	protein_coding	Branched-chain-amino-acid aminotransferase 1%2C mitochondrial && sp|Q9M439|BCAT2_ARATH Branched-chain-amino-acid aminotransferase 2, chloroplastic OS=Arabidopsis thaliana OX=3702 GN=BCAT2 PE=1 SV=1 && PF01063:Amino-transferase class IV	-	-
novel.955	295.678	444.875	359.167	0	0	366.573	0	11.0834	3.69989e-13	2.77279e-11	-	CM008444.1	83010192	83017399	+	1981	-	- && sp|Q9C5C4|ARGE_ARATH Acetylornithine deacetylase OS=Arabidopsis thaliana OX=3702 GN=At4g17830 PE=2 SV=1 && PF05653:Magnesium transporter NIPA	-	-
gene-CQW23_10422	253.575	272.08	121.815	6.31432	5.61073	215.823	5.96252	5.17854	3.75367e-13	2.80606e-11	CQW23_10422	CM008446.1	189259426	189261399	+	1974	protein_coding	hypothetical protein && sp|Q8VZG8|MIK2_ARATH MDIS1-interacting receptor like kinase 2 OS=Arabidopsis thaliana OX=3702 GN=MIK2 PE=1 SV=3 && PF13855:Leucine rich repeat|PF08263:Leucine rich repeat N-terminal domain	-	-
novel.6334	0	0	0	239.042	165.516	0	202.279	-10.0369	3.87681e-13	2.89088e-11	-	CM008451.1	44595175	44611042	+	4932	-	- && - && -	-	-
novel.9018	0	0	0	194.842	187.959	0	191.401	-9.95709	3.91454e-13	2.91176e-11	-	CM008454.1	54360673	54369334	-	1525	-	- && sp|Q8RWG1|AB1K1_ARATH Protein ACTIVITY OF BC1 COMPLEX KINASE 1, chloroplastic OS=Arabidopsis thaliana OX=3702 GN=ABC1K1 PE=1 SV=1 && -	-	-
novel.10292	0.956886	0	0	340.973	259.029	0.318962	300.001	-9.64371	3.95977e-13	2.93809e-11	-	MLFT02000587.1	5632	65277	-	435	-	- && sp|A0A2K8FQU5|TAT_CATRO Tabersonine-19-hydroxy-O-acetyltransferase OS=Catharanthus roseus OX=4058 GN=TAT PE=1 SV=1 && PF02458:Transferase family	-	-
novel.6000	0	0	0	148.838	334.773	0	241.805	-10.2942	3.98629e-13	2.95044e-11	-	CM008450.1	50608330	50612489	-	2527	-	- && - && -	-	-
gene-CQW23_13556	0	0	0	162.368	247.807	0	205.088	-10.0566	4.02349e-13	2.97063e-11	CQW23_13556	CM008448.1	1245745	1247859	+	2115	protein_coding	hypothetical protein && sp|Q6L403|R1B17_SOLDE Putative late blight resistance protein homolog R1B-17 OS=Solanum demissum OX=50514 GN=R1B-17 PE=3 SV=1 && PF00931:NB-ARC domain	-	-
novel.2255	222.954	190.933	156.979	1.80409	0.935121	190.289	1.36961	7.11242	4.04212e-13	2.97703e-11	-	CM008445.1	93993224	93997589	-	3408	-	- && sp|Q9M667|RPP13_ARATH Disease resistance protein RPP13 OS=Arabidopsis thaliana OX=3702 GN=RPP13 PE=2 SV=2 && PF00931:NB-ARC domain	-	-
gene-CQW23_16494	98.5592	117.424	131.862	819.959	750.902	115.948	785.431	-2.76193	4.08579e-13	3.0018e-11	CQW23_16494	CM008449.1	20605079	20610153	+	1614	protein_coding	Heparanase-like protein 3 && sp|Q9FZP1|HPSE3_ARATH Heparanase-like protein 3 OS=Arabidopsis thaliana OX=3702 GN=At5g34940 PE=2 SV=2 && PF03662:Glycosyl hydrolase family 79, N-terminal domain	-	-
novel.3103	0	0	0	211.981	173.933	0	192.957	-9.9688	4.28899e-13	3.14337e-11	-	CM008446.1	105488661	105489451	-	589	-	- && - && -	-	-
novel.7879	0	0	0	201.156	179.543	0	190.35	-9.94916	4.43437e-13	3.24197e-11	-	CM008453.1	80467846	80473820	+	1805	-	- && sp|Q9LJE2|SYKM_ARATH Lysine--tRNA ligase, chloroplastic/mitochondrial OS=Arabidopsis thaliana OX=3702 GN=OVA5 PE=2 SV=1 && -	-	-
gene-CQW23_32669	442.081	351.317	286.329	0	0	359.909	0	11.0575	4.55143e-13	3.31943e-11	CQW23_32669	MLFT02000323.1	141917	146052	-	2808	protein_coding	hypothetical protein && sp|Q6L439|R1A4_SOLDE Putative late blight resistance protein homolog R1A-4 OS=Solanum demissum OX=50514 GN=R1A-4 PE=5 SV=2 && PF00931:NB-ARC domain	-	-
novel.6931	446.866	499.291	253.678	0	0	399.945	0	11.2098	4.65678e-13	3.38801e-11	-	CM008452.1	3374676	3378474	+	1829	-	- && - && -	-	-
gene-CQW23_14967	299.505	342.725	418.191	18.0409	34.5995	353.474	26.3202	3.74851	4.73813e-13	3.43187e-11	CQW23_14967	CM008448.1	215808566	215811840	+	2814	protein_coding	hypothetical protein && sp|Q9C5V5|GLR28_ARATH Glutamate receptor 2.8 OS=Arabidopsis thaliana OX=3702 GN=GLR2.8 PE=2 SV=2 && PF00060:Ligand-gated ion channel|PF00497:Bacterial extracellular solute-binding proteins, family 3|PF01094:Receptor family ligand binding region	-	-
novel.10346	0	0	0	158.76	249.677	0	204.219	-10.0505	4.74002e-13	3.43187e-11	-	MLFT02000608.1	2299	15432	-	760	-	- && - && -	-	-
novel.2107	3481.15	1092.14	1108.9	36.9839	74.8097	1894.06	55.8968	5.08318	4.76459e-13	3.43838e-11	-	CM008445.1	5514682	5516980	-	1251	-	- && - && -	-	-
gene-CQW23_13369	58.37	45.824	48.9773	405.018	445.118	51.0571	425.068	-3.05651	4.77201e-13	3.43838e-11	CQW23_13369	CM008447.1	222413700	222416228	+	2529	protein_coding	Receptor-like protein kinase THESEUS 1 && sp|Q9LK35|THE1_ARATH Receptor-like protein kinase THESEUS 1 OS=Arabidopsis thaliana OX=3702 GN=THE1 PE=1 SV=1 && PF12819:Malectin-like domain|PF07714:Protein tyrosine kinase	-	-
gene-CQW23_12069	4.78443	3.81867	7.53498	199.352	155.23	5.37936	177.291	-5.06896	5.04504e-13	3.62637e-11	CQW23_12069	CM008447.1	18639863	18643779	-	2451	protein_coding	hypothetical protein && sp|Q9SXB4|Y1130_ARATH G-type lectin S-receptor-like serine/threonine-protein kinase At1g11300 OS=Arabidopsis thaliana OX=3702 GN=At1g11300 PE=2 SV=1 && PF08276:PAN-like domain|PF00069:Protein kinase domain|PF01453:D-mannose binding lectin|PF00954:S-locus glycoprotein domain	-	-
novel.3072	350.22	345.589	145.676	3.60818	0	280.495	1.80409	7.26487	5.75546e-13	4.12709e-11	-	CM008446.1	75424131	75464946	-	7151	-	- && sp|F4I313|SCY2A_ARATH SCY1-like protein 2 A OS=Arabidopsis thaliana OX=3702 GN=SCYL2A PE=1 SV=1 && PF12214:Cell cycle regulated microtubule associated protein	-	-
novel.5352	0	0	0	189.43	181.414	0	185.422	-9.9113	5.77952e-13	4.13443e-11	-	CM008449.1	111675341	111681263	-	2975	-	- && - && -	-	-
gene-CQW23_03418	504.279	515.52	684.427	3687.56	3170.06	568.075	3428.81	-2.59425	5.96027e-13	4.25356e-11	CQW23_03418	CM008444.1	57993849	57995741	+	1704	protein_coding	Delta(24)-sterol reductase && sp|P93472|DIM_PEA Delta(24)-sterol reductase OS=Pisum sativum OX=3888 GN=DIM PE=1 SV=1 && PF01565:FAD binding domain	-	-
novel.1215	5.74131	6.68267	5.02332	322.932	140.268	5.81577	231.6	-5.30797	6.01098e-13	4.27128e-11	-	CM008444.1	167105961	167108230	+	1759	-	- && sp|Q496Y0|LONF3_HUMAN LON peptidase N-terminal domain and RING finger protein 3 OS=Homo sapiens OX=9606 GN=LONRF3 PE=1 SV=1 && PF00097:Zinc finger, C3HC4 type (RING finger)	-	-
gene-CQW23_24153	458.348	447.739	244.887	0	0	383.658	0	11.1498	6.01367e-13	4.27128e-11	CQW23_24153	CM008452.1	179204542	179212519	-	762	protein_coding	Polyamine transporter PUT1 && sp|Q9C6S5|PHSB_ARATH Probable polyamine transporter At1g31830 OS=Arabidopsis thaliana OX=3702 GN=At1g31830 PE=2 SV=1 && -	-	-
gene-CQW23_06129	24.879	21.9573	25.1166	1084.26	302.044	23.9843	693.151	-4.85407	6.24108e-13	4.4223e-11	CQW23_06129	CM008445.1	19721424	19728950	+	2418	protein_coding	Kinesin-5 && sp|Q07970|KN14C_ARATH Kinesin-like protein KIN-14C OS=Arabidopsis thaliana OX=3702 GN=KIN14C PE=2 SV=1 && PF00225:Kinesin motor domain	-	-
novel.1433	0	0	0	155.152	241.261	0	198.207	-10.0074	6.43169e-13	4.54658e-11	-	CM008444.1	129758073	129777866	-	4549	-	- && sp|Q8VXY9|UAH_ARATH Ureidoglycolate hydrolase OS=Arabidopsis thaliana OX=3702 GN=UAH PE=1 SV=1 && -	-	-
novel.209	4451.43	4985.27	3778.79	595.35	815.426	4405.16	705.388	2.64283	6.44905e-13	4.5481e-11	-	CM008443.1	80992938	80994062	+	1125	-	- && - && -	-	-
gene-CQW23_29980	9912.38	11172.5	7070.32	1214.15	1485.91	9385.05	1350.03	2.79744	6.47978e-13	4.55001e-11	CQW23_29980	MLFT02000036.1	176506	178423	-	1023	protein_coding	hypothetical protein && sp|Q7XWK5|SAG39_ORYSJ Senescence-specific cysteine protease SAG39 OS=Oryza sativa subsp. japonica OX=39947 GN=SAG39 PE=2 SV=2 && PF08246:Cathepsin propeptide inhibitor domain (I29)|PF00112:Papain family cysteine protease	-	-
novel.2896	273.669	147.973	139.397	2.70614	4.67561	187.013	3.69087	5.66774	6.48219e-13	4.55001e-11	-	CM008446.1	207382840	207385752	+	2824	-	- && sp|Q9CAU4|SCP4_ARATH Serine carboxypeptidase-like 4 OS=Arabidopsis thaliana OX=3702 GN=SCPL4 PE=2 SV=1 && PF00450:Serine carboxypeptidase	-	-
gene-CQW23_07464	10.5257	5.728	15.07	463.651	210.402	10.4412	337.027	-5.0304	6.68784e-13	4.68337e-11	CQW23_07464	CM008445.1	202031197	202035090	+	2037	protein_coding	hypothetical protein && sp|Q7XV05|SERK2_ORYSJ LRR receptor kinase SERK2 OS=Oryza sativa subsp. japonica OX=39947 GN=SERK2 PE=1 SV=1 && PF07714:Protein tyrosine kinase|PF08263:Leucine rich repeat N-terminal domain|PF13855:Leucine rich repeat	-	-
gene-CQW23_08908	140.662	283.536	542.518	6.31432	5.61073	322.239	5.96252	5.75442	6.87121e-13	4.80053e-11	CQW23_08908	CM008445.1	294124051	294131906	-	3387	protein_coding	hypothetical protein && sp|Q9LNV9|RLP1_ARATH Receptor-like protein 1 OS=Arabidopsis thaliana OX=3702 GN=RLP1 PE=2 SV=2 && -	-	-
novel.4353	0	0	0	192.136	172.062	0	182.099	-9.88523	7.56809e-13	5.27508e-11	-	CM008448.1	230212165	230214399	+	2235	-	- && - && -	-	-
novel.6639	0	0	0	179.507	182.349	0	180.928	-9.8759	7.72784e-13	5.36384e-11	-	CM008451.1	17869004	17871875	-	993	-	- && - && -	-	-
gene-CQW23_03499	2255.38	2051.58	2642.26	449.219	423.61	2316.41	436.414	2.40796	7.73131e-13	5.36384e-11	CQW23_03499	CM008444.1	64775216	64822527	-	1005	protein_coding	hypothetical protein && - && PF13370:4Fe-4S single cluster domain of Ferredoxin I|PF00753:Metallo-beta-lactamase superfamily	-	-
novel.6980	0	0	0	506.048	125.306	0	315.677	-10.679	7.77534e-13	5.3819e-11	-	CM008452.1	25352651	25364883	+	1200	-	- && - && -	-	-
gene-CQW23_04879	705.225	1191.42	685.683	87.4984	87.9014	860.777	87.6999	3.29529	8.62727e-13	5.95779e-11	CQW23_04879	CM008444.1	142422005	142434700	-	1122	protein_coding	Protein STRICTOSIDINE SYNTHASE-LIKE 6 && sp|Q9SD05|SSL6_ARATH Protein STRICTOSIDINE SYNTHASE-LIKE 6 OS=Arabidopsis thaliana OX=3702 GN=SSL6 PE=2 SV=1 && PF03088:Strictosidine synthase	-	-
gene-CQW23_02681	27.7497	101.195	66.559	2840.54	1156.75	65.1678	1998.64	-4.93887	8.74611e-13	6.02595e-11	CQW23_02681	CM008443.1	241213261	241219955	-	2157	protein_coding	DNA replication licensing factor MCM7 && sp|B8BMI1|MCM7_ORYSI DNA replication licensing factor MCM7 OS=Oryza sativa subsp. indica OX=39946 GN=MCM7 PE=3 SV=1 && PF14551:MCM N-terminal domain|PF17207:MCM OB domain|PF00493:MCM P-loop domain|PF17855:MCM AAA-lid domain	-	-
gene-CQW23_06662	0	0	0	337.365	135.593	0	236.479	-10.2623	8.87055e-13	6.09764e-11	CQW23_06662	CM008445.1	61187025	61190456	-	1128	protein_coding	hypothetical protein && sp|Q9T003|ASMT_ARATH Acetylserotonin O-methyltransferase OS=Arabidopsis thaliana OX=3702 GN=ASMT PE=1 SV=1 && PF08100:Dimerisation domain|PF00891:O-methyltransferase domain	-	-
gene-CQW23_06896	0	0	0	366.23	132.787	0	249.509	-10.3397	8.99213e-13	6.16703e-11	CQW23_06896	CM008445.1	67782789	67786601	+	489	protein_coding	hypothetical protein && - && -	-	-
gene-CQW23_16529	52.6287	56.3253	22.6049	637.746	660.196	43.853	648.971	-3.87892	9.99564e-13	6.83647e-11	CQW23_16529	CM008449.1	26598520	26599389	+	645	protein_coding	Transcription factor MYB82 && sp|Q9LTF7|MYB82_ARATH Transcription factor MYB82 OS=Arabidopsis thaliana OX=3702 GN=MYB82 PE=1 SV=1 && PF00249:Myb-like DNA-binding domain	MYB	MYB->MYB
gene-CQW23_28016	763.595	1689.76	1597.41	13472	20304.3	1350.26	16888.2	-3.64483	1.0014e-12	6.83647e-11	CQW23_28016	CM008454.1	40972506	40975410	+	1062	protein_coding	GDSL esterase/lipase LTL1 && sp|Q8LB81|GDL79_ARATH GDSL esterase/lipase At5g33370 OS=Arabidopsis thaliana OX=3702 GN=At5g33370 PE=2 SV=1 && PF00657:GDSL-like Lipase/Acylhydrolase	-	-
gene-CQW23_16373	123.438	324.587	233.584	2735	3487.07	227.203	3111.03	-3.77543	1.03243e-12	7.03228e-11	CQW23_16373	CM008449.1	8917611	8918615	+	1005	protein_coding	Polygalacturonase inhibitor && sp|Q9M5J9|PGIP1_ARATH Polygalacturonase inhibitor 1 OS=Arabidopsis thaliana OX=3702 GN=PGIP1 PE=1 SV=1 && PF13855:Leucine rich repeat|PF08263:Leucine rich repeat N-terminal domain	-	-
gene-CQW23_02570	34.4479	33.4133	94.1872	3509.86	954.759	54.0161	2232.31	-5.37487	1.06824e-12	7.25968e-11	CQW23_02570	CM008443.1	232829258	232833052	-	828	protein_coding	histone H3.2 && sp|P59226|H32_ARATH Histone H3.2 OS=Arabidopsis thaliana OX=3702 GN=HTR2 PE=1 SV=2 && PF08149:BING4CT (NUC141) domain|PF00125:Core histone H2A/H2B/H3/H4	-	-
gene-CQW23_12216	299.505	326.496	276.282	0	0	300.761	0	10.7982	1.08086e-12	7.32879e-11	CQW23_12216	CM008447.1	47469090	47476531	-	1788	protein_coding	hypothetical protein && sp|F4HXZ1|BRO1_ARATH Vacuolar-sorting protein BRO1 OS=Arabidopsis thaliana OX=3702 GN=BRO1 PE=1 SV=1 && PF13949:ALIX V-shaped domain binding to HIV|PF03097:BRO1-like domain	-	-
novel.4082	0	0	0	182.213	170.192	0	176.203	-9.83774	1.08972e-12	7.3721e-11	-	CM008448.1	21410567	21431407	+	3238	-	- && - && -	-	-
gene-CQW23_26915	0	0	0	173.193	178.608	0	175.9	-9.83524	1.0926e-12	7.37491e-11	CQW23_26915	CM008453.1	255948868	255951057	+	2190	protein_coding	hypothetical protein && - && -	-	-
novel.1907	0	0	0	215.589	152.425	0	184.007	-9.90031	1.11152e-12	7.48574e-11	-	CM008445.1	241718586	241721489	+	657	-	- && - && -	-	-
gene-CQW23_13387	26.7928	76.3733	40.1865	826.274	800.464	47.7842	813.369	-4.08691	1.16151e-12	7.80484e-11	CQW23_13387	CM008447.1	222920317	222922411	+	1134	protein_coding	actin && sp|P30167|ACT3_SOLTU Actin-58 OS=Solanum tuberosum OX=4113 GN=AC58 PE=3 SV=1 && PF00022:Actin	-	-
gene-CQW23_07780	189.463	178.523	141.909	1000.37	1310.1	169.965	1155.24	-2.76331	1.24023e-12	8.3151e-11	CQW23_07780	CM008445.1	239468241	239470581	-	1878	protein_coding	putative inactive receptor kinase && sp|Q9SUQ3|Y4374_ARATH Probable inactive receptor kinase At4g23740 OS=Arabidopsis thaliana OX=3702 GN=At4g23740 PE=1 SV=1 && PF13855:Leucine rich repeat|PF08263:Leucine rich repeat N-terminal domain|PF00069:Protein kinase domain	-	-
novel.4091	757.854	683.541	658.055	18.0409	58.9126	699.816	38.4768	4.18655	1.27479e-12	8.52769e-11	-	CM008448.1	28544269	28548107	+	3678	-	- && sp|Q1MX30|XA21_ORYSI Receptor kinase-like protein Xa21 OS=Oryza sativa subsp. indica OX=39946 GN=XA21 PE=1 SV=1 && PF13855:Leucine rich repeat|PF00069:Protein kinase domain	-	-
novel.3913	0	0	0	186.723	161.776	0	174.25	-9.82167	1.34451e-12	8.97404e-11	-	CM008447.1	176127448	176131997	-	1351	-	- && sp|Q651X7|CSLE1_ORYSJ Cellulose synthase-like protein E1 OS=Oryza sativa subsp. japonica OX=39947 GN=CSLE1 PE=2 SV=2 && PF03552:Cellulose synthase	-	-
novel.565	0	0	0	168.683	176.738	0	172.71	-9.80883	1.373e-12	9.14265e-11	-	CM008443.1	45584664	45598716	-	3029	-	- && sp|Q9LMZ9|NRT22_ARATH High-affinity nitrate transporter 2.2 OS=Arabidopsis thaliana OX=3702 GN=NRT2.2 PE=2 SV=1 && -	-	-
gene-CQW23_15944	52.6287	44.8693	71.5823	1583.99	564.813	56.3601	1074.4	-4.25592	1.37589e-12	9.14265e-11	CQW23_15944	CM008448.1	248836784	248838124	+	585	protein_coding	Histone H4 && sp|Q71V09|H4_CAPAN Histone H4 OS=Capsicum annuum OX=4072 PE=3 SV=3 && PF15511:Centromere kinetochore component CENP-T histone fold	-	-
gene-CQW23_30433	0	0	0	311.206	130.917	0	221.061	-10.165	1.42559e-12	9.45185e-11	CQW23_30433	MLFT02000062.1	62083	64737	+	1524	protein_coding	hypothetical protein && sp|B9RXW0|TPS7_RICCO Alpha-farnesene synthase OS=Ricinus communis OX=3988 GN=TPS7 PE=1 SV=2 && PF01397:Terpene synthase, N-terminal domain|PF03936:Terpene synthase family, metal binding domain	-	-
novel.2561	0	0	0	169.585	173.933	0	171.759	-9.80086	1.4574e-12	9.64143e-11	-	CM008446.1	756511	760882	+	4372	-	- && sp|Q1MX30|XA21_ORYSI Receptor kinase-like protein Xa21 OS=Oryza sativa subsp. indica OX=39946 GN=XA21 PE=1 SV=1 && PF13855:Leucine rich repeat|PF00069:Protein kinase domain	-	-
novel.227	0	0	0	205.666	144.944	0	175.305	-9.83043	1.99138e-12	1.31449e-10	-	CM008443.1	95795501	95798540	+	2994	-	- && - && -	-	-
novel.7675	1389.4	1175.19	2703.8	115.462	42.0805	1756.13	78.7711	4.4778	2.13847e-12	1.40847e-10	-	CM008452.1	222470371	222473352	-	1151	-	- && - && -	-	-
gene-CQW23_03864	799	598.576	802.475	65.8493	22.4429	733.35	44.1461	4.05271	2.14476e-12	1.40951e-10	CQW23_03864	CM008444.1	108166041	108171656	-	648	protein_coding	Ubiquitin-conjugating enzyme E2 2 && sp|P25866|UBC2_WHEAT Ubiquitin-conjugating enzyme E2 2 OS=Triticum aestivum OX=4565 GN=UBC2 PE=1 SV=1 && PF00179:Ubiquitin-conjugating enzyme	-	-
novel.4408	794.215	519.339	172.049	0	0	495.201	0	11.5178	2.17795e-12	1.42818e-10	-	CM008448.1	248380067	248383051	+	2985	-	- && - && -	-	-
gene-CQW23_00253	13.3964	25.776	38.9307	1665.18	417.999	26.0344	1041.59	-5.3299	2.38483e-12	1.56042e-10	CQW23_00253	CM008443.1	4549761	4552295	-	1509	protein_coding	High mobility group B protein 6 && sp|Q9SUP7|HMGB6_ARATH High mobility group B protein 6 OS=Arabidopsis thaliana OX=3702 GN=HMGB6 PE=2 SV=1 && PF00505:HMG (high mobility group) box	HMG	HMG
gene-CQW23_33550	406.676	481.152	110.513	4.51023	0.935121	332.78	2.72267	6.92599	2.39886e-12	1.56617e-10	CQW23_33550	MLFT02000616.1	35519	44037	+	1422	protein_coding	hypothetical protein && - && -	-	-
gene-CQW23_01338	0	0	0	150.642	183.284	0	166.963	-9.75997	2.44681e-12	1.594e-10	CQW23_01338	CM008443.1	71537052	71540897	-	549	protein_coding	putative U-box domain-containing protein 55 && sp|Q9FMN2|PAH2_ARATH Phosphatidate phosphatase PAH2 OS=Arabidopsis thaliana OX=3702 GN=PAH2 PE=1 SV=1 && PF08235:LNS2 (Lipin/Ned1/Smp2)|PF04564:U-box domain	-	-
novel.367	958.8	957.531	129.35	0	0	681.894	0	11.9792	2.47844e-12	1.61109e-10	-	CM008443.1	211111512	211117462	+	5381	-	- && sp|Q9SKD7|CNGC3_ARATH Probable cyclic nucleotide-gated ion channel 3 OS=Arabidopsis thaliana OX=3702 GN=CNGC3 PE=2 SV=2 && PF00520:Ion transport protein	-	-
novel.7422	350.22	373.275	205.956	0	0	309.817	0	10.8415	2.53989e-12	1.64746e-10	-	CM008452.1	54321262	54323966	-	2614	-	- && - && -	-	-
novel.7168	0	0	0	168.683	158.971	0	163.827	-9.73267	2.62222e-12	1.69718e-10	-	CM008452.1	182479687	182483030	+	2224	-	- && - && -	-	-
gene-CQW23_23006	31.5772	14.32	32.6516	1103.2	369.373	26.1829	736.287	-4.81822	2.63719e-12	1.70318e-10	CQW23_23006	CM008451.1	195483782	195493666	+	4002	protein_coding	Kinesin-like protein KIN12B && sp|Q8L7Y8|KN12B_ARATH Kinesin-like protein KIN-12B OS=Arabidopsis thaliana OX=3702 GN=KIN12B PE=1 SV=1 && PF00225:Kinesin motor domain	-	-
novel.7910	0.956886	0	0	291.361	212.273	0.318962	251.817	-9.39113	2.75919e-12	1.77813e-10	-	CM008453.1	118904997	118910288	+	2255	-	- && sp|Q9SZ30|HIS4_ARATH Imidazole glycerol phosphate synthase hisHF, chloroplastic OS=Arabidopsis thaliana OX=3702 GN=HISN4 PE=2 SV=1 && PF00977:Histidine biosynthesis protein	-	-
novel.9832	266.971	231.984	355.4	0	0	284.785	0	10.7184	2.8012e-12	1.80132e-10	-	MLFT02000240.1	360116	362579	+	808	-	- && sp|Q8VWZ7|C76B6_CATRO Geraniol 8-hydroxylase OS=Catharanthus roseus OX=4058 GN=CYP76B6 PE=1 SV=1 && PF00067:Cytochrome P450	-	-
novel.6283	0	0	0	179.507	149.619	0	164.563	-9.73917	2.84253e-12	1.82397e-10	-	CM008451.1	14235676	14245118	+	2630	-	- && - && -	-	-
novel.5824	429.642	352.272	704.52	14.4327	35.5346	495.478	24.9837	4.31087	2.90223e-12	1.8583e-10	-	CM008450.1	194663552	194666771	+	2554	-	- && - && -	-	-
gene-CQW23_08844	557.864	568.027	381.772	8168.92	3629.21	502.554	5899.06	-3.55269	2.95341e-12	1.88703e-10	CQW23_08844	CM008445.1	291823575	291829684	-	2427	protein_coding	Ribonucleoside-diphosphate reductase large subunit && sp|Q9SJ20|RIR1_ARATH Ribonucleoside-diphosphate reductase large subunit OS=Arabidopsis thaliana OX=3702 GN=RNR1 PE=1 SV=1 && PF03477:ATP cone domain|PF00317:Ribonucleotide reductase, all-alpha domain|PF02867:Ribonucleotide reductase, barrel domain	-	-
novel.2147	393.28	330.315	202.189	0	0	308.594	0	10.8358	2.97311e-12	1.89556e-10	-	CM008445.1	45004177	45004916	-	570	-	- && - && -	-	-
gene-CQW23_25550	2.87066	57.28	3.76749	5522.32	3675.96	21.306	4599.14	-7.74644	3.00888e-12	1.91429e-10	CQW23_25550	CM008453.1	21960960	21963330	+	1482	protein_coding	hypothetical protein && sp|Q9FG87|KCS20_ARATH 3-ketoacyl-CoA synthase 20 OS=Arabidopsis thaliana OX=3702 GN=KCS20 PE=2 SV=1 && PF08541:3-Oxoacyl-[acyl-carrier-protein (ACP)] synthase III C terminal|PF08392:FAE1/Type III polyketide synthase-like protein	-	-
gene-CQW23_11689	1215.25	1330.81	1125.22	252.573	240.326	1223.76	246.449	2.31207	3.03382e-12	1.92606e-10	CQW23_11689	CM008447.1	8600495	8603598	+	528	protein_coding	hypothetical protein && sp|Q54MF3|CANB2_DICDI Calcineurin subunit B type 2 OS=Dictyostelium discoideum OX=44689 GN=cnbB PE=3 SV=1 && PF13499:EF-hand domain pair	-	-
gene-CQW23_00112	193.291	165.157	101.722	2.70614	3.74049	153.39	3.22331	5.57656	3.08168e-12	1.95229e-10	CQW23_00112	CM008443.1	1952582	1959138	+	1683	protein_coding	hypothetical protein && - && PF07500:Transcription factor S-II (TFIIS), central domain|PF01426:BAH domain	-	-
gene-CQW23_08545	6.6982	7.63733	30.1399	1706.67	409.583	14.8251	1058.13	-6.17779	3.13193e-12	1.97994e-10	CQW23_08545	CM008445.1	273432629	273435409	+	642	protein_coding	High mobility group B protein 7 && sp|Q8LDF9|HMGB7_ARATH High mobility group B protein 7 OS=Arabidopsis thaliana OX=3702 GN=HMGB7 PE=1 SV=1 && PF00505:HMG (high mobility group) box	HMG	HMG
novel.7905	0	0	0	306.695	119.696	0	213.195	-10.1128	3.13955e-12	1.98056e-10	-	CM008453.1	114701139	114705105	+	851	-	- && - && -	-	-
gene-CQW23_34818	0	0	0	170.487	152.425	0	161.456	-9.71165	3.26205e-12	2.05351e-10	CQW23_34818	MLFT02001604.1	4480	5829	-	453	protein_coding	putative peptide/nitrate transporter && sp|Q3EAQ5|PTR36_ARATH Probable peptide/nitrate transporter At3g43790 OS=Arabidopsis thaliana OX=3702 GN=ZIFL2 PE=2 SV=2 && -	-	-
novel.6192	0.956886	0	0	1806.8	109.409	0.318962	958.103	-11.3189	3.31352e-12	2.08153e-10	-	CM008450.1	198688380	198690457	-	640	-	- && sp|P00303|BABL_CUCSA Basic blue protein OS=Cucumis sativus OX=3659 PE=1 SV=1 && PF02298:Plastocyanin-like domain	-	-
gene-CQW23_30467	0	0	0	216.491	132.787	0	174.639	-9.82495	3.35653e-12	2.10413e-10	CQW23_30467	MLFT02000062.1	946093	947784	+	1692	protein_coding	hypothetical protein && sp|Q9SUC6|BBE22_ARATH Berberine bridge enzyme-like 22 OS=Arabidopsis thaliana OX=3702 GN=FAD-OXR PE=2 SV=1 && PF01565:FAD binding domain|PF08031:Berberine and berberine like	-	-
novel.9488	852.585	738.912	134.374	0	0	575.29	0	11.734	3.38597e-12	2.11815e-10	-	MLFT02000073.1	325325	331313	-	3932	-	- && - && -	-	-
gene-CQW23_02386	42.103	61.0987	51.489	673.828	409.583	51.5635	541.706	-3.39311	3.42578e-12	2.13858e-10	CQW23_02386	CM008443.1	221930516	221931676	+	1161	protein_coding	hypothetical protein && - && -	-	-
novel.447	267.928	295.947	226.049	0	0	263.308	0	10.6066	3.5379e-12	2.20396e-10	-	CM008443.1	254313891	254322551	+	1654	-	- && - && -	-	-
gene-CQW23_10317	0	0	0	139.817	187.959	0	163.888	-9.73313	3.79581e-12	2.35972e-10	CQW23_10317	CM008446.1	178393485	178402692	-	702	protein_coding	hypothetical protein && - && -	-	-
novel.8271	248.79	286.4	234.84	0	0	256.677	0	10.5696	3.90067e-12	2.41987e-10	-	CM008453.1	71800133	71811333	-	1201	-	- && - && -	-	-
novel.1558	1633.4	1117.91	91.6755	0	0	947.665	0	12.4538	4.11594e-12	2.54813e-10	-	CM008445.1	923710	927000	+	2544	-	- && - && -	-	-
novel.4051	358.832	208.117	281.306	24.3552	23.378	282.752	23.8666	3.56636	4.23773e-12	2.61811e-10	-	CM008448.1	5393853	5417149	+	2478	-	- && - && -	-	-
novel.1760	0	0	0	169.585	146.814	0	158.199	-9.68226	4.32212e-12	2.66381e-10	-	CM008445.1	105948055	105968882	+	2773	-	- && - && -	-	-
novel.2198	0	0	0	145.229	172.062	0	158.646	-9.68626	4.32952e-12	2.66381e-10	-	CM008445.1	63252869	63265237	-	4976	-	- && - && -	-	-
gene-CQW23_07937	29.6635	28.64	30.1399	1189.8	315.136	29.4811	752.467	-4.67422	4.51561e-12	2.77261e-10	CQW23_07937	CM008445.1	246639600	246651252	+	3963	protein_coding	Serine/threonine-protein kinase 36 && sp|Q2QAV0|TIO_ARATH Serine/threonine-protein kinase TIO OS=Arabidopsis thaliana OX=3702 GN=TIO PE=1 SV=1 && PF00069:Protein kinase domain	-	-
novel.1939	0	0	0	191.234	134.657	0	162.946	-9.72495	4.73186e-12	2.89943e-10	-	CM008445.1	252577923	252581141	+	972	-	- && sp|A7PHN8|CSPL4_VITVI CASP-like protein 1F1 OS=Vitis vinifera OX=29760 GN=VIT_17s0000g00560 PE=2 SV=2 && -	-	-
gene-CQW23_31440	0.956886	0	0	247.16	215.078	0.318962	231.119	-9.26736	4.75058e-12	2.90495e-10	CQW23_31440	MLFT02000163.1	394154	404682	-	1956	protein_coding	hypothetical protein && sp|B6EUA9|PR40A_ARATH Pre-mRNA-processing protein 40A OS=Arabidopsis thaliana OX=3702 GN=PRP40A PE=1 SV=1 && PF01846:FF domain|PF00397:WW domain	-	-
novel.8216	423.9	635.808	177.072	15.3348	6.54585	412.26	10.9403	5.23413	4.80941e-12	2.93492e-10	-	CM008453.1	42393436	42404395	-	1382	-	- && - && -	-	-
novel.2288	327.255	249.168	212.235	0	0	262.886	0	10.6044	5.15837e-12	3.14146e-10	-	CM008445.1	161158314	161165235	-	1062	-	- && sp|Q8VZR2|ASD2_ARATH Alpha-L-arabinofuranosidase 2 OS=Arabidopsis thaliana OX=3702 GN=ASD2 PE=2 SV=1 && -	-	-
gene-CQW23_18718	214.342	168.021	145.676	2.70614	0	176.013	1.35307	7.00394	5.42101e-12	3.29134e-10	CQW23_18718	CM008450.1	19321055	19324087	+	642	protein_coding	hypothetical protein && - && PF02298:Plastocyanin-like domain	-	-
gene-CQW23_25798	0	0	0	180.409	136.528	0	158.468	-9.68474	5.4265e-12	3.29134e-10	CQW23_25798	CM008453.1	44058085	44059797	+	1335	protein_coding	hypothetical protein && sp|Q9FYG4|GLOX1_ARATH Aldehyde oxidase GLOX1 OS=Arabidopsis thaliana OX=3702 GN=GLOX1 PE=2 SV=1 && PF07250:Glyoxal oxidase N-terminus|PF09118:Domain of unknown function (DUF1929)	-	-
novel.4062	0	0	0	261.593	116.89	0	189.242	-9.94083	5.6077e-12	3.39436e-10	-	CM008448.1	8576924	8579822	+	2899	-	- && - && -	-	-
novel.4538	100.473	91.648	76.6056	944.442	581.645	89.5755	763.044	-3.08878	5.80757e-12	3.50824e-10	-	CM008448.1	93879400	93882278	-	2295	-	- && sp|Q8LPL5|FZR3_ARATH Protein FIZZY-RELATED 3 OS=Arabidopsis thaliana OX=3702 GN=FZR3 PE=1 SV=1 && -	-	-
gene-CQW23_19401	34.4479	51.552	57.7681	425.765	456.339	47.9227	441.052	-3.20659	5.8306e-12	3.51505e-10	CQW23_19401	CM008450.1	140362587	140363464	+	600	protein_coding	hypothetical protein && sp|Q9SK27|ENL1_ARATH Early nodulin-like protein 1 OS=Arabidopsis thaliana OX=3702 GN=At2g25060 PE=2 SV=2 && PF02298:Plastocyanin-like domain	-	-
novel.4926	72.7233	74.464	84.1406	1585.8	602.218	77.1093	1094.01	-3.82754	5.86671e-12	3.52971e-10	-	CM008449.1	87640271	87645275	+	2392	-	- && sp|F4IDQ5|JASON_ARATH Protein JASON OS=Arabidopsis thaliana OX=3702 GN=JASON PE=2 SV=1 && -	-	-
gene-CQW23_22372	203.817	255.851	454.61	0	0	304.759	0	10.8159	5.92108e-12	3.55423e-10	CQW23_22372	CM008451.1	171010731	171013397	-	411	protein_coding	hypothetical protein && - && PF00903:Glyoxalase/Bleomycin resistance protein/Dioxygenase superfamily	-	-
gene-CQW23_12450	441.124	324.587	175.816	0	0	313.842	0	10.8602	5.93124e-12	3.55423e-10	CQW23_12450	CM008447.1	132571564	132581780	-	726	protein_coding	hypothetical protein && - && -	-	-
novel.7900	0	0	0	144.327	162.711	0	153.519	-9.63888	6.04268e-12	3.61376e-10	-	CM008453.1	99025226	99039583	+	3092	-	- && - && -	-	-
gene-CQW23_32264	337.781	559.435	170.793	0	0	356.003	0	11.0419	6.21574e-12	3.70984e-10	CQW23_32264	MLFT02000258.1	306642	310070	-	501	protein_coding	hypothetical protein && sp|Q9LU21|PNSB3_ARATH Photosynthetic NDH subunit of subcomplex B 3, chloroplastic OS=Arabidopsis thaliana OX=3702 GN=PNSB3 PE=2 SV=1 && PF00111:2Fe-2S iron-sulfur cluster binding domain	-	-
novel.8768	0	0	0	128.09	197.311	0	162.701	-9.72262	6.22892e-12	3.7103e-10	-	CM008454.1	202147366	202154373	+	2429	-	- && - && -	-	-
gene-CQW23_11072	4.78443	3.81867	0	297.675	153.36	2.8677	225.517	-6.23186	6.29261e-12	3.74079e-10	CQW23_11072	CM008446.1	214204997	214207102	-	639	protein_coding	hypothetical protein && - && -	-	-
novel.3603	305.247	250.123	203.444	0	0	252.938	0	10.5487	6.33336e-12	3.75754e-10	-	CM008447.1	210715953	210721772	+	2524	-	- && sp|P22928|CHSJ_PETHY Chalcone synthase J OS=Petunia hybrida OX=4102 GN=CHSJ PE=2 SV=2 && -	-	-
gene-CQW23_10000	8.61197	5.728	32.6516	1302.55	471.301	15.6638	886.927	-5.84534	6.59664e-12	3.906e-10	CQW23_10000	CM008446.1	129492509	129496361	-	1488	protein_coding	Cyclin-A1-1 && sp|Q9C6Y3|CCA11_ARATH Cyclin-A1-1 OS=Arabidopsis thaliana OX=3702 GN=CYCA1-1 PE=1 SV=1 && PF00134:Cyclin, N-terminal domain|PF02984:Cyclin, C-terminal domain	-	-
gene-CQW23_08625	0	0	0	359.916	103.798	0	231.857	-10.2338	6.84518e-12	4.04515e-10	CQW23_08625	CM008445.1	280571979	280580435	+	3687	protein_coding	hypothetical protein && sp|Q1MX30|XA21_ORYSI Receptor kinase-like protein Xa21 OS=Oryza sativa subsp. indica OX=39946 GN=XA21 PE=1 SV=1 && PF00069:Protein kinase domain|PF08263:Leucine rich repeat N-terminal domain|PF13855:Leucine rich repeat	-	-
novel.1340	358.832	197.616	138.141	8.11841	8.41609	231.53	8.26725	4.80894	7.03313e-12	4.14802e-10	-	CM008444.1	91883136	91903772	-	2384	-	- && sp|Q9SGA8|U83A1_ARATH UDP-glycosyltransferase 83A1 OS=Arabidopsis thaliana OX=3702 GN=UGT83A1 PE=2 SV=1 && PF00201:UDP-glucoronosyl and UDP-glucosyl transferase	-	-
gene-CQW23_01434	35.4048	40.096	104.234	2332.69	909.873	59.9115	1621.28	-4.76435	7.21216e-12	4.24524e-10	CQW23_01434	CM008443.1	78925312	78930684	+	2484	protein_coding	DNA replication licensing factor MCM4 && sp|Q5JKB0|MCM4_ORYSJ DNA replication licensing factor MCM4 OS=Oryza sativa subsp. japonica OX=39947 GN=MCM4 PE=3 SV=2 && PF14551:MCM N-terminal domain|PF17207:MCM OB domain|PF17855:MCM AAA-lid domain|PF00493:MCM P-loop domain	-	-
novel.5896	166.498	243.44	292.608	0	1.87024	234.182	0.935121	7.98954	7.3364e-12	4.30988e-10	-	CM008450.1	2439042	2444325	-	1325	-	- && - && -	-	-
novel.185	536.813	335.088	124.327	3.60818	0	332.076	1.80409	7.51022	7.78178e-12	4.56256e-10	-	CM008443.1	69364691	69370399	+	5709	-	- && - && -	-	-
novel.11079	0	0	0	125.384	190.765	0	158.075	-9.681	8.36081e-12	4.88308e-10	-	MLFT02001374.1	15213	16487	-	1275	-	- && - && -	-	-
gene-CQW23_30944	0	0	0	169.585	133.722	0	151.653	-9.62132	8.37297e-12	4.88308e-10	CQW23_30944	MLFT02000109.1	528366	530384	+	633	protein_coding	hypothetical protein && - && PF12776:Myb/SANT-like DNA-binding domain	-	-
gene-CQW23_04985	8.61197	28.64	6.27915	956.168	374.984	14.5104	665.576	-5.50624	8.37743e-12	4.88308e-10	CQW23_04985	CM008444.1	144495632	144496973	+	1089	protein_coding	hypothetical protein && - && -	-	-
gene-CQW23_16057	0	0	0	177.703	129.982	0	153.842	-9.64201	8.40296e-12	4.88843e-10	CQW23_16057	CM008448.1	251422140	251424570	+	1368	protein_coding	hypothetical protein && - && -	-	-
novel.7979	0	0	0	152.446	144.944	0	148.695	-9.59285	8.42632e-12	4.8925e-10	-	CM008453.1	192442202	192449737	+	3905	-	- && - && -	-	-
novel.8359	0	0	0	114.56	237.521	0	176.04	-9.83627	8.60249e-12	4.97926e-10	-	CM008453.1	191374070	191383775	-	4072	-	- && - && -	-	-
gene-CQW23_16890	288.98	982.352	153.211	29835.2	14448.6	474.848	22141.9	-5.54262	8.60906e-12	4.97926e-10	CQW23_16890	CM008449.1	125577236	125577871	+	636	protein_coding	Auxin-binding protein ABP19a && sp|Q9ZRA4|AB19A_PRUPE Auxin-binding protein ABP19a OS=Prunus persica OX=3760 GN=ABP19A PE=3 SV=1 && PF00190:Cupin	-	-
novel.7813	2.87066	0	0	242.65	177.673	0.956886	210.162	-7.68601	8.64457e-12	4.99015e-10	-	CM008453.1	40449681	40454190	+	908	-	- && - && -	-	-
gene-CQW23_28554	1717.61	1564.7	597.775	86.5964	78.5502	1293.36	82.5733	3.96955	8.68388e-12	5.00319e-10	CQW23_28554	CM008454.1	169172771	169191356	+	1557	protein_coding	Glyoxysomal fatty acid beta-oxidation multifunctional protein MFP-a && sp|Q39659|MFPA_CUCSA Glyoxysomal fatty acid beta-oxidation multifunctional protein MFP-a OS=Cucumis sativus OX=3659 PE=1 SV=1 && PF00725:3-hydroxyacyl-CoA dehydrogenase, C-terminal domain|PF02737:3-hydroxyacyl-CoA dehydrogenase, NAD binding domain	-	-
gene-CQW23_32428	463.133	541.296	138.141	0	0	380.857	0	11.1392	8.85932e-12	5.09445e-10	CQW23_32428	MLFT02000282.1	80495	82037	-	639	protein_coding	hypothetical protein && sp|Q8RVL2|DEK1_ARATH Calpain-type cysteine protease DEK1 OS=Arabidopsis thaliana OX=3702 GN=DEK1 PE=1 SV=1 && PF01535:PPR repeat	-	-
gene-CQW23_22056	0.956886	5.728	5.02332	151.544	248.742	3.90273	200.143	-5.69828	8.96362e-12	5.14453e-10	CQW23_22056	CM008451.1	152482042	152482350	-	309	protein_coding	hypothetical protein && sp|Q9LYC6|GRC11_ARATH Glutaredoxin-C11 OS=Arabidopsis thaliana OX=3702 GN=GRXC11 PE=3 SV=1 && PF00462:Glutaredoxin	-	-
gene-CQW23_22284	447.823	772.325	134.374	0	0	451.507	0	11.3846	9.12682e-12	5.22817e-10	CQW23_22284	CM008451.1	166822414	166824839	-	1026	protein_coding	2-hydroxyisoflavanone dehydratase && sp|Q5NUF4|HIDM_GLYEC 2-hydroxyisoflavanone dehydratase OS=Glycyrrhiza echinata OX=46348 GN=HIDM PE=1 SV=1 && PF07859:alpha/beta hydrolase fold	-	-
novel.3776	0	0	0	144.327	150.555	0	147.441	-9.58061	9.30142e-12	5.30654e-10	-	CM008447.1	22126335	22131872	-	3517	-	- && sp|Q94HW2|POLR1_ARATH Retrovirus-related Pol polyprotein from transposon RE1 OS=Arabidopsis thaliana OX=3702 GN=RE1 PE=2 SV=1 && -	-	-
gene-CQW23_34997	220.084	220.528	237.352	0	0	225.988	0	10.3853	9.31601e-12	5.30654e-10	CQW23_34997	MLFT02001938.1	4617	5827	+	717	protein_coding	hypothetical protein && - && -	-	-
novel.1320	3.82754	7.63733	0	266.103	225.364	3.82163	245.734	-5.94938	9.31688e-12	5.30654e-10	-	CM008444.1	73122927	73126014	-	3088	-	- && - && -	-	-
novel.8021	0	0	0	200.254	120.631	0	160.442	-9.70264	9.5345e-12	5.42016e-10	-	CM008453.1	232503634	232506671	+	2689	-	- && - && -	-	-
gene-CQW23_21693	0	0	0	165.976	132.787	0	149.382	-9.59954	9.74716e-12	5.5295e-10	CQW23_21693	CM008451.1	90508326	90509572	-	417	protein_coding	hypothetical protein && sp|Q9FX99|Y1497_ARATH Probable receptor-like protein kinase At1g49730 OS=Arabidopsis thaliana OX=3702 GN=At1g49730 PE=2 SV=1 && PF00069:Protein kinase domain	-	-
gene-CQW23_21937	492.796	459.195	469.68	28.8655	61.718	473.89	45.2917	3.38853	9.76382e-12	5.5295e-10	CQW23_21937	CM008451.1	143093526	143097785	-	876	protein_coding	Serine/threonine-protein kinase CDL1 && sp|Q0WRY5|PBL7_ARATH Probable serine/threonine-protein kinase PBL7 OS=Arabidopsis thaliana OX=3702 GN=PBL7 PE=1 SV=1 && PF00069:Protein kinase domain	-	-
novel.8639	0	0	0	130.797	169.257	0	150.027	-9.60565	9.92725e-12	5.61143e-10	-	CM008454.1	69726202	69743380	+	1573	-	- && - && -	-	-
novel.1127	66.982	41.0507	72.8381	1374.72	554.527	60.2903	964.622	-4.00241	9.972e-12	5.62609e-10	-	CM008444.1	145875483	145883628	+	2850	-	- && sp|Q9XFH4|DDM1_ARATH ATP-dependent DNA helicase DDM1 OS=Arabidopsis thaliana OX=3702 GN=DDM1 PE=1 SV=1 && PF00176:SNF2 family N-terminal domain	SNF2	SNF2
novel.8880	125.352	162.293	140.653	4327.11	1171.71	142.766	2749.41	-4.26735	1.00319e-11	5.64924e-10	-	CM008454.1	235961471	235972702	+	1626	-	- && sp|A0A0P0VUY4|CMT1_ORYSJ DNA (cytosine-5)-methyltransferase CMT1 OS=Oryza sativa subsp. japonica OX=39947 GN=CMT1 PE=3 SV=1 && PF01426:BAH domain	-	-
novel.4900	289.936	230.075	193.398	0	0	237.803	0	10.4597	1.01853e-11	5.72482e-10	-	CM008449.1	39741336	39747989	+	3036	-	- && - && -	-	-
novel.131	0	0	0	195.744	120.631	0	158.187	-9.68221	1.03426e-11	5.80236e-10	-	CM008443.1	44473954	44476504	+	2551	-	- && - && -	-	-
gene-CQW23_22546	1981.71	3615.32	2605.85	348.19	385.27	2734.29	366.73	2.89843	1.05001e-11	5.87965e-10	CQW23_22546	CM008451.1	178034578	178037798	+	747	protein_coding	NAD(P)H-quinone oxidoreductase subunit N%2C chloroplastic && sp|Q9LVM2|NDHN_ARATH NAD(P)H-quinone oxidoreductase subunit N, chloroplastic OS=Arabidopsis thaliana OX=3702 GN=ndhN PE=2 SV=1 && PF11909:NADH-quinone oxidoreductase cyanobacterial subunit N	-	-
gene-CQW23_20352	1.91377	2.864	0	364.426	115.955	1.59259	240.191	-7.159	1.0948e-11	6.11901e-10	CQW23_20352	CM008450.1	196157284	196158716	-	1254	protein_coding	F-box protein && sp|Q9SAC4|FB2_ARATH F-box protein At1g10780 OS=Arabidopsis thaliana OX=3702 GN=At1g10780 PE=2 SV=1 && -	-	-
novel.1630	344.479	233.893	185.863	0	0	254.745	0	10.5591	1.0978e-11	6.12435e-10	-	CM008445.1	37881002	37895803	+	1981	-	- && - && -	-	-
novel.1754	652.596	706.453	110.513	0	0	489.854	0	11.5021	1.10966e-11	6.17894e-10	-	CM008445.1	97363666	97371077	+	3940	-	- && - && -	-	-
novel.2740	0	0	0	164.172	130.917	0	147.545	-9.58169	1.13663e-11	6.31736e-10	-	CM008446.1	120467793	120473297	+	2112	-	- && sp|Q9FR44|PEAM1_ARATH Phosphoethanolamine N-methyltransferase 1 OS=Arabidopsis thaliana OX=3702 GN=NMT1 PE=1 SV=1 && -	-	-
novel.1840	484.184	271.125	169.537	0	0	308.282	0	10.8343	1.14591e-11	6.35715e-10	-	CM008445.1	213157634	213171844	+	1204	-	- && - && -	-	-
gene-CQW23_17190	225.825	404.779	228.561	2419.29	2311.62	286.388	2365.45	-3.04521	1.15308e-11	6.38507e-10	CQW23_17190	CM008449.1	200108180	200111485	-	1404	protein_coding	hypothetical protein && sp|Q9ZU91|E133_ARATH Glucan endo-1,3-beta-glucosidase 3 OS=Arabidopsis thaliana OX=3702 GN=At2g01630 PE=2 SV=2 && PF00332:Glycosyl hydrolases family 17|PF07983:X8 domain	-	-
novel.4162	288.023	223.392	190.886	0	0	234.1	0	10.4371	1.17445e-11	6.49139e-10	-	CM008448.1	110506649	110530669	+	1957	-	- && sp|Q94HW2|POLR1_ARATH Retrovirus-related Pol polyprotein from transposon RE1 OS=Arabidopsis thaliana OX=3702 GN=RE1 PE=2 SV=1 && -	-	-
novel.11395	344.479	248.213	175.816	0	0	256.169	0	10.5672	1.18513e-11	6.53832e-10	-	MLFT02002439.1	10698	12579	+	1796	-	- && - && -	-	-
gene-CQW23_04555	29.6635	28.64	18.8374	257.083	464.755	25.7136	360.919	-3.80382	1.22327e-11	6.7363e-10	CQW23_04555	CM008444.1	136097149	136098525	-	1377	protein_coding	hypothetical protein && sp|P0C8Q4|Y4990_ARATH Uncharacterized protein At4g19900 OS=Arabidopsis thaliana OX=3702 GN=At4g19900 PE=2 SV=1 && PF04572:Alpha 1,4-glycosyltransferase conserved region|PF04488:Glycosyltransferase sugar-binding region containing DXD motif	-	-
gene-CQW23_25665	10.5257	13.3653	1.25583	631.432	268.38	8.3823	449.906	-5.71746	1.23889e-11	6.80978e-10	CQW23_25665	CM008453.1	31944296	31945897	+	1602	protein_coding	hypothetical protein && - && PF00856:SET domain	SET	SET
gene-CQW23_16421	6.6982	25.776	21.3491	809.135	332.903	17.9411	571.019	-4.9965	1.2497e-11	6.85659e-10	CQW23_16421	CM008449.1	11806823	11809532	-	1497	protein_coding	hypothetical protein && - && -	-	-
gene-CQW23_07005	73.6802	198.571	87.908	1538.89	2113.37	120.053	1826.13	-3.9254	1.26349e-11	6.91958e-10	CQW23_07005	CM008445.1	85326617	85333864	+	1890	protein_coding	Somatic embryogenesis receptor kinase 1 && sp|C0LGT1|Y5129_ARATH Probable LRR receptor-like serine/threonine-protein kinase At5g10290 OS=Arabidopsis thaliana OX=3702 GN=At5g10290 PE=1 SV=1 && PF13855:Leucine rich repeat|PF08263:Leucine rich repeat N-terminal domain|PF00069:Protein kinase domain	-	-
gene-CQW23_03497	976.98	985.216	737.172	116.364	158.971	899.789	137.667	2.70901	1.30961e-11	7.15905e-10	CQW23_03497	CM008444.1	64506538	64509799	-	2316	protein_coding	G-type lectin S-receptor-like serine/threonine-protein kinase && sp|O81832|Y4729_ARATH G-type lectin S-receptor-like serine/threonine-protein kinase At4g27290 OS=Arabidopsis thaliana OX=3702 GN=At4g27290 PE=3 SV=4 && PF07714:Protein tyrosine kinase|PF11883:Domain of unknown function (DUF3403)|PF00954:S-locus glycoprotein domain|PF01453:D-mannose binding lectin|PF08276:PAN-like domain	-	-
novel.8309	208.601	194.752	320.236	0	0	241.197	0	10.4784	1.32079e-11	7.20697e-10	-	CM008453.1	118551683	118552352	-	597	-	- && - && -	-	-
novel.5039	0	0	0	211.981	113.15	0	162.565	-9.72162	1.32801e-11	7.23316e-10	-	CM008449.1	202914406	202918858	+	3987	-	- && sp|Q9LP45|PSD11_ARATH 26S proteasome non-ATPase regulatory subunit 11 homolog OS=Arabidopsis thaliana OX=3702 GN=RPN6 PE=1 SV=1 && PF14372:Domain of unknown function (DUF4413)|PF02892:BED zinc finger	-	-
gene-CQW23_34466	0	0.954667	0	367.133	157.1	0.318222	262.116	-9.44901	1.4474e-11	7.86911e-10	CQW23_34466	MLFT02001178.1	7723	10886	-	1353	protein_coding	G2/mitotic-specific cyclin S13-6 && sp|P34800|CCN1_ANTMA G2/mitotic-specific cyclin-1 OS=Antirrhinum majus OX=4151 PE=2 SV=1 && PF00134:Cyclin, N-terminal domain|PF02984:Cyclin, C-terminal domain	-	-
novel.7990	0	0	0	128.09	159.906	0	143.998	-9.54648	1.5064e-11	8.17504e-10	-	CM008453.1	207340576	207343718	+	1355	-	- && - && -	-	-
gene-CQW23_33079	282.281	340.816	144.42	1.80409	0	255.839	0.902045	8.12792	1.51817e-11	8.224e-10	CQW23_33079	MLFT02000466.1	4891	14398	+	1992	protein_coding	hypothetical protein && sp|Q8VZG8|MIK2_ARATH MDIS1-interacting receptor like kinase 2 OS=Arabidopsis thaliana OX=3702 GN=MIK2 PE=1 SV=3 && PF00069:Protein kinase domain|PF13855:Leucine rich repeat	-	-
novel.8193	0	0	0	182.213	118.76	0	150.487	-9.61021	1.52104e-11	8.2246e-10	-	CM008453.1	30169803	30173651	-	726	-	- && - && -	-	-
novel.8282	0	0	0	201.156	113.15	0	157.153	-9.67276	1.57041e-11	8.47624e-10	-	CM008453.1	79226078	79230331	-	1613	-	- && sp|Q75H77|SAPKA_ORYSJ Serine/threonine-protein kinase SAPK10 OS=Oryza sativa subsp. japonica OX=39947 GN=SAPK10 PE=1 SV=1 && PF00069:Protein kinase domain	-	-
novel.6400	0	0	0	208.373	111.279	0	159.826	-9.6971	1.60313e-11	8.63724e-10	-	CM008451.1	107339543	107344922	+	3115	-	- && sp|Q9SVA6|DRG3_ARATH Developmentally-regulated G-protein 3 OS=Arabidopsis thaliana OX=3702 GN=DRG3 PE=1 SV=1 && -	-	-
gene-CQW23_27653	80.3784	106.923	48.9773	720.734	968.786	78.7595	844.76	-3.41858	1.63392e-11	8.78734e-10	CQW23_27653	CM008454.1	14326129	14333047	-	1656	protein_coding	hypothetical protein && sp|Q8L7S6|HEXO3_ARATH Beta-hexosaminidase 3 OS=Arabidopsis thaliana OX=3702 GN=HEXO3 PE=1 SV=1 && PF14845:beta-acetyl hexosaminidase like|PF00728:Glycosyl hydrolase family 20, catalytic domain	-	-
gene-CQW23_05656	23.9221	70.6453	114.28	3449.42	1265.22	69.616	2357.32	-5.08552	1.63837e-11	8.79542e-10	CQW23_05656	CM008444.1	157780195	157781184	-	990	protein_coding	Ribonucleoside-diphosphate reductase small chain B && sp|P49730|RIR2_TOBAC Ribonucleoside-diphosphate reductase small chain OS=Nicotiana tabacum OX=4097 PE=2 SV=1 && PF00268:Ribonucleotide reductase, small chain	-	-
gene-CQW23_31773	11.4826	3.81867	0	322.932	488.133	5.10043	405.533	-6.2709	1.66116e-11	8.90179e-10	CQW23_31773	MLFT02000200.1	321911	339076	+	1701	protein_coding	hypothetical protein && - && -	-	-
novel.1563	124.395	154.656	195.909	8.11841	2.80536	158.32	5.46189	4.85044	1.74307e-11	9.324e-10	-	CM008445.1	3553309	3562205	+	1004	-	- && - && -	-	-
novel.5559	0	0	0	151.544	129.982	0	140.763	-9.51379	1.77767e-11	9.49214e-10	-	CM008449.1	254513458	254519464	-	489	-	- && - && -	-	-
novel.10212	786.56	228.165	185.863	0	0	400.196	0	11.2104	1.78965e-11	9.53904e-10	-	MLFT02000505.1	43488	49829	+	4499	-	- && - && -	-	-
gene-CQW23_01517	91.861	68.736	101.722	808.233	566.683	87.4397	687.458	-2.97722	1.83108e-11	9.71475e-10	CQW23_01517	CM008443.1	80652626	80655466	-	1644	protein_coding	65-kDa microtubule-associated protein 9 && sp|Q9LZY0|MA654_ARATH 65-kDa microtubule-associated protein 4 OS=Arabidopsis thaliana OX=3702 GN=MAP65-4 PE=1 SV=2 && PF03999:Microtubule associated protein (MAP65/ASE1 family)	-	-
gene-CQW23_26707	185.636	144.155	187.119	1165.44	911.743	172.303	1038.59	-2.59246	1.83188e-11	9.71475e-10	CQW23_26707	CM008453.1	248693058	248696784	+	2934	protein_coding	hypothetical protein && sp|C0LGQ9|GHR1_ARATH LRR receptor-like serine/threonine-protein kinase GHR1 OS=Arabidopsis thaliana OX=3702 GN=GHR1 PE=1 SV=2 && PF08263:Leucine rich repeat N-terminal domain|PF07714:Protein tyrosine kinase	-	-
gene-CQW23_07120	10.5257	33.4133	41.4424	576.407	592.867	28.4605	584.637	-4.36913	1.83236e-11	9.71475e-10	CQW23_07120	CM008445.1	113457864	113478789	+	1683	protein_coding	putative pectate lyase 12 && sp|Q9SCP2|PLY12_ARATH Probable pectate lyase 12 OS=Arabidopsis thaliana OX=3702 GN=At3g53190 PE=2 SV=2 && PF00544:Pectate lyase	-	-
novel.5426	0	0	0	168.683	120.631	0	144.657	-9.55319	1.83984e-11	9.73713e-10	-	CM008449.1	195190986	195202065	-	2863	-	- && - && -	-	-
gene-CQW23_21673	53.5856	52.5067	38.9307	382.467	370.308	48.341	376.388	-2.9563	1.87113e-11	9.88524e-10	CQW23_21673	CM008451.1	82527866	82530352	-	444	protein_coding	hypothetical protein && sp|F4KEY9|NAA25_ARATH N-terminal acetyltransferase B complex auxiliary subunit NAA25 OS=Arabidopsis thaliana OX=3702 GN=NAA25 PE=2 SV=1 && -	-	-
novel.9425	1021.95	232.939	331.539	12.6286	14.9619	528.811	13.7953	5.2612	1.88519e-11	9.94195e-10	-	MLFT02000058.1	1164614	1171173	+	6560	-	- && sp|P14381|YTX2_XENLA Transposon TX1 uncharacterized 149 kDa protein OS=Xenopus laevis OX=8355 PE=4 SV=1 && PF13456:Reverse transcriptase-like	-	-
gene-CQW23_27253	224.868	213.845	185.863	0	0	208.192	0	10.2677	1.92717e-11	1.01397e-09	CQW23_27253	CM008454.1	3046232	3050127	+	957	protein_coding	hypothetical protein && - && PF05641:Agenet domain	-	-
gene-CQW23_00836	249.747	297.856	173.304	1804.09	1559.78	240.303	1681.94	-2.80559	1.92946e-11	1.01397e-09	CQW23_00836	CM008443.1	26230980	26237162	-	2523	protein_coding	Homeobox-leucine zipper protein ROC3 && sp|A2ZAI7|ROC3_ORYSI Homeobox-leucine zipper protein ROC3 OS=Oryza sativa subsp. indica OX=39946 GN=ROC3 PE=3 SV=2 && PF01852:START domain|PF00046:Homeodomain	HB-HD-ZIP	HB->HB-HD-ZIP
novel.2983	0.956886	0	0	251.671	172.062	0.318962	211.867	-9.14193	1.93444e-11	1.01465e-09	-	CM008446.1	11908400	11916166	-	7767	-	- && - && -	-	-
novel.6459	211.472	184.251	527.448	0	0	307.724	0	10.8298	1.93755e-11	1.01465e-09	-	CM008451.1	149288681	149297623	+	2698	-	- && - && -	-	-
gene-CQW23_11865	0.956886	9.54667	1.25583	461.847	234.715	3.91979	348.281	-6.43906	1.94959e-11	1.01917e-09	CQW23_11865	CM008447.1	12930268	12931743	-	315	protein_coding	Gibberellin-regulated protein 6 && sp|Q6NMQ7|GASA6_ARATH Gibberellin-regulated protein 6 OS=Arabidopsis thaliana OX=3702 GN=GASA6 PE=3 SV=1 && PF02704:Gibberellin regulated protein	-	-
gene-CQW23_20771	8404.33	11351.9	10643.2	1921.36	2190.05	10133.1	2055.71	2.30138	1.95303e-11	1.01919e-09	CQW23_20771	CM008450.1	205411145	205414925	+	1122	protein_coding	Glycerate dehydrogenase HPR%2C peroxisomal && sp|P13443|DHGY_CUCSA Glycerate dehydrogenase OS=Cucumis sativus OX=3659 GN=HPR-A PE=2 SV=1 && PF02826:D-isomer specific 2-hydroxyacid dehydrogenase, NAD binding domain|PF00389:D-isomer specific 2-hydroxyacid dehydrogenase, catalytic domain	-	-
gene-CQW23_26924	0	0	0	173.193	117.825	0	145.509	-9.56168	1.97183e-11	1.02721e-09	CQW23_26924	CM008453.1	256077316	256079505	+	2190	protein_coding	hypothetical protein && sp|Q9LRR4|R13L1_ARATH Putative disease resistance RPP13-like protein 1 OS=Arabidopsis thaliana OX=3702 GN=RPPL1 PE=3 SV=1 && PF00931:NB-ARC domain	-	-
novel.6339	234.437	202.389	184.607	0	0	207.144	0	10.2604	2.12993e-11	1.10764e-09	-	CM008451.1	45234399	45241900	+	4482	-	- && - && -	-	-
novel.5790	496.624	149.883	293.864	11.7266	12.1566	313.457	11.9416	4.71442	2.18505e-11	1.13433e-09	-	CM008450.1	186575654	186577627	+	691	-	- && - && -	-	-
gene-CQW23_22331	24.879	42.0053	92.9314	1490.18	859.376	53.2719	1174.78	-4.47038	2.25756e-11	1.16994e-09	CQW23_22331	CM008451.1	169413369	169417928	+	3483	protein_coding	Cellulose synthase-like protein D4 && sp|Q9SRW9|CSLD5_ARATH Cellulose synthase-like protein D5 OS=Arabidopsis thaliana OX=3702 GN=CSLD5 PE=2 SV=1 && PF03552:Cellulose synthase	-	-
novel.1912	0	0	0	218.295	104.734	0	161.514	-9.71227	2.26704e-11	1.17282e-09	-	CM008445.1	242886804	242890087	+	3199	-	- && - && PF04434:SWIM zinc finger	-	-
gene-CQW23_23608	243.049	360.864	130.606	2.70614	9.35121	244.84	6.02867	5.34994	2.35574e-11	1.2166e-09	CQW23_23608	CM008452.1	46052993	46059336	-	1029	protein_coding	Gibberellin 2-beta-dioxygenase 8 && sp|O49561|G2OX8_ARATH Gibberellin 2-beta-dioxygenase 8 OS=Arabidopsis thaliana OX=3702 GN=GA2OX8 PE=1 SV=2 && PF03171:2OG-Fe(II) oxygenase superfamily|PF14226:non-haem dioxygenase in morphine synthesis N-terminal	-	-
gene-CQW23_03549	1395.14	1625.8	781.126	104.637	147.749	1267.35	126.193	3.32865	2.43019e-11	1.25289e-09	CQW23_03549	CM008444.1	74533446	74548063	+	765	protein_coding	putative NAC domain-containing protein 94 && sp|I1LPE9|NAC6_SOYBN NAC domain-containing protein 6 OS=Glycine max OX=3847 GN=NAC6 PE=2 SV=1 && PF02365:No apical meristem (NAM) protein	NAC	NAC
gene-CQW23_25847	553.08	359.909	492.285	2844.15	2597.77	468.425	2720.96	-2.53842	2.48344e-11	1.27814e-09	CQW23_25847	CM008453.1	51036011	51038401	+	753	protein_coding	Glutathione S-transferase U16 && sp|Q9FUS8|GSTUH_ARATH Glutathione S-transferase U17 OS=Arabidopsis thaliana OX=3702 GN=GSTU17 PE=2 SV=1 && PF00043:Glutathione S-transferase, C-terminal domain|PF02798:Glutathione S-transferase, N-terminal domain	-	-
gene-CQW23_10423	205.73	237.712	207.212	16.2368	4.67561	216.885	10.4562	4.37017	2.50088e-11	1.2849e-09	CQW23_10423	CM008446.1	189264533	189265591	+	930	protein_coding	putative leucine-rich repeat receptor-like protein kinase && sp|Q8VZG8|MIK2_ARATH MDIS1-interacting receptor like kinase 2 OS=Arabidopsis thaliana OX=3702 GN=MIK2 PE=1 SV=3 && PF00069:Protein kinase domain	-	-
novel.8893	322.471	209.072	165.769	0	0	232.437	0	10.427	2.54086e-11	1.3032e-09	-	CM008454.1	3196946	3198197	-	1070	-	- && - && -	-	-
gene-CQW23_14919	29.6635	73.5093	52.7448	1831.15	581.645	51.9725	1206.4	-4.53697	2.55832e-11	1.30879e-09	CQW23_14919	CM008448.1	212765192	212770763	+	1473	protein_coding	Cyclin-A2-1 && sp|Q2QQ96|CCA21_ORYSJ Cyclin-A2-1 OS=Oryza sativa subsp. japonica OX=39947 GN=CYCA2-1 PE=2 SV=1 && PF02984:Cyclin, C-terminal domain|PF00134:Cyclin, N-terminal domain	-	-
novel.7506	197.118	182.341	223.538	0	0	200.999	0	10.216	2.56051e-11	1.30879e-09	-	CM008452.1	142601905	142614712	-	1069	-	- && - && -	-	-
novel.4301	196.162	191.888	203.444	0	0	197.165	0	10.1885	2.62818e-11	1.34109e-09	-	CM008448.1	210891605	210894899	+	1965	-	- && - && -	-	-
novel.5947	474.615	431.509	286.329	39.69	17.7673	397.485	28.7287	3.78934	2.64523e-11	1.34749e-09	-	CM008450.1	22823539	22831588	-	8050	-	- && - && -	-	-
gene-CQW23_13532	6.6982	10.5013	8.7908	429.374	137.463	8.66345	283.418	-5.03252	2.66056e-11	1.35299e-09	CQW23_13532	CM008448.1	667667	673550	-	1011	protein_coding	hypothetical protein && - && -	-	-
gene-CQW23_27590	439.211	450.603	344.097	64.9473	48.6263	411.304	56.7868	2.85662	2.70591e-11	1.37372e-09	CQW23_27590	CM008454.1	11977051	11978238	+	618	protein_coding	hypothetical protein && sp|F4HW04|DPOE1_ARATH DNA polymerase epsilon catalytic subunit A OS=Arabidopsis thaliana OX=3702 GN=POL2A PE=1 SV=1 && -	-	-
novel.9096	0	0	0	143.425	127.176	0	135.301	-9.45669	2.75389e-11	1.39571e-09	-	CM008454.1	149501343	149507683	-	1477	-	- && - && -	-	-
gene-CQW23_14283	2146.29	2930.83	8450.48	228.218	124.371	4509.2	176.294	4.67657	2.86297e-11	1.44854e-09	CQW23_14283	CM008448.1	124625031	124627106	-	927	protein_coding	Beta-carotene hydroxylase 1%2C chloroplastic && sp|O49814|BCH2_CAPAN Beta-carotene hydroxylase 2, chloroplastic OS=Capsicum annuum OX=4072 GN=CA2 PE=1 SV=2 && PF04116:Fatty acid hydroxylase superfamily	-	-
novel.8996	0	0	0	116.364	161.776	0	139.07	-9.49622	2.8782e-11	1.45378e-09	-	CM008454.1	40697477	40703944	-	1523	-	- && sp|P04146|COPIA_DROME Copia protein OS=Drosophila melanogaster OX=7227 GN=GIP PE=1 SV=3 && -	-	-
novel.6838	110.999	100.24	90.4197	744.188	553.592	100.553	648.89	-2.68865	2.88486e-11	1.45469e-09	-	CM008451.1	176687687	176693044	-	3044	-	- && sp|Q0WQ41|IP5P7_ARATH Type IV inositol polyphosphate 5-phosphatase 7 OS=Arabidopsis thaliana OX=3702 GN=IP5P7 PE=1 SV=1 && -	-	-
gene-CQW23_00315	21.0515	28.64	33.9074	628.726	268.38	27.8663	448.553	-4.01357	2.89398e-11	1.45683e-09	CQW23_00315	CM008443.1	5954334	5956370	-	2037	protein_coding	Scarecrow-like protein 28 && sp|Q9CAN3|SCL28_ARATH Scarecrow-like protein 28 OS=Arabidopsis thaliana OX=3702 GN=SCL28 PE=1 SV=1 && PF03514:GRAS domain family	GRAS	GRAS
novel.4388	155.972	241.531	238.608	0	0	212.037	0	10.2931	2.91319e-11	1.46214e-09	-	CM008448.1	243609901	243612194	+	738	-	- && - && -	-	-
novel.7104	1587.47	1286.89	45.2099	0	0	973.191	0	12.4921	2.9143e-11	1.46214e-09	-	CM008452.1	141011806	141013811	+	2006	-	- && - && -	-	-
novel.2597	0	0	0	117.266	158.971	0	138.118	-9.48632	2.92913e-11	1.46712e-09	-	CM008446.1	11467457	11469342	+	1886	-	- && - && -	-	-
gene-CQW23_34699	0.956886	12.4107	13.8141	363.524	577.905	9.06056	470.715	-5.71568	2.95783e-11	1.47901e-09	CQW23_34699	MLFT02001441.1	9098	15124	-	780	protein_coding	Expansin-B3 && sp|Q9M0I2|EXPB3_ARATH Expansin-B3 OS=Arabidopsis thaliana OX=3702 GN=EXPB3 PE=2 SV=2 && PF01357:Pollen allergen|PF03330:Lytic transglycolase	-	-
gene-CQW23_19478	78.4646	59.1893	71.5823	1252.04	512.446	69.7454	882.243	-3.66138	2.99731e-11	1.49625e-09	CQW23_19478	CM008450.1	145713754	145722639	-	3099	protein_coding	Transcriptional activator Myb && sp|Q94FL9|MB3R4_ARATH Transcription factor MYB3R-4 OS=Arabidopsis thaliana OX=3702 GN=MYB3R4 PE=1 SV=1 && PF00249:Myb-like DNA-binding domain	MYB	MYB->MYB
novel.273	19.1377	35.3227	0	1652.55	4042.53	18.1535	2847.54	-7.28254	3.00514e-11	1.49766e-09	-	CM008443.1	138896378	138898812	+	1653	-	- && sp|P0DO21|GIP2_NICBE Probable aspartic proteinase GIP2 OS=Nicotiana benthamiana OX=4100 GN=GIP2 PE=1 SV=1 && -	-	-
novel.6586	318.643	237.712	110.513	3.60818	8.41609	222.289	6.01214	5.21348	3.02351e-11	1.50431e-09	-	CM008451.1	192747597	192750093	+	1991	-	- && sp|A0A1U8IPT1|CB60B_GOSHI Calmodulin-binding protein 60 B OS=Gossypium hirsutum OX=3635 GN=CBP60B PE=1 SV=1 && PF07887:Calmodulin binding protein-like	-	-
gene-CQW23_17297	1133.91	424.827	3805.16	37.8859	22.4429	1787.97	30.1644	5.88868	3.0819e-11	1.53082e-09	CQW23_17297	CM008449.1	214252755	214258743	+	669	protein_coding	hypothetical protein && sp|Q8L4N1|PHO34_ARATH Universal stress protein PHOS34 OS=Arabidopsis thaliana OX=3702 GN=PHOS34 PE=1 SV=1 && PF00582:Universal stress protein family	-	-
gene-CQW23_14561	352.134	193.797	168.281	0	0	238.071	0	10.4614	3.1248e-11	1.54955e-09	CQW23_14561	CM008448.1	180689716	180689991	+	276	protein_coding	hypothetical protein && - && -	-	-
gene-CQW23_33898	2441.97	2253.97	514.89	72.1636	57.0424	1736.94	64.603	4.74886	3.14194e-11	1.55547e-09	CQW23_33898	MLFT02000771.1	15688	17835	+	1899	protein_coding	putative receptor-like protein kinase && sp|P93604|LRK10_WHEAT Rust resistance kinase Lr10 OS=Triticum aestivum OX=4565 GN=LRK10 PE=2 SV=1 && PF07714:Protein tyrosine kinase|PF14380:Wall-associated receptor kinase C-terminal	-	-
gene-CQW23_02219	8464.61	7015.85	7484.74	1704.87	1183.86	7655.07	1444.36	2.40594	3.18188e-11	1.57264e-09	CQW23_02219	CM008443.1	196853713	196854084	+	372	protein_coding	Calvin cycle protein CP12-2%2C chloroplastic && sp|Q9LZP9|CP122_ARATH Calvin cycle protein CP12-2, chloroplastic OS=Arabidopsis thaliana OX=3702 GN=CP12-2 PE=1 SV=1 && PF02672:CP12 domain	-	-
gene-CQW23_02949	293.764	850.608	135.63	8.11841	4.67561	426.667	6.39701	6.05828	3.22982e-11	1.5937e-09	CQW23_02949	CM008443.1	253763488	253765699	+	687	protein_coding	hypothetical protein && sp|Q9M2G8|IQM6_ARATH IQ domain-containing protein IQM6 OS=Arabidopsis thaliana OX=3702 GN=IQM6 PE=2 SV=1 && -	-	-
gene-CQW23_27055	0	0	0	113.658	163.646	0	138.652	-9.49187	3.26667e-11	1.60922e-09	CQW23_27055	CM008453.1	259325692	259329615	-	3924	protein_coding	hypothetical protein && sp|Q9LRR4|R13L1_ARATH Putative disease resistance RPP13-like protein 1 OS=Arabidopsis thaliana OX=3702 GN=RPPL1 PE=3 SV=1 && PF00931:NB-ARC domain|PF18052:Rx N-terminal domain|PF13855:Leucine rich repeat	-	-
gene-CQW23_29674	22.0084	26.7307	56.5123	672.024	439.507	35.0838	555.765	-3.9967	3.33751e-11	1.64142e-09	CQW23_29674	MLFT02000018.1	1186824	1188911	-	1788	protein_coding	hypothetical protein && - && PF06075:Plant protein of unknown function (DUF936)	-	-
novel.2781	209.558	151.792	728.381	2.70614	0	363.244	1.35307	8.05214	3.39329e-11	1.66611e-09	-	CM008446.1	157322844	157323823	+	586	-	- && - && -	-	-
novel.7094	458.348	463.013	218.514	31.5716	22.4429	379.959	27.0073	3.81462	3.49121e-11	1.71102e-09	-	CM008452.1	132959483	132967430	+	1575	-	- && sp|P37272|PSY_CAPAN Bifunctional 15-cis-phytoene synthase, chromoplastic OS=Capsicum annuum OX=4072 GN=PSY1 PE=1 SV=1 && -	-	-
novel.820	236.351	273.989	145.676	0	0	218.672	0	10.3391	3.49621e-11	1.71102e-09	-	CM008443.1	244043492	244052159	-	2685	-	- && - && -	-	-
novel.7721	113.869	105.968	114.28	1.80409	2.80536	111.373	2.30473	5.59843	3.52611e-11	1.72284e-09	-	CM008453.1	4697229	4698437	+	1209	-	- && - && -	-	-
gene-CQW23_11660	636.329	8200.59	238.608	0.902045	0	3025.17	0.451023	12.6891	3.71821e-11	1.81373e-09	CQW23_11660	CM008447.1	8156578	8158920	+	1440	protein_coding	hypothetical protein && sp|A0A1S3ZP85|OBL1_TOBAC Triacylglycerol lipase OBL1 OS=Nicotiana tabacum OX=4097 GN=OBL1 PE=1 SV=1 && PF01764:Lipase (class 3)	-	-
novel.2639	0	0	0	120.874	144.009	0	132.441	-9.4258	3.7848e-11	1.84116e-09	-	CM008446.1	23417806	23424599	+	2433	-	- && - && -	-	-
novel.7742	0	0	0	138.915	124.371	0	131.643	-9.41714	3.78674e-11	1.84116e-09	-	CM008453.1	11094586	11098089	+	2967	-	- && - && -	-	-
gene-CQW23_27217	0	0	0	121.776	142.138	0	131.957	-9.42052	3.85616e-11	1.87158e-09	CQW23_27217	CM008454.1	2439448	2440218	+	771	protein_coding	hypothetical protein && sp|A0SVK0|DOG1_ARATH Protein DELAY OF GERMINATION 1 OS=Arabidopsis thaliana OX=3702 GN=DOG1 PE=1 SV=1 && PF14144:Seed dormancy control	-	-
novel.5556	282.281	189.024	162.002	0	0	211.102	0	10.288	3.86184e-11	1.87158e-09	-	CM008449.1	253116523	253118517	-	1428	-	- && sp|Q8GW80|FBL65_ARATH F-box/LRR-repeat protein At3g59210 OS=Arabidopsis thaliana OX=3702 GN=At3g59210 PE=2 SV=1 && -	-	-
gene-CQW23_24978	189.463	147.973	174.56	1244.82	875.274	170.666	1060.05	-2.63514	3.95509e-11	1.91367e-09	CQW23_24978	CM008452.1	227378157	227380478	-	2322	protein_coding	Protein QUIRKY && sp|Q9M2R0|FTIP3_ARATH FT-interacting protein 3 OS=Arabidopsis thaliana OX=3702 GN=FTIP3 PE=1 SV=1 && PF00168:C2 domain|PF08372:Plant phosphoribosyltransferase C-terminal	-	-
gene-CQW23_25012	25.8359	24.8213	64.0473	525.893	679.833	38.2348	602.863	-3.9901	4.03973e-11	1.95147e-09	CQW23_25012	CM008452.1	228320985	228323744	+	2760	protein_coding	hypothetical protein && sp|Q9T048|DRL27_ARATH Disease resistance protein At4g27190 OS=Arabidopsis thaliana OX=3702 GN=At4g27190 PE=2 SV=1 && PF00931:NB-ARC domain	-	-
novel.2031	0	0	0	152.446	115.02	0	133.733	-9.4399	4.07085e-11	1.96333e-09	-	CM008445.1	286573629	286600217	+	1635	-	- && - && -	-	-
gene-CQW23_31615	4.78443	13.3653	12.5583	303.989	182.349	10.236	243.169	-4.57948	4.10769e-11	1.97791e-09	CQW23_31615	MLFT02000181.1	409627	414459	-	2898	protein_coding	hypothetical protein && - && -	-	-
gene-CQW23_03133	260.273	276.853	133.118	0	0	223.415	0	10.3701	4.4791e-11	2.15231e-09	CQW23_03133	CM008444.1	2419340	2429255	+	738	protein_coding	hypothetical protein && sp|Q9D081|ALG14_MOUSE UDP-N-acetylglucosamine transferase subunit ALG14 homolog OS=Mus musculus OX=10090 GN=Alg14 PE=1 SV=1 && PF08660:Oligosaccharide biosynthesis protein Alg14 like	-	-
gene-CQW23_10250	16.2671	36.2773	41.4424	704.498	367.503	31.3289	536	-4.10276	4.48429e-11	2.15231e-09	CQW23_10250	CM008446.1	172204209	172209730	+	714	protein_coding	hypothetical protein && - && -	-	-
gene-CQW23_16270	4.78443	0	0	893.025	162.711	1.59481	527.868	-8.30912	4.68546e-11	2.24526e-09	CQW23_16270	CM008449.1	3732327	3738238	-	1050	protein_coding	WAT1-related protein && sp|Q9M0B8|WTR37_ARATH WAT1-related protein At4g30420 OS=Arabidopsis thaliana OX=3702 GN=At4g30420 PE=3 SV=1 && PF00892:EamA-like transporter family	-	-
novel.9165	0	0	0	110.05	157.1	0	133.575	-9.43805	4.9321e-11	2.35967e-09	-	CM008454.1	207285919	207287482	-	597	-	- && - && -	-	-
gene-CQW23_26568	0	0	0	144.327	115.955	0	130.141	-9.40061	4.98061e-11	2.37908e-09	CQW23_26568	CM008453.1	237142213	237149972	+	468	protein_coding	Cytokinin riboside 5'-monophosphate phosphoribohydrolase LOG3 && sp|Q9LFH3|LOG4_ARATH Cytokinin riboside 5'-monophosphate phosphoribohydrolase LOG4 OS=Arabidopsis thaliana OX=3702 GN=LOG4 PE=1 SV=1 && PF03641:Possible lysine decarboxylase	-	-
novel.8798	0	0	0	119.972	137.463	0	128.717	-9.38466	5.07534e-11	2.42046e-09	-	CM008454.1	213579185	213581412	+	2228	-	- && - && -	-	-
gene-CQW23_16021	394.237	344.635	526.192	60.437	48.6263	421.688	54.5317	2.94983	5.18001e-11	2.46644e-09	CQW23_16021	CM008448.1	250440980	250452060	+	2706	protein_coding	hypothetical protein && sp|Q940P8|TCPB_ARATH T-complex protein 1 subunit beta OS=Arabidopsis thaliana OX=3702 GN=CCT2 PE=1 SV=1 && PF02892:BED zinc finger|PF00118:TCP-1/cpn60 chaperonin family|PF14372:Domain of unknown function (DUF4413)|PF05699:hAT family C-terminal dimerisation region	-	-
gene-CQW23_25038	0	0	0	176.801	102.863	0	139.832	-9.50429	5.19279e-11	2.4686e-09	CQW23_25038	CM008452.1	229230448	229242261	+	2031	protein_coding	hypothetical protein && sp|Q9T048|DRL27_ARATH Disease resistance protein At4g27190 OS=Arabidopsis thaliana OX=3702 GN=At4g27190 PE=2 SV=1 && PF00931:NB-ARC domain	-	-
gene-CQW23_26232	402.849	381.867	386.795	73.0657	60.7829	390.504	66.9243	2.54442	5.31794e-11	2.52408e-09	CQW23_26232	CM008453.1	154797563	154798144	-	582	protein_coding	hypothetical protein && sp|Q39256|UBQ8_ARATH Polyubiquitin 8 OS=Arabidopsis thaliana OX=3702 GN=UBQ8 PE=3 SV=1 && PF00240:Ubiquitin family	-	-
novel.8514	68.8958	50.5973	13.8141	976.013	1013.67	44.4357	994.842	-4.47688	5.35247e-11	2.53644e-09	-	CM008454.1	8105820	8112044	+	5914	-	- && sp|Q94HW2|POLR1_ARATH Retrovirus-related Pol polyprotein from transposon RE1 OS=Arabidopsis thaliana OX=3702 GN=RE1 PE=2 SV=1 && -	-	-
gene-CQW23_13511	175.11	350.363	239.863	1976.38	2031.08	255.112	2003.73	-2.97319	5.4119e-11	2.56055e-09	CQW23_13511	CM008448.1	156151	163394	+	3009	protein_coding	Kinesin-4 && sp|F4IL57|KN14I_ARATH Kinesin-like protein KIN-14I OS=Arabidopsis thaliana OX=3702 GN=KIN14I PE=2 SV=1 && PF00225:Kinesin motor domain|PF00307:Calponin homology (CH) domain	-	-
novel.1770	0	0	0	132.601	121.566	0	127.083	-9.36628	5.66091e-11	2.67413e-09	-	CM008445.1	122224881	122248893	+	2035	-	- && - && -	-	-
gene-CQW23_30646	118.654	174.704	70.3264	1192.5	1349.38	121.228	1270.94	-3.38696	5.79734e-11	2.73426e-09	CQW23_30646	MLFT02000082.1	978876	980255	-	1380	protein_coding	hypothetical protein && sp|Q9LNJ3|APF2_ARATH Aspartyl protease family protein 2 OS=Arabidopsis thaliana OX=3702 GN=APF2 PE=2 SV=1 && PF14543:Xylanase inhibitor N-terminal|PF14541:Xylanase inhibitor C-terminal	-	-
gene-CQW23_26999	0	0	0	120.874	131.852	0	126.363	-9.35804	6.05802e-11	2.85271e-09	CQW23_26999	CM008453.1	258271587	258273014	-	1428	protein_coding	hypothetical protein && sp|Q9LRR4|R13L1_ARATH Putative disease resistance RPP13-like protein 1 OS=Arabidopsis thaliana OX=3702 GN=RPPL1 PE=3 SV=1 && PF18052:Rx N-terminal domain|PF00931:NB-ARC domain	-	-
gene-CQW23_24444	6.6982	22.912	20.0933	315.716	327.292	16.5678	321.504	-4.28469	6.10746e-11	2.87147e-09	CQW23_24444	CM008452.1	204137063	204141226	+	1743	protein_coding	Laccase-17 && sp|Q9FJD5|LAC17_ARATH Laccase-17 OS=Arabidopsis thaliana OX=3702 GN=LAC17 PE=2 SV=1 && PF00394:Multicopper oxidase|PF07731:Multicopper oxidase|PF07732:Multicopper oxidase	-	-
gene-CQW23_27000	0	0	0	152.446	108.474	0	130.46	-9.40417	6.23929e-11	2.92884e-09	CQW23_27000	CM008453.1	258286167	258289097	-	2931	protein_coding	hypothetical protein && sp|Q7XA42|RGA1_SOLBU Putative disease resistance protein RGA1 OS=Solanum bulbocastanum OX=147425 GN=RGA1 PE=2 SV=2 && PF00931:NB-ARC domain	-	-
gene-CQW23_21938	83.2491	74.464	118.048	667.514	617.18	91.9203	642.347	-2.80886	6.29083e-11	2.94841e-09	CQW23_21938	CM008451.1	143099079	143105936	-	1176	protein_coding	Serine/threonine-protein kinase CDL1 && sp|Q0WRY5|PBL7_ARATH Probable serine/threonine-protein kinase PBL7 OS=Arabidopsis thaliana OX=3702 GN=PBL7 PE=1 SV=1 && PF07714:Protein tyrosine kinase	-	-
novel.8248	0	0	0	113.658	141.203	0	127.431	-9.37014	6.36885e-11	2.9803e-09	-	CM008453.1	61225430	61279624	-	1294	-	- && - && -	-	-
novel.559	0	0	0	125.384	125.306	0	125.345	-9.34639	6.47737e-11	3.02635e-09	-	CM008443.1	43158312	43168272	-	883	-	- && - && -	-	-
novel.9559	0	0	0	127.188	123.436	0	125.312	-9.34602	6.52052e-11	3.04176e-09	-	MLFT02000096.1	814601	820961	+	4871	-	- && - && -	-	-
novel.10409	185.636	189.024	86.6522	1.80409	4.67561	153.771	3.23985	5.57649	6.64712e-11	3.09598e-09	-	MLFT02000643.1	18209	35007	+	1046	-	- && - && -	-	-
novel.2600	133.964	165.157	118.048	9.02045	9.35121	139.056	9.18583	3.92133	6.68865e-11	3.11048e-09	-	CM008446.1	12034520	12037505	+	2899	-	- && sp|Q1MX30|XA21_ORYSI Receptor kinase-like protein Xa21 OS=Oryza sativa subsp. indica OX=39946 GN=XA21 PE=1 SV=1 && PF13855:Leucine rich repeat|PF00069:Protein kinase domain	-	-
gene-CQW23_11598	5.74131	8.592	3.76749	501.537	115.955	6.0336	308.746	-5.66133	6.77599e-11	3.14621e-09	CQW23_11598	CM008447.1	7068872	7071945	-	1116	protein_coding	hypothetical protein && - && PF10497:Zinc-finger domain of monoamine-oxidase A repressor R1	-	-
gene-CQW23_11102	12.4395	15.2747	20.0933	176.801	318.876	15.9358	247.839	-3.96815	6.79343e-11	3.14941e-09	CQW23_11102	CM008446.1	214845475	214848241	-	987	protein_coding	Thaumatin-like protein 1 && sp|A0A1P8B554|THLP1_ARATH Thaumatin-like protein 1 OS=Arabidopsis thaliana OX=3702 GN=TLP1 PE=2 SV=1 && PF00314:Thaumatin family	-	-
novel.8416	139.705	242.485	197.165	0	0	193.119	0	10.1587	6.85731e-11	3.17411e-09	-	CM008453.1	243487985	243491037	-	1979	-	- && sp|P10273|POL_FLV Gag-Pol polyprotein OS=Feline leukemia virus OX=11768 GN=pol PE=3 SV=2 && -	-	-
gene-CQW23_10233	1620.96	2682.61	1396.48	253.475	224.429	1900.02	238.952	2.99134	7.09747e-11	3.28019e-09	CQW23_10233	CM008446.1	170574491	170578899	-	1023	protein_coding	Fructose-1%2C6-bisphosphatase%2C cytosolic && sp|P46276|F16P2_SOLTU Fructose-1,6-bisphosphatase, cytosolic OS=Solanum tuberosum OX=4113 PE=2 SV=1 && PF00316:Fructose-1-6-bisphosphatase, N-terminal domain	-	-
novel.8270	372.229	382.821	99.2105	0	0	284.753	0	10.7199	7.39099e-11	3.41058e-09	-	CM008453.1	71010470	71018546	-	5420	-	- && - && -	-	-
novel.8039	415.288	219.573	125.583	0	0	253.482	0	10.5521	7.51281e-11	3.46145e-09	-	CM008453.1	243086048	243089385	+	3338	-	- && - && -	-	-
gene-CQW23_10732	15.3102	2.864	8.7908	703.595	199.181	8.98833	451.388	-5.64973	7.56402e-11	3.47968e-09	CQW23_10732	CM008446.1	206955746	206962594	-	2487	protein_coding	hypothetical protein && sp|Q9S7P3|KN7N_ARATH Kinesin-like protein KIN-7N OS=Arabidopsis thaliana OX=3702 GN=KIN7N PE=2 SV=1 && PF00225:Kinesin motor domain	-	-
gene-CQW23_26894	40.1892	63.9627	71.5823	515.068	466.626	58.578	490.847	-3.07076	7.62966e-11	3.50449e-09	CQW23_26894	CM008453.1	255731921	255734999	+	690	protein_coding	Glucomannan 4-beta-mannosyltransferase 2 && sp|Q9FNI7|CSLA2_ARATH Glucomannan 4-beta-mannosyltransferase 2 OS=Arabidopsis thaliana OX=3702 GN=CSLA2 PE=1 SV=1 && PF00535:Glycosyl transferase family 2	-	-
gene-CQW23_11269	30.6203	34.368	94.1872	1698.55	735.94	53.0585	1217.25	-4.52717	7.87135e-11	3.60823e-09	CQW23_11269	CM008447.1	785050	788534	+	2550	protein_coding	hypothetical protein && - && -	-	-
gene-CQW23_22982	138991	89984	98684.3	1113.12	6709.5	109220	3911.31	4.80345	7.87965e-11	3.60823e-09	CQW23_22982	CM008451.1	193832466	193833587	+	1122	protein_coding	hypothetical protein && - && -	-	-
gene-CQW23_09189	739.673	608.123	280.05	21.6491	2.80536	542.615	12.2272	5.46868	8.06347e-11	3.68676e-09	CQW23_09189	CM008446.1	7143084	7145141	-	537	protein_coding	Shaggy-related protein kinase eta && sp|Q39011|KSG7_ARATH Shaggy-related protein kinase eta OS=Arabidopsis thaliana OX=3702 GN=ASK7 PE=1 SV=2 && PF00069:Protein kinase domain	-	-
gene-CQW23_07896	0	0	0	243.552	85.096	0	164.324	-9.73717	8.24819e-11	3.76546e-09	CQW23_07896	CM008445.1	245524545	245527320	+	1080	protein_coding	putative Histone-lysine N-methyltransferase ATXR5 && sp|Q9FNE9|ATXR6_ARATH Histone-lysine N-methyltransferase ATXR6 OS=Arabidopsis thaliana OX=3702 GN=ATXR6 PE=1 SV=1 && PF00628:PHD-finger	PHD	PHD
gene-CQW23_34061	492.796	514.565	411.912	58.633	84.1609	473.091	71.3969	2.72916	8.30165e-11	3.78408e-09	CQW23_34061	MLFT02000866.1	36131	48769	-	5709	protein_coding	hypothetical protein && sp|O49859|C82A4_SOYBN Cytochrome P450 82A4 OS=Glycine max OX=3847 GN=CYP82A4 PE=2 SV=1 && PF08263:Leucine rich repeat N-terminal domain|PF13855:Leucine rich repeat|PF00067:Cytochrome P450	-	-
novel.9381	123.438	118.379	148.188	5.41227	0.935121	130.002	3.1737	5.34509	8.61934e-11	3.92292e-09	-	MLFT02000045.1	882379	885308	-	666	-	- && - && -	-	-
novel.6544	145.447	220.528	172.049	0	0	179.341	0	10.0522	8.76255e-11	3.98203e-09	-	CM008451.1	182777384	182778933	+	1550	-	- && - && -	-	-
gene-CQW23_27553	0	0	0	117.266	127.176	0	122.221	-9.30996	8.97345e-11	4.0658e-09	CQW23_27553	CM008454.1	10245219	10245962	-	744	protein_coding	hypothetical protein && - && -	-	-
novel.7515	7.65509	0	0	480.79	368.438	2.5517	424.614	-7.32636	8.97408e-11	4.0658e-09	-	CM008452.1	148755219	148757846	-	2628	-	- && - && -	-	-
gene-CQW23_12071	130.136	234.848	203.444	0	0	189.476	0	10.131	8.99873e-11	4.06971e-09	CQW23_12071	CM008447.1	19020369	19022348	-	411	protein_coding	hypothetical protein && - && -	-	-
gene-CQW23_07447	78.4646	93.5573	135.63	2335.4	796.723	102.551	1566.06	-3.93484	9.00992e-11	4.06971e-09	CQW23_07447	CM008445.1	199410868	199427940	+	3765	protein_coding	Structural maintenance of chromosomes protein 2-1 && sp|Q9SN90|SMC22_ARATH Structural maintenance of chromosomes protein 2-2 OS=Arabidopsis thaliana OX=3702 GN=SMC2-2 PE=2 SV=1 && PF06470:SMC proteins Flexible Hinge Domain|PF02463:RecF/RecN/SMC N terminal domain	-	-
novel.9269	0	0	0	119.07	124.371	0	121.721	-9.30405	9.25561e-11	4.17438e-09	-	MLFT02000016.1	606830	609076	-	2174	-	- && - && -	-	-
gene-CQW23_11594	238.265	281.627	507.355	2956	2988.65	342.415	2972.33	-3.11927	9.38308e-11	4.2255e-09	CQW23_11594	CM008447.1	6994972	6997548	-	1986	protein_coding	putative inactive receptor kinase && sp|Q9LP77|Y1848_ARATH Probable inactive receptor kinase At1g48480 OS=Arabidopsis thaliana OX=3702 GN=RKL1 PE=1 SV=1 && PF13855:Leucine rich repeat|PF00069:Protein kinase domain|PF08263:Leucine rich repeat N-terminal domain	-	-
gene-CQW23_00782	22.0084	27.6853	50.2332	893.025	353.476	33.309	623.25	-4.23418	9.50128e-11	4.27229e-09	CQW23_00782	CM008443.1	23703741	23710044	-	3039	protein_coding	hypothetical protein && sp|O00311|CDC7_HUMAN Cell division cycle 7-related protein kinase OS=Homo sapiens OX=9606 GN=CDC7 PE=1 SV=1 && PF00069:Protein kinase domain	-	-
novel.539	1198.98	1237.25	825.08	170.487	193.57	1087.1	182.028	2.5787	9.68882e-11	4.35008e-09	-	CM008443.1	31286434	31289855	-	1225	-	- && - && -	-	-
novel.8542	0	0	0	147.935	103.798	0	125.867	-9.35247	9.79826e-11	4.39262e-09	-	CM008454.1	16500993	16506850	+	1796	-	- && - && -	-	-
novel.3958	125.352	203.344	259.957	0	0	196.218	0	10.1807	9.90924e-11	4.43572e-09	-	CM008447.1	204495404	204504057	-	775	-	- && - && -	-	-
novel.8464	3.82754	1.90933	0	139.817	148.684	1.91229	144.251	-6.15886	1.01358e-10	4.53035e-09	-	CM008453.1	259283391	259290792	-	1915	-	- && - && -	-	-
gene-CQW23_07062	601.881	570.891	267.492	0	0.935121	480.088	0.467561	10.0294	1.03455e-10	4.61716e-09	CQW23_07062	CM008445.1	94003674	94005425	-	1752	protein_coding	hypothetical protein && sp|Q5MLE9|TM2NV_SOLLC ToMV resistant protein Tm-2 netted virescent OS=Solanum lycopersicum OX=4081 GN=Tm-2nv PE=1 SV=1 && PF00931:NB-ARC domain	-	-
novel.7768	261.23	311.221	136.885	16.2368	10.2863	236.446	13.2616	4.15594	1.04566e-10	4.65979e-09	-	CM008453.1	17628477	17637983	+	2944	-	- && sp|F4K5J1|MYO17_ARATH Myosin-17 OS=Arabidopsis thaliana OX=3702 GN=XI-K PE=1 SV=2 && -	-	-
gene-CQW23_30981	4.78443	8.592	21.3491	428.472	243.132	11.5752	335.802	-4.88603	1.0995e-10	4.89244e-09	CQW23_30981	MLFT02000115.1	27214	29808	+	1281	protein_coding	Protein IQ-DOMAIN 31 && sp|Q9CAI2|IQD8_ARATH Protein IQ-DOMAIN 8 OS=Arabidopsis thaliana OX=3702 GN=IQD8 PE=1 SV=1 && -	-	-
novel.1889	153.102	178.523	90.4197	6.31432	3.74049	140.681	5.0274	4.80506	1.14302e-10	5.07852e-09	-	CM008445.1	236200356	236214150	+	853	-	- && - && -	-	-
novel.545	0	0	0	135.307	107.539	0	121.423	-9.30058	1.14877e-10	5.09651e-09	-	CM008443.1	33941869	33954622	-	1773	-	- && - && -	-	-
gene-CQW23_22325	286.109	488.789	325.26	2834.23	2191.92	366.719	2513.08	-2.7763	1.17028e-10	5.18427e-09	CQW23_22325	CM008451.1	169201090	169207574	-	2964	protein_coding	Kinesin-4 && sp|F4IL57|KN14I_ARATH Kinesin-like protein KIN-14I OS=Arabidopsis thaliana OX=3702 GN=KIN14I PE=2 SV=1 && PF00307:Calponin homology (CH) domain|PF00225:Kinesin motor domain	-	-
novel.1554	226.782	168.976	116.792	6.31432	11.2215	170.85	8.76789	4.28828	1.29506e-10	5.72854e-09	-	CM008445.1	785368	791731	+	3851	-	- && sp|P19199|POL_COYMV Polyprotein P3 OS=Commelina yellow mottle virus OX=10653 PE=3 SV=2 && -	-	-
novel.8211	0	0	0	157.858	96.3175	0	127.088	-9.36642	1.30497e-10	5.76386e-09	-	CM008453.1	40298600	40302778	-	2872	-	- && sp|O82188|RDR5_ARATH Probable RNA-dependent RNA polymerase 5 OS=Arabidopsis thaliana OX=3702 GN=RDR5 PE=2 SV=2 && PF05183:RNA dependent RNA polymerase	-	-
gene-CQW23_27057	1289.88	951.803	120.56	7.21636	0	787.415	3.60818	7.76295	1.30928e-10	5.77435e-09	CQW23_27057	CM008453.1	259363465	259366302	-	2838	protein_coding	hypothetical protein && sp|Q9LRR4|R13L1_ARATH Putative disease resistance RPP13-like protein 1 OS=Arabidopsis thaliana OX=3702 GN=RPPL1 PE=3 SV=1 && PF13855:Leucine rich repeat|PF18052:Rx N-terminal domain|PF00931:NB-ARC domain	-	-
novel.7303	235.394	118.379	219.77	1.80409	0	191.181	0.902045	7.70595	1.31442e-10	5.78849e-09	-	CM008452.1	227044346	227057744	+	2154	-	- && - && -	-	-
novel.6445	0	0	0	120.874	114.085	0	117.479	-9.25291	1.41791e-10	6.23504e-09	-	CM008451.1	143016919	143022771	+	2613	-	- && sp|Q8GV43|PLCD6_ARATH Phosphoinositide phospholipase C 6 OS=Arabidopsis thaliana OX=3702 GN=PLC6 PE=2 SV=2 && -	-	-
gene-CQW23_15299	774.121	811.467	553.821	120.874	120.631	713.136	120.752	2.56263	1.42717e-10	6.26657e-09	CQW23_15299	CM008448.1	232406405	232407877	-	756	protein_coding	hypothetical protein && sp|Q9FQA3|GST23_MAIZE Glutathione transferase GST 23 OS=Zea mays OX=4577 PE=2 SV=1 && PF00043:Glutathione S-transferase, C-terminal domain|PF02798:Glutathione S-transferase, N-terminal domain	-	-
gene-CQW23_18673	0	2.864	0	163.27	170.192	0.954667	166.731	-7.35448	1.46386e-10	6.41823e-09	CQW23_18673	CM008450.1	16221587	16226366	+	633	protein_coding	hypothetical protein && sp|O22812|AHL10_ARATH AT-hook motif nuclear-localized protein 10 OS=Arabidopsis thaliana OX=3702 GN=AHL10 PE=1 SV=2 && PF03479:Plants and Prokaryotes Conserved (PCC) domain	-	-
gene-CQW23_13010	2248.68	1826.28	6416.03	177.703	209.467	3497	193.585	4.17497	1.46753e-10	6.4249e-09	CQW23_13010	CM008447.1	212180712	212183482	-	219	protein_coding	Chaperone protein dnaJ 20%2C chloroplastic && sp|Q9SDN0|DNJ20_ARATH Chaperone protein dnaJ 20, chloroplastic OS=Arabidopsis thaliana OX=3702 GN=ATJ20 PE=1 SV=2 && -	-	-
gene-CQW23_32395	13.3964	6.68267	32.6516	827.176	331.968	17.5769	579.572	-5.0612	1.47746e-10	6.45894e-09	CQW23_32395	MLFT02000280.1	45382	47875	+	2010	protein_coding	hypothetical protein && sp|Q5XVH5|Y1710_ARATH Uncharacterized protein At1g65710 OS=Arabidopsis thaliana OX=3702 GN=At1g65710 PE=2 SV=1 && -	-	-
novel.7552	171.283	159.429	141.909	0	0	157.54	0	9.86551	1.58711e-10	6.92812e-09	-	CM008452.1	173319472	173323709	-	911	-	- && - && -	-	-
novel.11306	0	0	0	267.005	74.8097	0	170.908	-9.79384	1.59412e-10	6.94862e-09	-	MLFT02001925.1	5085	8610	+	649	-	- && - && -	-	-
novel.9889	159.8	129.835	267.492	0	0	185.709	0	10.1009	1.62646e-10	7.07925e-09	-	MLFT02000275.1	277105	284072	-	1022	-	- && sp|Q94HW2|POLR1_ARATH Retrovirus-related Pol polyprotein from transposon RE1 OS=Arabidopsis thaliana OX=3702 GN=RE1 PE=2 SV=1 && -	-	-
novel.6700	0	0	0	137.111	100.993	0	119.052	-9.27215	1.66985e-10	7.25754e-09	-	CM008451.1	58309344	58311292	-	917	-	- && - && -	-	-
gene-CQW23_14945	1240.12	1637.25	2112.3	190.332	278.666	1663.23	234.499	2.82629	1.72831e-10	7.50069e-09	CQW23_14945	CM008448.1	214727467	214728601	-	651	protein_coding	hypothetical protein && sp|Q1G3Q4|RITF1_ARATH Protein RGF1 INDUCIBLE TRANSCRIPTION FACTOR 1 OS=Arabidopsis thaliana OX=3702 GN=RITF1 PE=1 SV=1 && PF04640:PLATZ transcription factor	PLATZ	PLATZ
gene-CQW23_00974	152.145	153.701	154.467	0	0	153.438	0	9.8269	1.75695e-10	7.61397e-09	CQW23_00974	CM008443.1	39854362	39856873	+	837	protein_coding	hypothetical protein && - && -	-	-
gene-CQW23_08349	82.2922	76.3733	40.1865	571.897	630.272	66.284	601.084	-3.17525	1.78479e-10	7.72339e-09	CQW23_08349	CM008445.1	258884150	258892613	+	2430	protein_coding	Alpha-galactosidase && sp|Q42656|AGAL_COFAR Alpha-galactosidase OS=Coffea arabica OX=13443 PE=1 SV=1 && PF17801:Alpha galactosidase C-terminal beta sandwich domain|PF13921:Myb-like DNA-binding domain|PF16499:Alpha galactosidase A	-	-
novel.1931	25.8359	25.776	15.07	580.917	221.624	22.2273	401.271	-4.16682	1.82311e-10	7.87783e-09	-	CM008445.1	250632574	250635577	+	2055	-	- && sp|Q9SZA4|CDC21_ARATH Cell division cycle 20.1, cofactor of APC complex OS=Arabidopsis thaliana OX=3702 GN=CDC20-1 PE=1 SV=1 && -	-	-
novel.2813	0	0	0	110.05	119.696	0	114.873	-9.2205	1.87462e-10	8.08872e-09	-	CM008446.1	179365035	179385949	+	2357	-	- && - && -	-	-
gene-CQW23_05006	241.135	230.075	212.235	968.797	1113.73	227.815	1041.26	-2.19177	1.89441e-10	8.16234e-09	CQW23_05006	CM008444.1	145000900	145006114	-	2811	protein_coding	Kinesin-like protein NACK2 && sp|Q7X7H4|KN7F_ORYSJ Kinesin-like protein KIN-7F OS=Oryza sativa subsp. japonica OX=39947 GN=KIN7F PE=1 SV=2 && PF00225:Kinesin motor domain|PF11995:Domain of unknown function (DUF3490)	-	-
novel.2272	0	0	0	129.895	102.863	0	116.379	-9.23937	1.90072e-10	8.17776e-09	-	CM008445.1	122260470	122266058	-	4206	-	- && - && -	-	-
gene-CQW23_30796	248.79	97.376	216.003	7.21636	1.87024	187.39	4.5433	5.35943	1.92436e-10	8.26757e-09	CQW23_30796	MLFT02000096.1	126870	128005	+	981	protein_coding	NAC domain-containing protein && sp|Q9FLJ2|NC100_ARATH NAC domain-containing protein 100 OS=Arabidopsis thaliana OX=3702 GN=NAC100 PE=2 SV=1 && PF02365:No apical meristem (NAM) protein	NAC	NAC
gene-CQW23_22001	853.542	899.296	148.188	19.845	10.2863	633.675	15.0657	5.39372	1.95062e-10	8.36835e-09	CQW23_22001	CM008451.1	148921556	148924157	+	2388	protein_coding	hypothetical protein && sp|Q6L3N7|R1C3_SOLDE Putative late blight resistance protein homolog R1C-3 OS=Solanum demissum OX=50514 GN=R1C-3 PE=3 SV=1 && PF00931:NB-ARC domain	-	-
gene-CQW23_02507	31.5772	28.64	66.559	543.031	466.626	42.2587	504.828	-3.58843	1.97351e-10	8.45442e-09	CQW23_02507	CM008443.1	230683534	230685069	+	1536	protein_coding	hypothetical protein && sp|F4JPK8|AATPE_ARATH AAA-ATPase At4g30250 OS=Arabidopsis thaliana OX=3702 GN=At4g30250 PE=3 SV=1 && PF00004:ATPase family associated with various cellular activities (AAA)|PF14363:Domain associated at C-terminal with AAA	-	-
gene-CQW23_17542	70.8096	187.115	70.3264	1269.18	2090	109.417	1679.59	-3.93809	1.97897e-10	8.4657e-09	CQW23_17542	CM008449.1	229660335	229661099	+	765	protein_coding	Fasciclin-like arabinogalactan protein 9 && sp|Q9ZWA8|FLA9_ARATH Fasciclin-like arabinogalactan protein 9 OS=Arabidopsis thaliana OX=3702 GN=FLA9 PE=2 SV=1 && PF02469:Fasciclin domain	-	-
gene-CQW23_30405	98.5592	72.5547	125.583	641.354	768.67	98.8989	705.012	-2.83686	2.00316e-10	8.55693e-09	CQW23_30405	MLFT02000060.1	861352	865738	+	1917	protein_coding	ABC transporter G family member 11 && sp|H9BZ66|ABCG1_PETHY ABC transporter G family member 1 OS=Petunia hybrida OX=4102 GN=ABCG1 PE=2 SV=1 && PF00005:ABC transporter|PF01061:ABC-2 type transporter	-	-
gene-CQW23_29945	108.128	95.4667	113.025	548.444	551.722	105.54	550.083	-2.38298	2.06345e-10	8.80191e-09	CQW23_29945	MLFT02000035.1	1114917	1119643	-	1716	protein_coding	hypothetical protein && - && PF03763:Remorin, C-terminal region	-	-
gene-CQW23_16066	79.4215	80.192	77.8614	720.734	432.961	79.1583	576.848	-2.86523	2.0693e-10	8.80289e-09	CQW23_16066	CM008448.1	251643032	251653124	+	1023	protein_coding	Protein trichome birefringence-like 45 && sp|Q9LUZ6|TBL44_ARATH Protein PMR5 OS=Arabidopsis thaliana OX=3702 GN=PMR5 PE=2 SV=1 && PF14416:PMR5 N terminal Domain|PF13839:GDSL/SGNH-like Acyl-Esterase family found in Pmr5 and Cas1p	-	-
gene-CQW23_10580	42.103	43.9147	20.0933	457.337	349.735	35.3703	403.536	-3.50315	2.06957e-10	8.80289e-09	CQW23_10580	CM008446.1	200012501	200016895	+	1782	protein_coding	hypothetical protein && sp|Q9SUM4|VIL2_ARATH VIN3-like protein 2 OS=Arabidopsis thaliana OX=3702 GN=VIL2 PE=1 SV=1 && PF07227:PHD - plant homeodomain finger protein	-	-
novel.7276	70.8096	146.064	174.56	1647.14	1147.39	130.478	1397.26	-3.4229	2.11087e-10	8.9658e-09	-	CM008452.1	223114510	223143310	+	5282	-	- && sp|Q9LT35|NEK6_ARATH Serine/threonine-protein kinase Nek6 OS=Arabidopsis thaliana OX=3702 GN=NEK6 PE=3 SV=1 && PF00069:Protein kinase domain	-	-
gene-CQW23_07063	214.342	231.029	105.49	0	0	183.62	0	10.0873	2.11837e-10	8.98491e-09	CQW23_07063	CM008445.1	94005628	94007942	-	810	protein_coding	hypothetical protein && sp|Q6L3Z7|R1B14_SOLDE Putative late blight resistance protein homolog R1B-14 OS=Solanum demissum OX=50514 GN=R1B-14 PE=3 SV=1 && PF00931:NB-ARC domain	-	-
novel.1109	197.118	160.384	124.327	0	0	160.61	0	9.89383	2.13641e-10	9.04858e-09	-	CM008444.1	142162298	142163317	+	504	-	- && sp|O81791|RKD5_ARATH Protein RKD5 OS=Arabidopsis thaliana OX=3702 GN=RKD5 PE=3 SV=1 && -	RWP-RK	RWP-RK
gene-CQW23_15123	68.8958	48.688	26.3724	548.444	537.695	47.9854	543.069	-3.49337	2.16175e-10	9.14294e-09	CQW23_15123	CM008448.1	220866806	220880537	-	1788	protein_coding	hypothetical protein && sp|Q9SIQ7|CDPKO_ARATH Calcium-dependent protein kinase 24 OS=Arabidopsis thaliana OX=3702 GN=CPK24 PE=2 SV=1 && PF17921:Integrase zinc binding domain	-	-
novel.4038	23.9221	12.4107	45.2099	452.827	463.82	27.1809	458.323	-4.08919	2.18049e-10	9.2092e-09	-	CM008448.1	1170352	1175359	+	4127	-	- && sp|Q570C0|TIR1_ARATH Protein TRANSPORT INHIBITOR RESPONSE 1 OS=Arabidopsis thaliana OX=3702 GN=TIR1 PE=1 SV=2 && -	-	-
gene-CQW23_32136	96.6455	168.976	173.304	976.915	1218.46	146.309	1097.69	-2.9088	2.19798e-10	9.26997e-09	CQW23_32136	MLFT02000244.1	2397	6510	-	3066	protein_coding	Leucine-rich repeat receptor-like protein kinase TDR && sp|Q9FII5|TDR_ARATH Leucine-rich repeat receptor-like protein kinase TDR OS=Arabidopsis thaliana OX=3702 GN=TDR PE=1 SV=1 && PF08263:Leucine rich repeat N-terminal domain|PF13855:Leucine rich repeat|PF00069:Protein kinase domain	-	-
gene-CQW23_14920	129.18	140.336	179.584	984.132	764.929	149.7	874.53	-2.54845	2.21771e-10	9.33997e-09	CQW23_14920	CM008448.1	212785354	212788383	-	1497	protein_coding	Serine/threonine protein phosphatase 2A 59 kDa regulatory subunit B' gamma isoform && sp|Q93YV6|2A5K_ARATH Serine/threonine protein phosphatase 2A 57 kDa regulatory subunit B' kappa isoform OS=Arabidopsis thaliana OX=3702 GN=B'KAPPA PE=1 SV=1 && PF01603:Protein phosphatase 2A regulatory B subunit (B56 family)	-	-
gene-CQW23_32020	153.102	126.016	419.447	0	0	232.855	0	10.4273	2.31425e-10	9.72615e-09	CQW23_32020	MLFT02000223.1	346888	348609	+	1722	protein_coding	hypothetical protein && sp|Q9SX38|DRL4_ARATH Putative disease resistance protein At1g50180 OS=Arabidopsis thaliana OX=3702 GN=At1g50180 PE=3 SV=2 && PF00931:NB-ARC domain	-	-
novel.4582	104.301	0	0	0	0	34.7669	0	21.2365	2.31591e-10	9.72615e-09	-	CM008448.1	155547563	155555758	-	1632	-	- && - && -	-	-
novel.7020	133.007	146.064	178.328	0	0	152.466	0	9.81692	2.35559e-10	9.87895e-09	-	CM008452.1	53859934	53863818	+	2017	-	- && - && PF13456:Reverse transcriptase-like	-	-
novel.2575	213.386	335.088	335.306	1751.77	3523.54	294.593	2637.65	-3.1629	2.37663e-10	9.95321e-09	-	CM008446.1	4558834	4627255	+	1377	-	- && sp|Q93V51|PSE1_ARATH Protein LEAD-SENSITIVE 1 OS=Arabidopsis thaliana OX=3702 GN=PSE1 PE=2 SV=1 && -	-	-
novel.6462	418.159	407.643	239.863	10.8245	0	355.222	5.41227	6.02924	2.58424e-10	1.08076e-08	-	CM008451.1	150767832	150772489	+	4658	-	- && sp|Q99315|YG31B_YEAST Transposon Ty3-G Gag-Pol polyprotein OS=Saccharomyces cerevisiae (strain ATCC 204508 / S288c) OX=559292 GN=TY3B-G PE=1 SV=3 && -	-	-
novel.2985	0	0	0	128.993	98.1877	0	113.59	-9.20439	2.70161e-10	1.12826e-08	-	CM008446.1	12733726	12745319	-	4163	-	- && sp|Q1MX30|XA21_ORYSI Receptor kinase-like protein Xa21 OS=Oryza sativa subsp. indica OX=39946 GN=XA21 PE=1 SV=1 && PF00069:Protein kinase domain|PF13855:Leucine rich repeat	-	-
novel.6753	0	0	0	134.405	95.3824	0	114.894	-9.22086	2.74547e-10	1.14498e-08	-	CM008451.1	135132933	135137503	-	898	-	- && sp|Q8VZ10|SOQ1_ARATH Protein SUPPRESSOR OF QUENCHING 1, chloroplastic OS=Arabidopsis thaliana OX=3702 GN=SOQ1 PE=1 SV=1 && -	-	-
gene-CQW23_09430	254.532	204.299	99.2105	0	0	186.014	0	10.106	2.77787e-10	1.15688e-08	CQW23_09430	CM008446.1	15158149	15168234	-	1401	protein_coding	hypothetical protein && sp|Q8S8K9|FRIP1_ARATH Protein FIP1 OS=Arabidopsis thaliana OX=3702 GN=FIP1 PE=1 SV=1 && PF14802:TMEM192 family	-	-
gene-CQW23_05511	283.238	321.723	234.84	1519.04	1286.73	279.934	1402.89	-2.32422	2.79455e-10	1.16221e-08	CQW23_05511	CM008444.1	155184514	155187417	-	1761	protein_coding	Protein NSP-INTERACTING KINASE 1 && sp|Q9LFS4|NIK1_ARATH Protein NSP-INTERACTING KINASE 1 OS=Arabidopsis thaliana OX=3702 GN=NIK1 PE=1 SV=1 && PF07714:Protein tyrosine kinase|PF08263:Leucine rich repeat N-terminal domain	-	-
gene-CQW23_10549	34.4479	38.1867	41.4424	257.083	309.525	38.0256	283.304	-2.89968	2.81461e-10	1.16892e-08	CQW23_10549	CM008446.1	198731133	198732617	-	1485	protein_coding	Serine/threonine-protein kinase-like protein && sp|Q9SGN7|CCR12_ARATH Serine/threonine-protein kinase-like protein At1g28390 OS=Arabidopsis thaliana OX=3702 GN=At1g28390 PE=2 SV=1 && PF07714:Protein tyrosine kinase	-	-
novel.3942	0	0	0	135.307	94.4472	0	114.877	-9.22066	2.84951e-10	1.18177e-08	-	CM008447.1	195112510	195114905	-	1450	-	- && sp|P0CN81|SLX1_CRYNB Structure-specific endonuclease subunit SLX1 OS=Cryptococcus neoformans var. neoformans serotype D (strain B-3501A) OX=283643 GN=SLX1 PE=3 SV=1 && -	-	-
novel.8390	0	0	0	130.797	96.3175	0	113.557	-9.20398	2.89035e-10	1.19609e-08	-	CM008453.1	226860907	226895828	-	1881	-	- && - && -	-	-
novel.990	274.626	242.485	90.4197	0	0	202.51	0	10.2285	2.89509e-10	1.19609e-08	-	CM008444.1	103473667	103478506	+	1263	-	- && - && -	-	-
gene-CQW23_14364	0	0	0	144.327	90.7068	0	117.517	-9.25346	2.89602e-10	1.19609e-08	CQW23_14364	CM008448.1	141961772	141963793	+	1224	protein_coding	hypothetical protein && - && -	-	-
gene-CQW23_18707	0	0	105.49	0	0	35.1632	0	21.2503	2.95864e-10	1.22026e-08	CQW23_18707	CM008450.1	19124988	19125693	-	552	protein_coding	hypothetical protein && sp|O23880|13S2_FAGES 13S globulin seed storage protein 2 OS=Fagopyrum esculentum OX=3617 GN=FA18 PE=2 SV=1 && PF00190:Cupin	-	-
novel.6440	142.576	145.109	143.165	0	1.87024	143.617	0.935121	7.28523	2.97441e-10	1.22508e-08	-	CM008451.1	137767607	137775458	+	689	-	- && - && -	-	-
gene-CQW23_31642	55.4994	48.688	25.1166	1004.88	393.686	43.1013	699.282	-4.0146	3.0583e-10	1.2579e-08	CQW23_31642	MLFT02000188.1	400897	409634	+	4101	protein_coding	hypothetical protein && sp|F4JY37|RUK_ARATH Serine/threonine-protein kinase RUNKEL OS=Arabidopsis thaliana OX=3702 GN=RUK PE=1 SV=1 && PF00069:Protein kinase domain	-	-
novel.7936	0	0	0	156.054	86.0312	0	121.043	-9.29612	3.14997e-10	1.29382e-08	-	CM008453.1	150354191	150364638	+	4988	-	- && - && -	-	-
gene-CQW23_10724	174.153	227.211	340.33	1854.61	1681.35	247.231	1767.98	-2.84	3.15874e-10	1.29565e-08	CQW23_10724	CM008446.1	206539544	206542246	+	2208	protein_coding	putative xyloglucan glycosyltransferase 12 && sp|Q9ZQB9|CSLCC_ARATH Probable xyloglucan glycosyltransferase 12 OS=Arabidopsis thaliana OX=3702 GN=CSLC12 PE=1 SV=1 && PF13641:Glycosyltransferase like family 2	-	-
gene-CQW23_19983	570.304	172.795	378.005	7.21636	20.5727	373.701	13.8945	4.75161	3.18712e-10	1.3055e-08	CQW23_19983	CM008450.1	186572779	186573225	+	447	protein_coding	DNA-damage-repair/toleration protein && sp|Q05212|DR102_ARATH DNA damage-repair/toleration protein DRT102 OS=Arabidopsis thaliana OX=3702 GN=DRT102 PE=1 SV=2 && PF07883:Cupin domain	-	-
gene-CQW23_13849	568.39	717.909	1150.34	43.2982	92.577	812.213	67.9376	3.57983	3.20267e-10	1.31007e-08	CQW23_13849	CM008448.1	13673378	13674883	-	717	protein_coding	Transcription factor MYB48 && sp|Q53NK6|MYBA1_ORYSJ Myb-related protein MYBAS1 OS=Oryza sativa subsp. japonica OX=39947 GN=MYBAS1 PE=2 SV=1 && PF00249:Myb-like DNA-binding domain	MYB	MYB->MYB
novel.7545	2437.19	2088.81	4725.69	232.728	58.9126	3083.89	145.82	4.40206	3.26194e-10	1.33249e-08	-	CM008452.1	169841799	169845081	-	1877	-	- && sp|Q9SJL0|U86A1_ARATH UDP-glycosyltransferase 86A1 OS=Arabidopsis thaliana OX=3702 GN=UGT86A1 PE=2 SV=1 && PF00201:UDP-glucoronosyl and UDP-glucosyl transferase	-	-
novel.3611	0	0	0	207.47	74.8097	0	141.14	-9.51776	3.3645e-10	1.37252e-08	-	CM008447.1	212679732	212688756	+	1101	-	- && - && -	-	-
novel.7964	0	0	0	149.74	86.9663	0	118.353	-9.2637	3.40194e-10	1.3859e-08	-	CM008453.1	171271754	171274650	+	2247	-	- && - && -	-	-
gene-CQW23_22641	497.581	631.035	325.26	59.535	56.1073	484.625	57.8211	3.06787	3.52453e-10	1.43388e-08	CQW23_22641	CM008451.1	182620763	182625745	+	1995	protein_coding	hypothetical protein && sp|F4I171|MD15A_ARATH Mediator of RNA polymerase II transcription subunit 15a OS=Arabidopsis thaliana OX=3702 GN=MED15A PE=1 SV=1 && PF02042:RWP-RK domain|PF16987:KIX domain	RWP-RK	RWP-RK
gene-CQW23_13947	67.9389	75.4187	62.7915	932.715	421.74	68.7163	677.227	-3.29993	3.60917e-10	1.46632e-08	CQW23_13947	CM008448.1	31933086	31933397	-	312	protein_coding	Histone H4 && sp|P62785|H41_WHEAT Histone H4 variant TH011 OS=Triticum aestivum OX=4565 PE=3 SV=2 && PF15511:Centromere kinetochore component CENP-T histone fold	-	-
novel.9228	158.843	201.435	288.841	19.845	10.2863	216.373	15.0657	3.84087	3.77971e-10	1.53353e-08	-	CM008454.1	231393311	231396690	-	3267	-	- && sp|O49879|CF0_SOLLC Receptor-like protein Cf-9 homolog OS=Solanum lycopersicum OX=4081 GN=HCR9-0 PE=2 SV=2 && PF13855:Leucine rich repeat	-	-
gene-CQW23_04629	171.283	170.885	313.957	1481.16	2372.4	218.708	1926.78	-3.14104	3.79296e-10	1.53682e-08	CQW23_04629	CM008444.1	137814852	137817025	-	1116	protein_coding	GDSL esterase/lipase && sp|Q9FK75|GDL82_ARATH GDSL esterase/lipase At5g45670 OS=Arabidopsis thaliana OX=3702 GN=At5g45670 PE=2 SV=1 && PF00657:GDSL-like Lipase/Acylhydrolase	-	-
novel.9689	0	0	0	106.441	109.409	0	107.925	-9.13051	3.82441e-10	1.54746e-08	-	MLFT02000163.1	362469	364800	-	2036	-	- && - && -	-	-
novel.8757	505.236	484.971	52.7448	0	0	347.65	0	11.0075	3.83303e-10	1.54886e-08	-	CM008454.1	198374945	198379906	+	2314	-	- && - && PF16113:Enoyl-CoA hydratase/isomerase	-	-
novel.3334	13.3964	34.368	61.5356	1183.48	547.046	36.4333	865.265	-4.5782	3.90657e-10	1.57644e-08	-	CM008447.1	3772844	3776595	+	2795	-	- && - && -	-	-
gene-CQW23_17637	162.671	149.883	139.397	799.212	1692.57	150.65	1245.89	-3.04735	3.93474e-10	1.58486e-08	CQW23_17637	CM008449.1	234246833	234250229	-	1101	protein_coding	GDSL esterase/lipase && sp|Q8L5Z1|GDL17_ARATH GDSL esterase/lipase At1g33811 OS=Arabidopsis thaliana OX=3702 GN=At1g33811 PE=2 SV=1 && PF00657:GDSL-like Lipase/Acylhydrolase	-	-
gene-CQW23_03331	31272	43036.4	41296.7	6610.19	8860.27	38535	7735.23	2.31665	3.93803e-10	1.58486e-08	CQW23_03331	CM008444.1	41543837	41544560	-	543	protein_coding	Ribulose bisphosphate carboxylase small chain 3%2C chloroplastic && sp|A0A0S4IJL0|RBS_NICBE Ribulose bisphosphate carboxylase small subunit, chloroplastic OS=Nicotiana benthamiana OX=4100 GN=rbcS PE=1 SV=1 && PF00101:Ribulose bisphosphate carboxylase, small chain|PF12338:Ribulose-1,5-bisphosphate carboxylase small subunit	-	-
gene-CQW23_20797	235.394	439.147	79.1172	0	0	251.219	0	10.5391	3.95999e-10	1.59155e-08	CQW23_20797	CM008450.1	205929739	205932112	-	1092	protein_coding	hypothetical protein && sp|Q9T003|ASMT_ARATH Acetylserotonin O-methyltransferase OS=Arabidopsis thaliana OX=3702 GN=ASMT PE=1 SV=1 && PF00891:O-methyltransferase domain	-	-
gene-CQW23_24126	91.861	144.155	116.792	705.4	709.757	117.603	707.578	-2.58887	3.9675e-10	1.59243e-08	CQW23_24126	CM008452.1	176093942	176096098	+	2157	protein_coding	L-type lectin-domain containing receptor kinase VIII.2 && sp|Q9LFH9|LRK81_ARATH L-type lectin-domain containing receptor kinase VIII.1 OS=Arabidopsis thaliana OX=3702 GN=LECRK81 PE=2 SV=1 && PF00139:Legume lectin domain|PF00069:Protein kinase domain	-	-
gene-CQW23_10239	155.972	105.968	292.608	0	0	184.85	0	10.0941	3.98714e-10	1.59817e-08	CQW23_10239	CM008446.1	171170418	171175100	+	615	protein_coding	hypothetical protein && sp|O64641|CXE9_ARATH Probable carboxylesterase 9 OS=Arabidopsis thaliana OX=3702 GN=CXE9 PE=2 SV=1 && PF07859:alpha/beta hydrolase fold	-	-
gene-CQW23_04542	1834.35	1629.62	1439.18	381.565	380.594	1634.38	381.08	2.10074	4.01324e-10	1.60648e-08	CQW23_04542	CM008444.1	135809185	135838881	-	1554	protein_coding	Asparagine--tRNA ligase && sp|Q9SW96|SYNC1_ARATH Asparagine--tRNA ligase, cytoplasmic 1 OS=Arabidopsis thaliana OX=3702 GN=SYNC1 PE=1 SV=1 && PF00152:tRNA synthetases class II (D, K and N)	-	-
novel.8453	0	0	0	99.225	116.89	0	108.058	-9.13224	4.12283e-10	1.64814e-08	-	CM008453.1	258249905	258253070	-	3166	-	- && - && -	-	-
novel.6545	159.8	340.816	102.978	0	0	201.198	0	10.2189	4.14236e-10	1.65374e-08	-	CM008451.1	182870396	182874183	+	1456	-	- && - && -	-	-
gene-CQW23_18342	38466.8	50094.2	86717.5	7769.32	6086.7	58426.2	6928.01	3.07609	4.22244e-10	1.68344e-08	CQW23_18342	CM008449.1	254723960	254725610	-	411	protein_coding	Photosystem II 10 kDa polypeptide%2C chloroplastic && sp|P06183|PSBR_SOLTU Photosystem II 10 kDa polypeptide, chloroplastic OS=Solanum tuberosum OX=4113 GN=PSBR PE=2 SV=1 && PF04725:Photosystem II 10 kDa polypeptide PsbR	-	-
gene-CQW23_15962	169.369	238.667	209.723	2083.73	1087.55	205.92	1585.64	-2.94504	4.23068e-10	1.68344e-08	CQW23_15962	CM008448.1	249261689	249268554	+	3135	protein_coding	hypothetical protein && sp|Q9LZU5|KN5D_ARATH Kinesin-like protein KIN-5D OS=Arabidopsis thaliana OX=3702 GN=KIN5D PE=3 SV=1 && PF00225:Kinesin motor domain	-	-
gene-CQW23_25338	22.0084	15.2747	22.6049	236.336	187.024	19.9627	211.68	-3.4113	4.23364e-10	1.68344e-08	CQW23_25338	CM008453.1	10625324	10637119	-	2643	protein_coding	hypothetical protein && sp|Q60CZ8|R1A10_SOLDE Putative late blight resistance protein homolog R1A-10 OS=Solanum demissum OX=50514 GN=R1A-10 PE=3 SV=1 && PF00931:NB-ARC domain|PF18052:Rx N-terminal domain	-	-
novel.9417	0	0	0	81.1841	160.841	0	121.012	-9.2955	4.3097e-10	1.7114e-08	-	MLFT02000057.1	354073	367627	-	1955	-	- && - && -	-	-
novel.3513	0	0	0	176.801	77.6151	0	127.208	-9.36782	4.32089e-10	1.71249e-08	-	CM008447.1	131223893	131227624	+	3732	-	- && sp|F4JTB3|DTX35_ARATH Protein DETOXIFICATION 35 OS=Arabidopsis thaliana OX=3702 GN=DTX35 PE=1 SV=1 && -	-	-
novel.5688	0	0	0	73.0657	201.986	0	137.526	-9.48003	4.32388e-10	1.71249e-08	-	CM008450.1	58534071	58536457	+	2387	-	- && sp|Q40235|CF9_SOLPI Receptor-like protein Cf-9 OS=Solanum pimpinellifolium OX=4084 GN=CF-9 PE=1 SV=1 && PF13855:Leucine rich repeat	-	-
novel.7420	159.8	102.149	404.377	0	0	222.109	0	10.3592	4.36652e-10	1.72708e-08	-	CM008452.1	54314993	54319151	-	1125	-	- && - && -	-	-
gene-CQW23_30094	290.893	220.528	243.631	1371.11	1120.28	251.684	1245.69	-2.30707	4.49977e-10	1.77744e-08	CQW23_30094	MLFT02000043.1	616000	616836	-	414	protein_coding	18.8 kDa class V heat shock protein && sp|O49710|HS154_ARATH 15.4 kDa class V heat shock protein OS=Arabidopsis thaliana OX=3702 GN=HSP15.4 PE=2 SV=1 && PF00011:Hsp20/alpha crystallin family	-	-
gene-CQW23_05652	30.6203	28.64	31.3957	214.687	278.666	30.2187	246.676	-3.03019	4.69835e-10	1.85224e-08	CQW23_05652	CM008444.1	157764660	157767392	+	1773	protein_coding	hypothetical protein && - && PF06813:Nodulin-like	-	-
gene-CQW23_30986	27.7497	46.7787	33.9074	294.969	323.552	36.1452	309.26	-3.09533	4.70351e-10	1.85224e-08	CQW23_30986	MLFT02000115.1	107441	110828	-	1710	protein_coding	Beta-fructofuranosidase%2C insoluble isoenzyme CWINV3 && sp|Q43866|INV1_ARATH Beta-fructofuranosidase, insoluble isoenzyme CWINV1 OS=Arabidopsis thaliana OX=3702 GN=CWINV1 PE=1 SV=1 && PF08244:Glycosyl hydrolases family 32 C terminal|PF00251:Glycosyl hydrolases family 32 N-terminal domain	-	-
novel.2606	449.736	430.555	326.516	70.3595	55.1722	402.269	62.7659	2.68037	4.70772e-10	1.85224e-08	-	CM008446.1	13063636	13067569	+	3934	-	- && sp|C0LGP4|Y3475_ARATH Probable LRR receptor-like serine/threonine-protein kinase At3g47570 OS=Arabidopsis thaliana OX=3702 GN=At3g47570 PE=2 SV=1 && PF13855:Leucine rich repeat|PF00069:Protein kinase domain|PF07714:Protein tyrosine and serine/threonine kinase	-	-
gene-CQW23_06429	8.61197	14.32	0	777.563	310.46	7.64399	544.012	-6.12496	4.7241e-10	1.85624e-08	CQW23_06429	CM008445.1	55081218	55086382	+	2091	protein_coding	hypothetical protein && - && PF06075:Plant protein of unknown function (DUF936)	-	-
novel.6319	0	93.5573	0	0	0	31.1858	0	21.0894	4.85608e-10	1.9056e-08	-	CM008451.1	38765324	38811734	+	1578	-	- && - && -	-	-
gene-CQW23_26899	5815	3719.38	4892.71	921.89	573.229	4809.03	747.56	2.68541	4.88597e-10	1.91481e-08	CQW23_26899	CM008453.1	255790723	255791883	-	585	protein_coding	hypothetical protein && - && -	-	-
gene-CQW23_21559	346.393	434.373	423.214	1816.72	1674.8	401.327	1745.76	-2.1213	4.92254e-10	1.92662e-08	CQW23_21559	CM008451.1	55347768	55348493	-	726	protein_coding	hypothetical protein && sp|Q9LSE7|B561C_ARATH Cytochrome b561 and DOMON domain-containing protein At3g25290 OS=Arabidopsis thaliana OX=3702 GN=At3g25290 PE=2 SV=1 && PF04526:Protein of unknown function (DUF568)	-	-
gene-CQW23_23961	0	0	0	203.862	71.0692	0	137.466	-9.47971	5.09096e-10	1.98993e-08	CQW23_23961	CM008452.1	146924373	146930353	-	1107	protein_coding	Homeobox-leucine zipper protein HOX29 && sp|Q9ZU11|ATB15_ARATH Homeobox-leucine zipper protein ATHB-15 OS=Arabidopsis thaliana OX=3702 GN=ATHB-15 PE=1 SV=1 && PF01852:START domain	-	-
novel.3679	736.802	820.059	655.543	156.054	162.711	737.468	159.382	2.21044	5.21779e-10	2.03684e-08	-	CM008447.1	227386744	227390437	+	1879	-	- && sp|U5NH37|7DLGT_CATRO 7-deoxyloganetic acid glucosyl transferase OS=Catharanthus roseus OX=4058 GN=7DLGT PE=1 SV=1 && PF00201:UDP-glucoronosyl and UDP-glucosyl transferase	-	-
novel.5531	191.377	141.291	108.001	0	0	146.89	0	9.76513	5.3117e-10	2.0708e-08	-	CM008449.1	246543319	246548131	-	4813	-	- && sp|Q9UR07|TF211_SCHPO Transposon Tf2-11 polyprotein OS=Schizosaccharomyces pombe (strain 972 / ATCC 24843) OX=284812 GN=Tf2-11 PE=3 SV=1 && -	-	-
novel.8582	274.626	237.712	133.118	18.0409	14.0268	215.152	16.0339	3.74678	5.32938e-10	2.07499e-08	-	CM008454.1	33242951	33254675	+	1302	-	- && - && -	-	-
gene-CQW23_07050	168.412	143.2	108.001	0	0	139.871	0	9.69446	5.71574e-10	2.22253e-08	CQW23_07050	CM008445.1	93676421	93678642	+	1419	protein_coding	hypothetical protein && - && -	-	-
gene-CQW23_24375	177.024	231.984	467.168	2799.95	3246.74	292.059	3023.35	-3.37352	5.80244e-10	2.25331e-08	CQW23_24375	CM008452.1	199896059	199897231	+	1173	protein_coding	hypothetical protein && sp|P43282|METK3_SOLLC S-adenosylmethionine synthase 3 OS=Solanum lycopersicum OX=4081 GN=SAM3 PE=2 SV=1 && PF02773:S-adenosylmethionine synthetase, C-terminal domain|PF00438:S-adenosylmethionine synthetase, N-terminal domain|PF02772:S-adenosylmethionine synthetase, central domain	-	-
gene-CQW23_27505	21.0515	29.5947	3.76749	999.466	369.373	18.1379	684.42	-5.22399	5.8652e-10	2.27472e-08	CQW23_27505	CM008454.1	8807664	8816035	+	3129	protein_coding	hypothetical protein && - && PF12719:Nuclear condensing complex subunits, C-term domain	-	-
gene-CQW23_04370	35.4048	78.2827	290.097	8887.85	3310.33	134.595	6099.09	-5.5046	5.88231e-10	2.27841e-08	CQW23_04370	CM008444.1	131128415	131128825	+	411	protein_coding	histone H3.2 && sp|P59226|H32_ARATH Histone H3.2 OS=Arabidopsis thaliana OX=3702 GN=HTR2 PE=1 SV=2 && PF00125:Core histone H2A/H2B/H3/H4	-	-
novel.8057	0	0	0	165.074	76.6799	0	120.877	-9.29417	5.95053e-10	2.30185e-08	-	CM008453.1	253072281	253075218	+	2938	-	- && - && -	-	-
novel.7996	0	0	0	156.956	78.5502	0	117.753	-9.25639	5.98256e-10	2.31125e-08	-	CM008453.1	212740532	212748398	+	1216	-	- && - && -	-	-
gene-CQW23_24859	159.8	140.336	188.374	819.057	1440.09	162.837	1129.57	-2.79537	6.17542e-10	2.38268e-08	CQW23_24859	CM008452.1	224866922	224869081	-	2160	protein_coding	hypothetical protein && - && PF04578:Protein of unknown function, DUF594|PF13968:Domain of unknown function (DUF4220)	-	-
gene-CQW23_18777	187.55	187.115	126.839	1078.85	871.533	167.168	975.19	-2.54236	6.27196e-10	2.41681e-08	CQW23_18777	CM008450.1	21005341	21010005	-	1173	protein_coding	DNA (cytosine-5)-methyltransferase CMT3 && sp|Q94F87|CMT2_ARATH DNA (cytosine-5)-methyltransferase CMT2 OS=Arabidopsis thaliana OX=3702 GN=CMT2 PE=2 SV=3 && PF00145:C-5 cytosine-specific DNA methylase	-	-
gene-CQW23_00240	31.5772	33.4133	28.8841	451.925	223.494	31.2915	337.709	-3.4303	6.5541e-10	2.52228e-08	CQW23_00240	CM008443.1	4287238	4293006	-	1353	protein_coding	hypothetical protein && sp|P20664|PRI1_MOUSE DNA primase small subunit OS=Mus musculus OX=10090 GN=Prim1 PE=1 SV=1 && PF01896:DNA primase small subunit	-	-
gene-CQW23_27541	20.0946	10.5013	8.7908	509.656	163.646	13.1289	336.651	-4.67127	6.58192e-10	2.52973e-08	CQW23_27541	CM008454.1	9638413	9644648	+	3735	protein_coding	hypothetical protein && sp|P0CB23|Y4862_ARATH Uncharacterized protein At4g38062 OS=Arabidopsis thaliana OX=3702 GN=At4g38062 PE=4 SV=1 && -	-	-
gene-CQW23_01564	989.42	1353.72	1490.67	180.409	72.0043	1277.94	126.207	3.33936	6.61381e-10	2.53872e-08	CQW23_01564	CM008443.1	82032356	82045196	+	2397	protein_coding	Linoleate 13S-lipoxygenase 2-1%2C chloroplastic && sp|O24370|LOX21_SOLTU Linoleate 13S-lipoxygenase 2-1, chloroplastic OS=Solanum tuberosum OX=4113 GN=LOX2.1 PE=1 SV=1 && PF01477:PLAT/LH2 domain|PF00305:Lipoxygenase	-	-
novel.9476	0	0	0	125.384	87.9014	0	106.643	-9.11336	6.63125e-10	2.54215e-08	-	MLFT02000068.1	82360	87658	-	1829	-	- && - && -	-	-
gene-CQW23_01344	25.8359	13.3653	6.27915	648.571	229.105	15.1601	438.838	-4.84179	6.67391e-10	2.55523e-08	CQW23_01344	CM008443.1	72982672	73007364	-	3021	protein_coding	DNA (cytosine-5)-methyltransferase 1 && sp|A0A0P0VUY4|CMT1_ORYSJ DNA (cytosine-5)-methyltransferase CMT1 OS=Oryza sativa subsp. japonica OX=39947 GN=CMT1 PE=3 SV=1 && PF01426:BAH domain|PF00145:C-5 cytosine-specific DNA methylase|PF00385:Chromo (CHRromatin Organisation MOdifier) domain	-	-
novel.4891	0	0	0	159.662	76.6799	0	118.171	-9.2615	6.69095e-10	2.55847e-08	-	CM008449.1	35341451	35343466	+	800	-	- && - && -	-	-
gene-CQW23_24214	12.4395	10.5013	18.8374	152.446	287.082	13.9261	219.764	-3.99263	6.73749e-10	2.57298e-08	CQW23_24214	CM008452.1	184893240	184894872	-	996	protein_coding	hypothetical protein && sp|Q9FWZ1|FBL13_ARATH F-box/LRR-repeat protein 13 OS=Arabidopsis thaliana OX=3702 GN=FBL13 PE=2 SV=1 && -	-	-
gene-CQW23_31165	14.3533	38.1867	10.0466	626.02	327.292	20.8622	476.656	-4.50355	6.83909e-10	2.60845e-08	CQW23_31165	MLFT02000132.1	658808	661415	+	1248	protein_coding	Reticulon-like protein B17 && sp|Q6DR04|RTNLQ_ARATH Reticulon-like protein B17 OS=Arabidopsis thaliana OX=3702 GN=RTNLB17 PE=2 SV=1 && PF02453:Reticulon	-	-
gene-CQW23_28022	404.763	300.72	634.194	49.6125	27.1185	446.559	38.3655	3.53928	6.96672e-10	2.65374e-08	CQW23_28022	CM008454.1	41776430	41779689	-	297	protein_coding	hypothetical protein && - && -	-	-
gene-CQW23_25581	476.529	505.019	437.029	1797.78	1949.73	472.859	1873.75	-1.98606	7.41088e-10	2.81934e-08	CQW23_25581	CM008453.1	26321284	26323265	-	1368	protein_coding	putative glucuronoxylan glucuronosyltransferase IRX7 && sp|Q9ZUV3|IRX7_ARATH Probable glucuronoxylan glucuronosyltransferase IRX7 OS=Arabidopsis thaliana OX=3702 GN=IRX7 PE=2 SV=1 && PF03016:Exostosin family	-	-
gene-CQW23_08523	48.8012	47.7333	102.978	669.318	633.077	66.5042	651.197	-3.29839	7.7939e-10	2.96128e-08	CQW23_08523	CM008445.1	271056405	271063269	+	1989	protein_coding	Inactive leucine-rich repeat receptor-like serine/threonine-protein kinase && sp|Q84MA9|Y1063_ARATH Inactive leucine-rich repeat receptor-like serine/threonine-protein kinase At1g60630 OS=Arabidopsis thaliana OX=3702 GN=At1g60630 PE=2 SV=1 && PF00069:Protein kinase domain|PF08263:Leucine rich repeat N-terminal domain	-	-
gene-CQW23_13465	66.0251	150.837	126.839	1009.39	960.37	114.567	984.879	-3.10462	7.86973e-10	2.9863e-08	CQW23_13465	CM008447.1	224803886	224807407	+	1818	protein_coding	hypothetical protein && sp|Q9ZQC5|ICR2_ARATH Interactor of constitutive active ROPs 2, chloroplastic OS=Arabidopsis thaliana OX=3702 GN=ICR2 PE=1 SV=1 && -	-	-
novel.10055	10.5257	4.77333	2.51166	179.507	150.555	5.93691	165.031	-4.76788	8.00335e-10	3.03316e-08	-	MLFT02000379.1	41187	51683	-	4836	-	- && - && -	-	-
gene-CQW23_15741	0	1.90933	0	138.915	166.452	0.636444	152.683	-7.80344	8.22113e-10	3.11175e-08	CQW23_15741	CM008448.1	245229088	245230402	+	1170	protein_coding	3-ketoacyl-CoA synthase 17 && sp|Q9FG87|KCS20_ARATH 3-ketoacyl-CoA synthase 20 OS=Arabidopsis thaliana OX=3702 GN=KCS20 PE=2 SV=1 && PF08541:3-Oxoacyl-[acyl-carrier-protein (ACP)] synthase III C terminal|PF08392:FAE1/Type III polyketide synthase-like protein	-	-
gene-CQW23_24048	35.4048	36.2773	48.9773	814.547	290.823	40.2198	552.685	-3.78389	8.31168e-10	3.14204e-08	CQW23_24048	CM008452.1	168391793	168404909	-	3144	protein_coding	hypothetical protein && sp|Q0WQJ7|KN5B_ARATH Kinesin-like protein KIN-5B OS=Arabidopsis thaliana OX=3702 GN=KIN5B PE=2 SV=1 && PF00225:Kinesin motor domain	-	-
novel.8538	0	0	0	110.952	92.577	0	101.764	-9.04576	8.45138e-10	3.19082e-08	-	CM008454.1	14939345	14961005	+	1095	-	- && - && -	-	-
novel.7197	0	0	0	113.658	90.7068	0	102.182	-9.05169	8.54013e-10	3.22026e-08	-	CM008452.1	197965593	197968750	+	2628	-	- && - && -	-	-
gene-CQW23_28250	284.195	274.944	168.281	11.7266	25.2483	242.473	18.4874	3.71625	8.65677e-10	3.26014e-08	CQW23_28250	CM008454.1	77229846	77243084	+	435	protein_coding	putative WRKY transcription factor 23 && sp|Q93WU9|WRK51_ARATH Probable WRKY transcription factor 51 OS=Arabidopsis thaliana OX=3702 GN=WRKY51 PE=1 SV=1 && PF03106:WRKY DNA -binding domain	WRKY	WRKY
gene-CQW23_20094	453.564	588.075	468.424	32.4736	74.8097	503.354	53.6417	3.23133	9.0591e-10	3.40736e-08	CQW23_20094	CM008450.1	189366536	189367048	+	513	protein_coding	hypothetical protein && - && PF13302:Acetyltransferase (GNAT) domain	-	-
novel.1360	458.348	294.992	54.0007	0	0	269.114	0	10.6383	9.17207e-10	3.44552e-08	-	CM008444.1	102551549	102554612	-	3064	-	- && - && -	-	-
gene-CQW23_29896	0	0	0	111.854	90.7068	0	101.28	-9.03889	9.2539e-10	3.4719e-08	CQW23_29896	MLFT02000034.1	244184	245271	+	693	protein_coding	hypothetical protein && sp|Q2RAS0|ACA8_ORYSJ Probable calcium-transporting ATPase 8, plasma membrane-type OS=Oryza sativa subsp. japonica OX=39947 GN=ACA8 PE=3 SV=1 && PF00702:haloacid dehalogenase-like hydrolase	-	-
novel.1367	130.136	137.472	312.701	9.9225	3.74049	193.437	6.83149	4.81802	9.33564e-10	3.49556e-08	-	CM008444.1	104106678	104110241	-	3419	-	- && sp|C0LGP4|Y3475_ARATH Probable LRR receptor-like serine/threonine-protein kinase At3g47570 OS=Arabidopsis thaliana OX=3702 GN=At3g47570 PE=2 SV=1 && PF13855:Leucine rich repeat|PF00069:Protein kinase domain	-	-
gene-CQW23_29930	997.075	871.611	597.775	79.38	134.657	822.153	107.019	2.94234	9.34034e-10	3.49556e-08	CQW23_29930	MLFT02000035.1	784590	785039	+	450	protein_coding	Ethylene-responsive transcription factor RAP2-1 && sp|Q9FH94|ERF10_ARATH Ethylene-responsive transcription factor ERF010 OS=Arabidopsis thaliana OX=3702 GN=ERF010 PE=2 SV=1 && PF00847:AP2 domain	AP2/ERF-ERF	AP2/ERF->AP2/ERF-ERF
novel.9820	0	0	0	92.0086	109.409	0	100.709	-9.03063	9.45194e-10	3.5329e-08	-	MLFT02000233.1	228669	233745	+	1133	-	- && - && -	-	-
novel.5214	286.109	300.72	61.5356	0	0	216.122	0	10.3222	9.60052e-10	3.58396e-08	-	CM008449.1	7385840	7390216	-	746	-	- && sp|Q9ZT94|POLR2_ARATH Retrovirus-related Pol polyprotein from transposon RE2 OS=Arabidopsis thaliana OX=3702 GN=RE2 PE=4 SV=1 && -	-	-
gene-CQW23_25881	61.2407	65.872	110.513	552.052	653.65	79.2086	602.851	-2.93317	9.69617e-10	3.61429e-08	CQW23_25881	CM008453.1	55789026	55793758	-	1779	protein_coding	putative galacturonosyltransferase-like 8 && sp|O04536|GATL9_ARATH Probable galacturonosyltransferase-like 9 OS=Arabidopsis thaliana OX=3702 GN=GATL9 PE=2 SV=1 && PF01501:Glycosyl transferase family 8	-	-
novel.8159	308.117	293.083	60.2798	0	0	220.493	0	10.351	9.70596e-10	3.61429e-08	-	CM008453.1	18601327	18633250	-	6114	-	- && sp|Q94HW2|POLR1_ARATH Retrovirus-related Pol polyprotein from transposon RE1 OS=Arabidopsis thaliana OX=3702 GN=RE1 PE=2 SV=1 && -	-	-
gene-CQW23_16155	118.654	103.104	555.077	6948.46	7730.65	258.945	7339.55	-4.82674	9.85495e-10	3.66521e-08	CQW23_16155	CM008449.1	652318	652951	-	321	protein_coding	hypothetical protein && sp|Q8GTM0|DEF_NICAL Flower-specific defensin OS=Nicotiana alata OX=4087 GN=D1 PE=1 SV=1 && PF00304:Gamma-thionin family	-	-
gene-CQW23_17335	0	0	0	319.324	50.4965	0	184.91	-9.90743	1.0104e-09	3.75315e-08	CQW23_17335	CM008449.1	216853191	216855876	-	960	protein_coding	hypothetical protein && sp|Q9ZR04|CCD61_ARATH Putative cyclin-D6-1 OS=Arabidopsis thaliana OX=3702 GN=CYCD6-1 PE=3 SV=1 && PF00134:Cyclin, N-terminal domain|PF02984:Cyclin, C-terminal domain	-	-
gene-CQW23_25049	0	0	0	99.225	99.1229	0	99.1739	-9.00852	1.02589e-09	3.80243e-08	CQW23_25049	CM008452.1	229355966	229358644	-	1956	protein_coding	hypothetical protein && sp|Q940K0|UNI_ARATH Disease resistance protein UNI OS=Arabidopsis thaliana OX=3702 GN=UNI PE=1 SV=2 && PF00931:NB-ARC domain	-	-
novel.915	0	0	0	97.4209	100.993	0	99.207	-9.00899	1.0262e-09	3.80243e-08	-	CM008444.1	44408012	44424546	+	1589	-	- && - && -	-	-
gene-CQW23_11078	6.6982	0.954667	0	184.919	222.559	2.55096	203.739	-6.25973	1.03001e-09	3.81181e-08	CQW23_11078	CM008446.1	214323660	214325237	+	948	protein_coding	hypothetical protein && - && PF03087:Arabidopsis protein of unknown function	-	-
gene-CQW23_29563	171.283	252.987	326.516	4510.23	1624.31	250.262	3067.27	-3.61632	1.03136e-09	3.81207e-08	CQW23_29563	CM008454.1	235973048	235975352	+	1071	protein_coding	DNA (cytosine-5)-methyltransferase 3 && sp|Q8LPU5|CMT3_MAIZE DNA (cytosine-5)-methyltransferase 3 OS=Zea mays OX=4577 GN=DMT105 PE=2 SV=1 && PF00145:C-5 cytosine-specific DNA methylase	-	-
novel.2001	7.65509	25.776	0	807.331	1046.4	11.1437	926.866	-6.35959	1.10568e-09	4.08175e-08	-	CM008445.1	277256200	277281346	+	13852	-	- && sp|Q94HW2|POLR1_ARATH Retrovirus-related Pol polyprotein from transposon RE1 OS=Arabidopsis thaliana OX=3702 GN=RE1 PE=2 SV=1 && -	-	-
gene-CQW23_34925	1263.09	707.408	324.004	27.0614	52.3668	764.834	39.7141	4.26848	1.11893e-09	4.12554e-08	CQW23_34925	MLFT02001794.1	979	8160	-	1806	protein_coding	hypothetical protein && sp|Q05627|Y202_CLOB8 Uncharacterized protein Cbei_0202 OS=Clostridium beijerinckii (strain ATCC 51743 / NCIMB 8052) OX=290402 GN=Cbei_0202 PE=4 SV=2 && PF01494:FAD binding domain	-	-
gene-CQW23_06109	16.2671	6.68267	7.53498	469.064	139.333	10.1616	304.198	-4.89584	1.13037e-09	4.1626e-08	CQW23_06109	CM008445.1	14559883	14565227	+	1986	protein_coding	Protein TPX2 && sp|F4I2H7|TPX2_ARATH Protein TPX2 OS=Arabidopsis thaliana OX=3702 GN=TPX2 PE=1 SV=1 && PF12214:Cell cycle regulated microtubule associated protein|PF06886:Targeting protein for Xklp2 (TPX2)	-	-
gene-CQW23_07031	0	0.954667	0	109.148	182.349	0.318222	145.748	-8.60205	1.13319e-09	4.16784e-08	CQW23_07031	CM008445.1	93392840	93394837	+	852	protein_coding	hypothetical protein && sp|Q9STE7|R13L3_ARATH Putative disease resistance RPP13-like protein 3 OS=Arabidopsis thaliana OX=3702 GN=RPP13L3 PE=3 SV=1 && PF00931:NB-ARC domain	-	-
gene-CQW23_15199	3029.5	2457.31	2176.35	548.444	344.125	2554.39	446.284	2.5169	1.161e-09	4.2649e-08	CQW23_15199	CM008448.1	225970978	225972561	-	864	protein_coding	Protein STAR1 && sp|Q9C9W0|AB17I_ARATH ABC transporter I family member 17 OS=Arabidopsis thaliana OX=3702 GN=ABCI17 PE=2 SV=1 && PF00005:ABC transporter	-	-
novel.3865	1244.91	1127.46	210.979	36.9839	19.6375	861.116	28.3107	4.92647	1.18376e-09	4.34316e-08	-	CM008447.1	130934328	130953740	-	11507	-	- && sp|P0CT41|TF212_SCHPO Transposon Tf2-12 polyprotein OS=Schizosaccharomyces pombe (strain 972 / ATCC 24843) OX=284812 GN=Tf2-12 PE=3 SV=1 && -	-	-
gene-CQW23_32869	2100.36	2384.76	5580.91	104.637	290.823	3355.34	197.73	4.08496	1.19574e-09	4.38174e-08	CQW23_32869	MLFT02000394.1	214948	224571	-	2178	protein_coding	Primary amine oxidase && sp|Q8H1H9|AMO_ARATH Primary amine oxidase OS=Arabidopsis thaliana OX=3702 GN=At1g62810 PE=2 SV=1 && PF01179:Copper amine oxidase, enzyme domain|PF02728:Copper amine oxidase, N3 domain|PF02727:Copper amine oxidase, N2 domain	-	-
novel.8604	0	0	0	96.5189	99.1229	0	97.8209	-8.98869	1.20627e-09	4.41493e-08	-	CM008454.1	43367460	43368731	+	1176	-	- && - && -	-	-
novel.7461	464.09	376.139	42.6982	0	0	294.309	0	10.7673	1.23594e-09	4.51798e-08	-	CM008452.1	91906409	91920242	-	4775	-	- && sp|B5BT18|BTAF1_ARATH TATA-binding protein-associated factor BTAF1 OS=Arabidopsis thaliana OX=3702 GN=BTAF1 PE=1 SV=1 && -	-	-
gene-CQW23_18770	173.196	103.104	114.28	0	0	130.194	0	9.59048	1.24096e-09	4.5308e-08	CQW23_18770	CM008450.1	20508230	20509360	-	342	protein_coding	hypothetical protein && sp|F4ICK8|IWS1_ARATH Protein IWS1 homolog 1 OS=Arabidopsis thaliana OX=3702 GN=IWS1 PE=1 SV=1 && PF08711:TFIIS helical bundle-like domain	IWS1	IWS1
novel.1911	510.02	553.707	253.678	30.6695	6.54585	439.135	18.6077	4.55874	1.25506e-09	4.57668e-08	-	CM008445.1	242865992	242874667	+	8676	-	- && - && -	-	-
novel.6131	119.611	105.013	138.141	0	0	120.922	0	9.48255	1.26515e-09	4.60786e-08	-	CM008450.1	180793948	180795878	-	1796	-	- && - && -	-	-
gene-CQW23_34693	319.6	283.536	165.769	26.1593	25.2483	256.302	25.7038	3.31899	1.26683e-09	4.60835e-08	CQW23_34693	MLFT02001435.1	28705	32978	+	1515	protein_coding	hypothetical protein && sp|Q6C7Q6|GPI7_YARLI GPI ethanolamine phosphate transferase 2 OS=Yarrowia lipolytica (strain CLIB 122 / E 150) OX=284591 GN=LAS21 PE=3 SV=1 && -	-	-
gene-CQW23_30210	1092.76	1591.43	1209.36	5913.81	5878.17	1297.85	5895.99	-2.18351	1.27111e-09	4.6183e-08	CQW23_30210	MLFT02000053.1	223111	226331	-	2895	protein_coding	WEB family protein%2C chloroplastic && sp|F4JJP1|Y4759_ARATH WEB family protein At4g27595, chloroplastic OS=Arabidopsis thaliana OX=3702 GN=At4g27595 PE=2 SV=1 && -	-	-
novel.8294	0	0	0	150.642	72.0043	0	111.323	-9.17538	1.28748e-09	4.67213e-08	-	CM008453.1	96761655	96766847	-	1430	-	- && sp|Q570C0|TIR1_ARATH Protein TRANSPORT INHIBITOR RESPONSE 1 OS=Arabidopsis thaliana OX=3702 GN=TIR1 PE=1 SV=2 && -	-	-
gene-CQW23_29910	259.316	355.136	365.446	46.9064	54.237	326.633	50.5717	2.69106	1.3028e-09	4.72198e-08	CQW23_29910	MLFT02000035.1	310598	313938	+	753	protein_coding	hypothetical protein && sp|Q8L9J9|CAES_ARATH Probable carbohydrate esterase At4g34215 OS=Arabidopsis thaliana OX=3702 GN=At4g34215 PE=1 SV=2 && PF03629:Carbohydrate esterase, sialic acid-specific acetylesterase	-	-
gene-CQW23_25040	0	0	0	81.1841	121.566	0	101.375	-9.04009	1.31165e-09	4.74831e-08	CQW23_25040	CM008452.1	229247791	229250550	+	2037	protein_coding	hypothetical protein && sp|Q940K0|UNI_ARATH Disease resistance protein UNI OS=Arabidopsis thaliana OX=3702 GN=UNI PE=1 SV=2 && PF00931:NB-ARC domain	-	-
novel.4203	206.687	148.928	82.8847	0	0	146.167	0	9.75832	1.31696e-09	4.76175e-08	-	CM008448.1	150363362	150376682	+	1741	-	- && sp|B9FAF3|KN14E_ORYSJ Kinesin-like protein KIN-14E OS=Oryza sativa subsp. japonica OX=39947 GN=KIN14E PE=2 SV=1 && PF00225:Kinesin motor domain	-	-
novel.10913	2.87066	47.7333	296.376	23902.4	18362	115.66	21132.2	-7.51559	1.3682e-09	4.94105e-08	-	MLFT02001182.1	36273	37334	+	730	-	- && - && -	-	-
gene-CQW23_18846	488.012	572.8	472.192	2030.5	2020.8	511.001	2025.65	-1.98665	1.3752e-09	4.96034e-08	CQW23_18846	CM008450.1	27671302	27675234	-	2082	protein_coding	putative xyloglucan glycosyltransferase 3 && sp|Q9SB75|CSLC5_ARATH Probable xyloglucan glycosyltransferase 5 OS=Arabidopsis thaliana OX=3702 GN=CSLC5 PE=1 SV=1 && PF13632:Glycosyl transferase family group 2	-	-
novel.5422	0	0	0	173.193	66.3936	0	119.793	-9.28119	1.38189e-09	4.97846e-08	-	CM008449.1	193226165	193290157	-	2005	-	- && - && -	-	-
gene-CQW23_26998	0	0	0	75.7718	133.722	0	104.747	-9.08727	1.41852e-09	5.10429e-08	CQW23_26998	CM008453.1	258270709	258271500	-	792	protein_coding	hypothetical protein && sp|Q9LRR5|DRL21_ARATH Putative disease resistance protein At3g14460 OS=Arabidopsis thaliana OX=3702 GN=At3g14460 PE=3 SV=1 && -	-	-
novel.2946	809.525	772.325	77.8614	6.31432	0	553.237	3.15716	7.44584	1.42632e-09	5.12617e-08	-	CM008446.1	1828008	1831692	-	3570	-	- && - && -	-	-
novel.6677	322.471	228.165	84.1406	1.80409	7.48097	211.592	4.64253	5.51702	1.47375e-09	5.2903e-08	-	CM008451.1	37846081	37848354	-	2254	-	- && - && -	-	-
gene-CQW23_22705	157.886	160.384	189.63	21.6491	20.5727	169.3	21.1109	3.00249	1.50335e-09	5.39008e-08	CQW23_22705	CM008451.1	184509220	184514961	-	2895	protein_coding	hypothetical protein && sp|Q9C646|RX24L_ARATH Probable disease resistance protein RXW24L OS=Arabidopsis thaliana OX=3702 GN=RXW24L PE=2 SV=1 && PF00931:NB-ARC domain	-	-
gene-CQW23_29396	1874.54	2289.29	3135.81	469.966	329.163	2433.21	399.564	2.6061	1.54818e-09	5.54414e-08	CQW23_29396	CM008454.1	232896052	232898508	+	1071	protein_coding	Zinc finger protein CONSTANS-LIKE 4 && sp|Q940T9|COL4_ARATH Zinc finger protein CONSTANS-LIKE 4 OS=Arabidopsis thaliana OX=3702 GN=COL4 PE=2 SV=2 && PF06203:CCT motif|PF00643:B-box zinc finger	C2C2-CO-like	C2C2->C2C2-CO-like
novel.4354	0	0	0	103.735	88.8365	0	96.2859	-8.96592	1.55843e-09	5.5742e-08	-	CM008448.1	231216909	231222142	+	4473	-	- && - && -	-	-
novel.2080	9.56886	3.81867	3.76749	220.099	112.215	5.71834	166.157	-4.84408	1.56569e-09	5.59346e-08	-	CM008445.1	295676082	295680026	+	2379	-	- && sp|P56725|ZOX_PHAVU Zeatin O-xylosyltransferase OS=Phaseolus vulgaris OX=3885 GN=ZOX1 PE=1 SV=1 && PF00201:UDP-glucoronosyl and UDP-glucosyl transferase	-	-
gene-CQW23_30450	70.8096	61.0987	40.1865	422.157	406.778	57.3649	414.468	-2.84768	1.56878e-09	5.5978e-08	CQW23_30450	MLFT02000062.1	465983	469380	-	2439	protein_coding	G-type lectin S-receptor-like serine/threonine-protein kinase RKS1 && sp|Q9LPZ3|Y1141_ARATH G-type lectin S-receptor-like serine/threonine-protein kinase At1g11410 OS=Arabidopsis thaliana OX=3702 GN=At1g11410 PE=3 SV=3 && PF08276:PAN-like domain|PF01453:D-mannose binding lectin|PF00069:Protein kinase domain|PF00954:S-locus glycoprotein domain	-	-
novel.8659	199.989	258.715	65.3031	0	0	174.669	0	10.0152	1.60438e-09	5.718e-08	-	CM008454.1	84023425	84037257	+	1802	-	- && - && -	-	-
novel.7295	110.042	97.376	213.491	0	0	140.303	0	9.696	1.62812e-09	5.79218e-08	-	CM008452.1	226002047	226003675	+	1164	-	- && - && -	-	-
gene-CQW23_24129	656.424	777.099	764.8	2902.78	2703.44	732.774	2803.11	-1.93573	1.62906e-09	5.79218e-08	CQW23_24129	CM008452.1	176186319	176188856	+	1443	protein_coding	hypothetical protein && sp|Q93ZH7|IQD2_ARATH Protein IQ-DOMAIN 2 OS=Arabidopsis thaliana OX=3702 GN=IQD2 PE=1 SV=1 && -	-	-
gene-CQW23_25182	7.65509	16.2293	12.5583	146.131	232.845	12.1476	189.488	-3.96444	1.6369e-09	5.81314e-08	CQW23_25182	CM008453.1	3148885	3157088	+	918	protein_coding	Endonuclease 3 && sp|Q9C9G4|ENDO2_ARATH Endonuclease 2 OS=Arabidopsis thaliana OX=3702 GN=ENDO2 PE=1 SV=1 && PF02265:S1/P1 Nuclease	-	-
novel.7252	0	0	0	101.029	89.7716	0	95.4004	-8.95258	1.68051e-09	5.96093e-08	-	CM008452.1	218507193	218513759	+	952	-	- && - && -	-	-
gene-CQW23_04303	0	0	0	129.895	74.8097	0	102.352	-9.05415	1.74143e-09	6.16969e-08	CQW23_04303	CM008444.1	129535489	129542628	+	1044	protein_coding	hypothetical protein && sp|Q9C7N4|GDL15_ARATH GDSL esterase/lipase At1g29670 OS=Arabidopsis thaliana OX=3702 GN=At1g29670 PE=2 SV=1 && PF00657:GDSL-like Lipase/Acylhydrolase	-	-
novel.8153	114.826	94.512	160.746	0	0	123.361	0	9.51072	1.75724e-09	6.21836e-08	-	CM008453.1	17817072	17818640	-	1569	-	- && - && -	-	-
novel.6815	61.2407	282.581	281.306	5.41227	2.80536	208.376	4.10882	5.66061	1.76284e-09	6.2308e-08	-	CM008451.1	169762387	169769693	-	1530	-	- && - && -	-	-
novel.6989	93.7748	111.696	242.375	0	0	149.282	0	9.78548	1.76769e-09	6.24053e-08	-	CM008452.1	28999256	29000444	+	1189	-	- && - && -	-	-
gene-CQW23_25975	135.878	108.832	102.978	0	0	115.896	0	9.42273	1.77714e-09	6.26652e-08	CQW23_25975	CM008453.1	69945297	69945954	+	564	protein_coding	hypothetical protein && sp|O80742|PUB19_ARATH U-box domain-containing protein 19 OS=Arabidopsis thaliana OX=3702 GN=PUB19 PE=2 SV=1 && -	-	-
novel.8754	117.697	92.6027	158.234	0	0	122.845	0	9.50473	1.79435e-09	6.31975e-08	-	CM008454.1	197699397	197701052	+	543	-	- && - && -	-	-
novel.5808	255.489	214.8	61.5356	0	0	177.275	0	10.0366	1.8082e-09	6.36103e-08	-	CM008450.1	192207252	192208411	+	1160	-	- && - && -	-	-
gene-CQW23_30645	77.5078	96.4213	56.5123	460.945	652.715	76.8138	556.83	-2.85415	1.81073e-09	6.36244e-08	CQW23_30645	MLFT02000082.1	959694	963952	+	993	protein_coding	Transcription factor bHLH30 && sp|Q9S7Y1|BH030_ARATH Transcription factor bHLH30 OS=Arabidopsis thaliana OX=3702 GN=BHLH30 PE=1 SV=1 && PF00010:Helix-loop-helix DNA-binding domain	bHLH	bHLH
novel.3004	602.838	795.237	169.537	27.9634	14.9619	522.537	21.4627	4.60527	1.81646e-09	6.3751e-08	-	CM008446.1	16353520	16368111	-	3949	-	- && sp|Q1MX30|XA21_ORYSI Receptor kinase-like protein Xa21 OS=Oryza sativa subsp. indica OX=39946 GN=XA21 PE=1 SV=1 && PF13855:Leucine rich repeat|PF00069:Protein kinase domain	-	-
gene-CQW23_30625	358.832	364.683	42.6982	0	0	255.404	0	10.5629	1.84344e-09	6.4622e-08	CQW23_30625	MLFT02000082.1	383824	384658	+	756	protein_coding	hypothetical protein && sp|Q6L439|R1A4_SOLDE Putative late blight resistance protein homolog R1A-4 OS=Solanum demissum OX=50514 GN=R1A-4 PE=5 SV=2 && PF00931:NB-ARC domain	-	-
novel.7444	355.005	120.288	126.839	3.60818	8.41609	200.71	6.01214	5.0653	1.84998e-09	6.47752e-08	-	CM008452.1	73071869	73077229	-	4671	-	- && sp|D7T737|MTND1_VITVI Acireductone dioxygenase 1 OS=Vitis vinifera OX=29760 GN=VIT_05s0020g04070 PE=3 SV=1 && -	-	-
novel.7625	203.817	146.064	115.536	13.5307	7.48097	155.139	10.5058	3.88313	1.85346e-09	6.48069e-08	-	CM008452.1	203509076	203517981	-	1413	-	- && - && -	-	-
gene-CQW23_22192	174.153	169.931	205.956	797.408	1212.85	183.347	1005.13	-2.45566	1.85522e-09	6.48069e-08	CQW23_22192	CM008451.1	159965520	159971563	+	2922	protein_coding	hypothetical protein && - && PF10358:N-terminal C2 in EEIG1 and EHBP1 proteins	-	-
gene-CQW23_14968	61.2407	50.5973	48.9773	308.5	347.865	53.6051	328.182	-2.61211	1.88346e-09	6.57165e-08	CQW23_14968	CM008448.1	215835584	215839013	+	2874	protein_coding	hypothetical protein && sp|Q9C5V5|GLR28_ARATH Glutamate receptor 2.8 OS=Arabidopsis thaliana OX=3702 GN=GLR2.8 PE=2 SV=2 && PF00060:Ligand-gated ion channel|PF01094:Receptor family ligand binding region|PF00497:Bacterial extracellular solute-binding proteins, family 3	-	-
novel.10012	0	0	0	57.7309	207.597	0	132.664	-9.42809	1.89004e-09	6.58695e-08	-	MLFT02000334.1	27448	29458	+	1917	-	- && - && -	-	-
gene-CQW23_07943	533.942	347.499	36.419	0	0	305.953	0	10.8232	1.9029e-09	6.62403e-08	CQW23_07943	CM008445.1	246780597	246787529	+	1608	protein_coding	Non-functional NADPH-dependent codeinone reductase 2 && sp|A0A2P1GIY9|REDX2_CATRO Protein REDOX 2 OS=Catharanthus roseus OX=4058 GN=Redox2 PE=1 SV=1 && PF00248:Aldo/keto reductase family	-	-
gene-CQW23_11567	214.342	205.253	958.198	1.80409	12.1566	459.265	6.98033	6.0432	1.92963e-09	6.70928e-08	CQW23_11567	CM008447.1	6573242	6578959	+	1818	protein_coding	hypothetical protein && sp|Q50EK3|C04C1_PINTA Cytochrome P450 704C1 OS=Pinus taeda OX=3352 GN=CYP704C1 PE=2 SV=1 && PF00067:Cytochrome P450	-	-
gene-CQW23_09958	175.11	105.968	153.211	11.7266	12.1566	144.763	11.9416	3.59942	1.95999e-09	6.80692e-08	CQW23_09958	CM008446.1	110171559	110172941	-	372	protein_coding	Armadillo repeat-containing protein 7 && sp|Q9H6L4|ARMC7_HUMAN Armadillo repeat-containing protein 7 OS=Homo sapiens OX=9606 GN=ARMC7 PE=1 SV=1 && -	-	-
novel.2373	11.4826	3.81867	2.51166	297.675	132.787	5.93765	215.231	-5.15514	2.02572e-09	7.02705e-08	-	CM008445.1	233420076	233422799	-	1177	-	- && - && -	-	-
gene-CQW23_26139	181.808	207.163	233.584	874.984	1162.36	207.518	1018.67	-2.29633	2.11293e-09	7.32106e-08	CQW23_26139	CM008453.1	117538058	117540754	+	2697	protein_coding	hypothetical protein && sp|Q9LX29|ACR4L_ARATH Serine/threonine-protein kinase-like protein ACR4 OS=Arabidopsis thaliana OX=3702 GN=ACR4 PE=1 SV=1 && PF00069:Protein kinase domain	-	-
gene-CQW23_10366	86.1197	125.061	155.723	732.461	831.323	122.301	781.892	-2.67918	2.12258e-09	7.34599e-08	CQW23_10366	CM008446.1	182622262	182626207	-	1617	protein_coding	BRASSINOSTEROID INSENSITIVE 1-associated receptor kinase 1 && sp|Q94AG2|SERK1_ARATH Somatic embryogenesis receptor kinase 1 OS=Arabidopsis thaliana OX=3702 GN=SERK1 PE=1 SV=2 && PF00069:Protein kinase domain	-	-
novel.5049	316.729	207.163	254.933	36.9839	35.5346	259.608	36.2592	2.8399	2.14679e-09	7.42119e-08	-	CM008449.1	211606729	211612064	+	2640	-	- && - && -	-	-
gene-CQW23_26912	0	0	0	101.029	86.0312	0	93.5301	-8.92403	2.18802e-09	7.55498e-08	CQW23_26912	CM008453.1	255944056	255945423	+	1113	protein_coding	hypothetical protein && sp|Q9LRR5|DRL21_ARATH Putative disease resistance protein At3g14460 OS=Arabidopsis thaliana OX=3702 GN=At3g14460 PE=3 SV=1 && -	-	-
gene-CQW23_07883	591.355	647.264	601.542	2183.85	2262.99	613.387	2223.42	-1.85783	2.20096e-09	7.5909e-08	CQW23_07883	CM008445.1	244605437	244619732	-	5919	protein_coding	MAG2-interacting protein 2 && sp|Q9FIN7|MIP2_ARATH MAG2-interacting protein 2 OS=Arabidopsis thaliana OX=3702 GN=MIP2 PE=1 SV=1 && PF08314:Secretory pathway protein Sec39	-	-
gene-CQW23_10316	778.905	694.997	419.447	81.1841	34.5995	631.116	57.8918	3.44605	2.2097e-09	7.61225e-08	CQW23_10316	CM008446.1	178385092	178388829	+	3609	protein_coding	hypothetical protein && sp|Q8VZG8|MIK2_ARATH MDIS1-interacting receptor like kinase 2 OS=Arabidopsis thaliana OX=3702 GN=MIK2 PE=1 SV=3 && PF13855:Leucine rich repeat|PF00069:Protein kinase domain	-	-
novel.8083	0	0	0	64.0452	161.776	0	112.911	-9.1955	2.22625e-09	7.66045e-08	-	CM008453.1	258279684	258282582	+	2899	-	- && - && -	-	-
novel.4402	89.9473	108.832	205.956	0	0	134.912	0	9.63944	2.26044e-09	7.76917e-08	-	CM008448.1	247434173	247436545	+	785	-	- && - && -	-	-
gene-CQW23_25992	152.145	379.003	308.934	2159.5	2664.16	280.027	2411.83	-3.10681	2.26804e-09	7.78632e-08	CQW23_25992	CM008453.1	72560916	72563233	-	1902	protein_coding	hypothetical protein && sp|Q40161|GP1_SOLLC Polygalacturonase-1 non-catalytic subunit beta OS=Solanum lycopersicum OX=4081 GN=GP1 PE=1 SV=1 && PF03181:BURP domain	-	-
gene-CQW23_07645	49.7581	73.5093	54.0007	858.747	368.438	59.0894	613.593	-3.3753	2.28933e-09	7.8504e-08	CQW23_07645	CM008445.1	226578968	226584696	+	1941	protein_coding	hypothetical protein && sp|F4KEC6|KN10C_ARATH Kinesin-like protein KIN-10C OS=Arabidopsis thaliana OX=3702 GN=KIN10C PE=2 SV=1 && PF12836:Helix-hairpin-helix motif|PF00225:Kinesin motor domain	-	-
novel.6889	144.49	127.925	321.492	8.11841	12.1566	197.969	10.1375	4.28707	2.3123e-09	7.9148e-08	-	CM008451.1	193240234	193244146	-	3607	-	- && sp|V9M2S5|RPV1_VITRO Disease resistance protein RPV1 OS=Vitis rotundifolia OX=103349 GN=RPV1 PE=1 SV=1 && PF01582:TIR domain|PF00931:NB-ARC domain	-	-
gene-CQW23_02690	12.4395	15.2747	10.0466	305.793	128.112	12.5869	216.953	-4.10052	2.3134e-09	7.9148e-08	CQW23_02690	CM008443.1	241469385	241472438	-	3054	protein_coding	hypothetical protein && sp|B8XCH5|QKY_ARATH Protein QUIRKY OS=Arabidopsis thaliana OX=3702 GN=QKY PE=2 SV=1 && PF00168:C2 domain|PF08372:Plant phosphoribosyltransferase C-terminal	-	-
gene-CQW23_27287	293.764	264.443	447.075	2228.05	1749.61	335.094	1988.83	-2.57062	2.32125e-09	7.93257e-08	CQW23_27287	CM008454.1	3838165	3843058	-	1083	protein_coding	putative mannitol dehydrogenase && sp|Q6V4H0|10HGO_CATRO 8-hydroxygeraniol dehydrogenase OS=Catharanthus roseus OX=4058 GN=10HGO PE=1 SV=1 && PF00107:Zinc-binding dehydrogenase|PF08240:Alcohol dehydrogenase GroES-like domain	-	-
gene-CQW23_16915	55.4994	74.464	128.095	644.06	1339.09	86.0193	991.577	-3.53087	2.3466e-09	8.01005e-08	CQW23_16915	CM008449.1	135061564	135065155	+	2412	protein_coding	Sucrose synthase && sp|P10691|SUS1_SOLTU Sucrose synthase OS=Solanum tuberosum OX=4113 PE=2 SV=1 && PF00534:Glycosyl transferases group 1|PF00862:Sucrose synthase	-	-
gene-CQW23_23404	60.2838	74.464	61.5356	343.679	504.03	65.4278	423.855	-2.69446	2.38029e-09	8.11579e-08	CQW23_23404	CM008452.1	13224784	13228971	+	1389	protein_coding	putative protein phosphatase 2C 52 && sp|Q9LR65|P2C01_ARATH Probable protein phosphatase 2C 1 OS=Arabidopsis thaliana OX=3702 GN=PPC6-6 PE=1 SV=1 && PF00481:Protein phosphatase 2C	-	-
gene-CQW23_17499	4.78443	22.912	33.9074	932.715	361.892	20.5346	647.303	-4.98884	2.50387e-09	8.5274e-08	CQW23_17499	CM008449.1	225976720	225981759	-	2208	protein_coding	Protein TPX2 && sp|F4I2H7|TPX2_ARATH Protein TPX2 OS=Arabidopsis thaliana OX=3702 GN=TPX2 PE=1 SV=1 && PF06886:Targeting protein for Xklp2 (TPX2)|PF12214:Cell cycle regulated microtubule associated protein	-	-
novel.3073	0	0	0	98.323	86.0312	0	92.1771	-8.903	2.52492e-09	8.58934e-08	-	CM008446.1	75518198	75519441	-	511	-	- && sp|Q0J0H4|ODPB2_ORYSJ Pyruvate dehydrogenase E1 component subunit beta-2, mitochondrial OS=Oryza sativa subsp. japonica OX=39947 GN=Os09g0509200 PE=2 SV=1 && -	-	-
gene-CQW23_21120	8343.09	8248.32	3856.65	865.062	955.694	6816.02	910.378	2.90447	2.54868e-09	8.66031e-08	CQW23_21120	CM008451.1	3182134	3185648	-	1050	protein_coding	hypothetical protein && sp|Q9SJL2|HIP5_ARATH Heavy metal-associated isoprenylated plant protein 5 OS=Arabidopsis thaliana OX=3702 GN=HIPP05 PE=1 SV=2 && PF00403:Heavy-metal-associated domain	-	-
gene-CQW23_23401	0.956886	6.68267	0	165.976	223.494	2.54652	194.735	-6.197	2.57134e-09	8.72739e-08	CQW23_23401	CM008452.1	13127282	13127677	+	396	protein_coding	Ankyrin repeat-containing protein && sp|Q6AWW5|Y5262_ARATH Ankyrin repeat-containing protein At5g02620 OS=Arabidopsis thaliana OX=3702 GN=At5g02620 PE=1 SV=1 && -	-	-
gene-CQW23_01452	0	0	0	102.833	82.2907	0	92.5619	-8.90903	2.64478e-09	8.96343e-08	CQW23_01452	CM008443.1	79284375	79285521	-	681	protein_coding	Embryogenic cell protein 40 && - && PF00257:Dehydrin	-	-
gene-CQW23_29180	549.252	565.163	526.192	132.601	103.798	546.869	118.2	2.2098	2.64688e-09	8.96343e-08	CQW23_29180	CM008454.1	229055943	229058165	+	1212	protein_coding	hypothetical protein && sp|Q8GXC7|FBK50_ARATH F-box/kelch-repeat protein At3g06240 OS=Arabidopsis thaliana OX=3702 GN=At3g06240 PE=2 SV=1 && PF00646:F-box domain	-	-
gene-CQW23_06628	271.756	389.504	205.956	27.0614	36.4697	289.072	31.7655	3.18748	2.67862e-09	9.06063e-08	CQW23_06628	CM008445.1	60648468	60650740	-	765	protein_coding	Nuclear transcription factor Y subunit A-6 && sp|Q93ZH2|NFYA3_ARATH Nuclear transcription factor Y subunit A-3 OS=Arabidopsis thaliana OX=3702 GN=NFYA3 PE=2 SV=2 && PF02045:CCAAT-binding transcription factor (CBF-B/NF-YA) subunit B	NF-YA	NF-Y->NF-YA
gene-CQW23_18879	29568.7	15938.2	37790.4	2491.45	3973.33	27765.8	3232.39	3.10263	2.74108e-09	9.26145e-08	CQW23_18879	CM008450.1	30667438	30669122	-	690	protein_coding	hypothetical protein && sp|Q8GY54|GCT21_ARATH Gamma-glutamylcyclotransferase 2-1 OS=Arabidopsis thaliana OX=3702 GN=GGCT2;1 PE=1 SV=1 && PF04752:ChaC-like protein	-	-
novel.9158	0	0	0	82.9882	100.993	0	91.9906	-8.89999	2.74749e-09	9.27264e-08	-	CM008454.1	202155265	202158306	-	1243	-	- && sp|Q0DKP3|TIR1A_ORYSJ Transport inhibitor response 1-like protein Os05g0150500 OS=Oryza sativa subsp. japonica OX=39947 GN=Os05g0150500 PE=2 SV=2 && -	-	-
gene-CQW23_33459	50.7149	54.416	13.8141	534.011	706.952	39.6484	620.481	-3.95943	2.79601e-09	9.42575e-08	CQW23_33459	MLFT02000587.1	65781	81540	+	1302	protein_coding	hypothetical protein && sp|A0A2P1GIW7|SAT_CATRO Stemmadenine O-acetyltransferase OS=Catharanthus roseus OX=4058 GN=SAT PE=1 SV=1 && PF00225:Kinesin motor domain|PF02458:Transferase family	-	-
novel.4626	0	0	0	90.2045	91.6419	0	90.9232	-8.8832	2.80364e-09	9.44082e-08	-	CM008448.1	181253941	181260230	-	1350	-	- && - && -	-	-
novel.7893	225.825	195.707	59.024	0	0	160.185	0	9.89043	2.81562e-09	9.47047e-08	-	CM008453.1	94205445	94210411	+	1094	-	- && sp|Q8L7L1|SPHK1_ARATH Sphingosine kinase 1 OS=Arabidopsis thaliana OX=3702 GN=SPHK1 PE=1 SV=1 && -	-	-
gene-CQW23_25263	0	0	0	145.229	65.4585	0	105.344	-9.09574	2.83312e-09	9.51864e-08	CQW23_25263	CM008453.1	7097882	7098310	+	429	protein_coding	hypothetical protein && - && -	-	-
novel.10474	163.627	161.339	198.421	20.747	24.3132	174.462	22.5301	2.95259	2.84418e-09	9.54508e-08	-	MLFT02000715.1	59926	63007	+	926	-	- && - && -	-	-
novel.10963	227.739	381.867	184.607	20.747	28.0536	264.737	24.4003	3.44125	2.89465e-09	9.70357e-08	-	MLFT02001213.1	21361	28174	-	5895	-	- && - && -	-	-
novel.2004	49.7581	68.736	20.0933	528.599	651.78	46.1958	590.189	-3.66785	2.9069e-09	9.73373e-08	-	CM008445.1	277878904	277882027	+	1957	-	- && sp|P0C897|Y3264_ARATH Putative UPF0481 protein At3g02645 OS=Arabidopsis thaliana OX=3702 GN=At3g02645 PE=3 SV=1 && -	-	-
novel.1659	0	0	0	121.776	72.0043	0	96.8902	-8.97503	2.9498e-09	9.86632e-08	-	CM008445.1	51524908	51526849	+	1942	-	- && - && -	-	-
novel.7004	0	0	0	147.033	64.5234	0	105.778	-9.10168	2.98251e-09	9.96459e-08	-	CM008452.1	41318816	41322703	+	1802	-	- && - && -	-	-
gene-CQW23_21612	171.283	160.384	119.304	824.47	716.303	150.323	770.386	-2.35546	3.02887e-09	1.01082e-07	CQW23_21612	CM008451.1	67072545	67074464	+	1920	protein_coding	hypothetical protein && sp|Q9LFB9|OPSL1_ARATH Protein OCTOPUS-like OS=Arabidopsis thaliana OX=3702 GN=OPSL1 PE=2 SV=1 && PF05340:Protein of unknown function (DUF740)	-	-
novel.1962	821.008	891.659	582.705	3633.44	3534.76	765.124	3584.1	-2.2273	3.0358e-09	1.012e-07	-	CM008445.1	258354033	258358405	+	1880	-	- && - && -	-	-
novel.9495	433.469	153.701	257.445	14.4327	22.4429	281.539	18.4378	3.93381	3.14064e-09	1.04578e-07	-	MLFT02000078.1	1005245	1008835	+	690	-	- && - && -	-	-
novel.9128	132.05	80.192	129.35	0	0	113.864	0	9.39591	3.15619e-09	1.04979e-07	-	CM008454.1	189218635	189222578	-	1114	-	- && - && -	-	-
novel.4019	0	0	0	130.797	68.2639	0	99.5302	-9.01383	3.17331e-09	1.05432e-07	-	CM008447.1	223135397	223137548	-	2152	-	- && - && -	-	-
gene-CQW23_10240	101.43	90.6933	141.909	0	0	111.344	0	9.36286	3.18955e-09	1.05853e-07	CQW23_10240	CM008446.1	171183885	171185596	-	804	protein_coding	hypothetical protein && sp|Q9LVB8|CXE20_ARATH Probable carboxylesterase 120 OS=Arabidopsis thaliana OX=3702 GN=CXE20 PE=2 SV=1 && PF07859:alpha/beta hydrolase fold	-	-
gene-CQW23_24564	3.82754	0	17.5816	440.198	818.231	7.13638	629.215	-6.5007	3.2884e-09	1.09013e-07	CQW23_24564	CM008452.1	215668027	215671269	+	879	protein_coding	Secoisolariciresinol dehydrogenase && sp|A3F5F0|SDH_SINHE Secoisolariciresinol dehydrogenase OS=Sinopodophyllum hexandrum OX=93608 GN=SDH PE=1 SV=1 && PF13561:Enoyl-(Acyl carrier protein) reductase	-	-
gene-CQW23_06653	1.91377	0	0	126.286	142.138	0.637924	134.212	-7.61795	3.2992e-09	1.09245e-07	CQW23_06653	CM008445.1	61016472	61017731	+	1260	protein_coding	hypothetical protein && sp|O64789|DRL18_ARATH Probable disease resistance protein At1g61310 OS=Arabidopsis thaliana OX=3702 GN=At1g61310 PE=2 SV=1 && PF13855:Leucine rich repeat	-	-
gene-CQW23_10842	299.505	253.941	400.61	17.1389	41.1453	318.019	29.1421	3.4489	3.30542e-09	1.09245e-07	CQW23_10842	CM008446.1	209702054	209706526	+	1590	protein_coding	putative E3 ubiquitin-protein ligase ARI4 && sp|Q84RR2|ARI2_ARATH Probable E3 ubiquitin-protein ligase ARI2 OS=Arabidopsis thaliana OX=3702 GN=ARI2 PE=2 SV=1 && PF01485:IBR domain, a half RING-finger domain	-	-
gene-CQW23_13999	124.395	191.888	174.56	1130.26	801.399	163.614	965.831	-2.56202	3.30635e-09	1.09245e-07	CQW23_13999	CM008448.1	35329946	35349175	-	1167	protein_coding	Protein trichome birefringence-like 45 && sp|Q9LUZ6|TBL44_ARATH Protein PMR5 OS=Arabidopsis thaliana OX=3702 GN=PMR5 PE=2 SV=1 && PF14416:PMR5 N terminal Domain|PF13839:GDSL/SGNH-like Acyl-Esterase family found in Pmr5 and Cas1p	-	-
gene-CQW23_10822	1.91377	5.728	0	393.292	95.3824	2.54726	244.337	-6.52887	3.31251e-09	1.09327e-07	CQW23_10822	CM008446.1	209197480	209201479	+	705	protein_coding	B3 domain-containing protein && sp|Q9FMZ4|Y5270_ARATH B3 domain-containing protein At5g42700 OS=Arabidopsis thaliana OX=3702 GN=At5g42700 PE=2 SV=2 && PF02362:B3 DNA binding domain	B3	B3->B3
gene-CQW23_11679	49.7581	47.7333	43.954	350.896	260.899	47.1485	305.897	-2.69632	3.35264e-09	1.1053e-07	CQW23_11679	CM008447.1	8476039	8476678	+	504	protein_coding	hypothetical protein && - && PF02298:Plastocyanin-like domain	-	-
novel.1865	0	0	0	122.678	70.1341	0	96.4061	-8.96781	3.41828e-09	1.1257e-07	-	CM008445.1	226330644	226333822	+	3072	-	- && - && -	-	-
gene-CQW23_04786	3117.53	4628.22	7758.51	663.905	617.18	5168.09	640.543	3.01216	3.42551e-09	1.12684e-07	CQW23_04786	CM008444.1	141044269	141046015	-	540	protein_coding	Rhodanese-like domain-containing protein 15%2C chloroplastic && sp|Q38853|STR15_ARATH Rhodanese-like domain-containing protein 15, chloroplastic OS=Arabidopsis thaliana OX=3702 GN=STR15 PE=2 SV=1 && PF00581:Rhodanese-like domain	-	-
gene-CQW23_09673	0	0	0	97.4209	82.2907	0	89.8558	-8.86621	3.48702e-09	1.14581e-07	CQW23_09673	CM008446.1	43777249	43778688	+	504	protein_coding	SWR1 complex subunit 6 && sp|Q9FHW2|SWC6_ARATH SWR1 complex subunit 6 OS=Arabidopsis thaliana OX=3702 GN=SWC6 PE=1 SV=1 && PF04438:HIT zinc finger	-	-
gene-CQW23_08861	172.239	147.973	288.841	10.8245	19.6375	203.018	15.231	3.73679	3.53459e-09	1.16017e-07	CQW23_08861	CM008445.1	292518629	292520037	+	552	protein_coding	Protein LIGHT-DEPENDENT SHORT HYPOCOTYLS 2 && sp|Q9M836|LSH2_ARATH Protein LIGHT-DEPENDENT SHORT HYPOCOTYLS 2 OS=Arabidopsis thaliana OX=3702 GN=LSH2 PE=1 SV=1 && PF04852:Protein of unknown function (DUF640)	-	-
gene-CQW23_20144	75.594	68.736	56.5123	1083.36	393.686	66.9474	738.521	-3.46201	3.56917e-09	1.17023e-07	CQW23_20144	CM008450.1	192072656	192082697	-	243	protein_coding	putative histone H2A.2 && sp|P25469|H2A1_SOLLC Histone H2A.1 OS=Solanum lycopersicum OX=4081 PE=2 SV=1 && -	-	-
novel.3751	11.4826	53.4613	38.9307	1077.94	446.988	34.6249	762.466	-4.46226	3.61315e-09	1.18336e-07	-	CM008447.1	15103476	15117326	-	3342	-	- && sp|F4JF14|ENOL1_ARATH Protein ENHANCER OF LHP1 1 OS=Arabidopsis thaliana OX=3702 GN=EOL1 PE=1 SV=1 && -	-	-
gene-CQW23_27353	9.56886	10.5013	0	690.967	197.311	6.69006	444.139	-6.02332	3.66122e-09	1.19779e-07	CQW23_27353	CM008454.1	5504534	5506464	-	1044	protein_coding	EH domain-containing protein 1 && sp|Q94CF0|EHD1_ARATH EH domain-containing protein 1 OS=Arabidopsis thaliana OX=3702 GN=EHD1 PE=1 SV=1 && PF00350:Dynamin family|PF18150:Domain of unknown function (DUF5600)	-	-
gene-CQW23_29455	15.3102	18.1387	13.8141	143.425	190.765	15.7543	167.095	-3.40193	3.69105e-09	1.20623e-07	CQW23_29455	CM008454.1	234257926	234258851	-	834	protein_coding	hypothetical protein && sp|O49879|CF0_SOLLC Receptor-like protein Cf-9 homolog OS=Solanum lycopersicum OX=4081 GN=HCR9-0 PE=2 SV=2 && PF08263:Leucine rich repeat N-terminal domain	-	-
gene-CQW23_22565	237.308	442.011	774.847	27.0614	40.2102	484.722	33.6358	3.84886	3.70219e-09	1.20855e-07	CQW23_22565	CM008451.1	179020665	179024268	+	831	protein_coding	1-aminocyclopropane-1-carboxylate oxidase -like protein 1 && sp|Q84MB3|ACCH1_ARATH 1-aminocyclopropane-1-carboxylate oxidase homolog 1 OS=Arabidopsis thaliana OX=3702 GN=At1g06620 PE=2 SV=1 && PF03171:2OG-Fe(II) oxygenase superfamily	-	-
novel.9703	14.3533	25.776	21.3491	218.295	189.83	20.4928	204.062	-3.31716	3.75752e-09	1.22527e-07	-	MLFT02000171.1	394127	398757	+	2100	-	- && sp|Q68KI4|NHX1_ARATH Sodium/hydrogen exchanger 1 OS=Arabidopsis thaliana OX=3702 GN=NHX1 PE=1 SV=2 && -	-	-
gene-CQW23_22695	111.956	65.872	51.489	563.778	733.135	76.4389	648.457	-3.08093	3.76632e-09	1.2268e-07	CQW23_22695	CM008451.1	184370545	184382714	+	1740	protein_coding	hypothetical protein && sp|P31049|FAMT_PSEPU Probable fatty acid methyltransferase OS=Pseudomonas putida OX=303 PE=3 SV=1 && PF02353:Mycolic acid cyclopropane synthetase	-	-
gene-CQW23_19862	9.56886	17.184	8.7908	257.985	135.593	11.8479	196.789	-4.04459	3.78626e-09	1.23195e-07	CQW23_19862	CM008450.1	184753309	184755087	-	1779	protein_coding	hypothetical protein && sp|O80588|EDE1_ARATH Protein ENDOSPERM DEFECTIVE 1 OS=Arabidopsis thaliana OX=3702 GN=EDE1 PE=1 SV=1 && PF04484:QWRF family	-	-
novel.7838	0	0	0	90.2045	86.9663	0	88.5854	-8.84564	3.79152e-09	1.23233e-07	-	CM008453.1	48601843	48611796	+	1829	-	- && sp|Q9C9C4|ENO1_ARATH Enolase 1, chloroplastic OS=Arabidopsis thaliana OX=3702 GN=ENO1 PE=1 SV=1 && PF00113:Enolase, C-terminal TIM barrel domain	-	-
gene-CQW23_16603	0	0	0	84.7923	92.577	0	88.6846	-8.84722	3.81346e-09	1.23811e-07	CQW23_16603	CM008449.1	39705233	39720580	+	1461	protein_coding	hypothetical protein && sp|Q9LV03|GLUT1_ARATH Glutamate synthase 1 [NADH], chloroplastic OS=Arabidopsis thaliana OX=3702 GN=GLT1 PE=1 SV=2 && PF07992:Pyridine nucleotide-disulphide oxidoreductase	-	-
novel.7989	0	0	0	98.323	80.4204	0	89.3717	-8.85843	3.83702e-09	1.24441e-07	-	CM008453.1	207322102	207325218	+	1333	-	- && - && -	-	-
novel.9429	229.653	230.075	50.2332	0	0	169.987	0	9.97599	3.92249e-09	1.27075e-07	-	MLFT02000058.1	872968	876204	-	3237	-	- && - && -	-	-
novel.2761	104.301	105.013	95.443	0	0	101.586	0	9.23236	3.93445e-09	1.27325e-07	-	CM008446.1	140702478	140705159	+	1040	-	- && - && -	-	-
gene-CQW23_29185	101.43	153.701	86.6522	7.21636	4.67561	113.928	5.94599	4.25909	3.96067e-09	1.28035e-07	CQW23_29185	CM008454.1	229089799	229091643	-	1845	protein_coding	hypothetical protein && sp|P0DO05|9DC1_SOLPI Receptor-like protein 9DC1 OS=Solanum pimpinellifolium OX=4084 GN=9DC1 PE=3 SV=1 && PF13855:Leucine rich repeat|PF08263:Leucine rich repeat N-terminal domain	-	-
gene-CQW23_20999	8.61197	24.8213	16.3258	488.909	182.349	16.5864	335.629	-4.33843	3.99295e-09	1.28939e-07	CQW23_20999	CM008451.1	556444	557433	-	990	protein_coding	hypothetical protein && sp|Q9LH89|Y3885_ARATH Uncharacterized protein At3g28850 OS=Arabidopsis thaliana OX=3702 GN=At3g28850 PE=4 SV=1 && PF00462:Glutaredoxin	-	-
gene-CQW23_11338	273.669	275.899	56.5123	5.41227	3.74049	202.027	4.57638	5.46389	4.06915e-09	1.31257e-07	CQW23_11338	CM008447.1	1851783	1858150	-	1947	protein_coding	hypothetical protein && sp|Q8GXC7|FBK50_ARATH F-box/kelch-repeat protein At3g06240 OS=Arabidopsis thaliana OX=3702 GN=At3g06240 PE=2 SV=1 && PF00646:F-box domain	-	-
novel.9544	0	0	0	73.9677	108.474	0	91.2209	-8.88783	4.09477e-09	1.31942e-07	-	MLFT02000090.1	538368	544530	+	1766	-	- && - && -	-	-
novel.1545	103.344	86.8747	167.025	7.21636	4.67561	119.081	5.94599	4.31939	4.19462e-09	1.35014e-07	-	CM008444.1	167526738	167530093	-	1711	-	- && sp|Q9C994|DTX14_ARATH Protein DETOXIFICATION 14 OS=Arabidopsis thaliana OX=3702 GN=DTX14 PE=1 SV=1 && PF01554:MatE	-	-
gene-CQW23_28911	355.005	428.645	818.801	47.8084	61.718	534.15	54.7632	3.28542	4.39123e-09	1.4119e-07	CQW23_28911	CM008454.1	216036505	216041582	+	1605	protein_coding	hypothetical protein && sp|F4JTP5|STY46_ARATH Serine/threonine-protein kinase STY46 OS=Arabidopsis thaliana OX=3702 GN=STY46 PE=1 SV=1 && PF00069:Protein kinase domain|PF07714:Protein tyrosine kinase	-	-
novel.6619	205.73	128.88	66.559	0	0	133.723	0	9.63003	4.40181e-09	1.41378e-07	-	CM008451.1	3018047	3019816	-	1017	-	- && - && -	-	-
novel.5852	119.611	249.168	208.468	1222.27	1457.85	192.415	1340.06	-2.80044	4.46294e-09	1.43188e-07	-	CM008450.1	200906165	200909021	+	999	-	- && - && -	-	-
gene-CQW23_16819	181.808	143.2	194.654	19.845	23.378	173.221	21.6115	3.00248	4.50955e-09	1.44528e-07	CQW23_16819	CM008449.1	105534527	105535459	+	498	protein_coding	hypothetical protein && - && -	-	-
novel.8789	421.987	421.008	26.3724	0	0	289.789	0	10.7449	4.52238e-09	1.44784e-07	-	CM008454.1	209268828	209272333	+	3506	-	- && - && -	-	-
novel.1757	91.861	75.4187	126.839	589.036	578.84	98.0395	583.938	-2.57807	4.53388e-09	1.44997e-07	-	CM008445.1	99559616	99562035	+	1178	-	- && sp|Q8GT75|NIP1_ARATH NEP1-interacting protein 1 OS=Arabidopsis thaliana OX=3702 GN=NIP1 PE=1 SV=2 && -	-	-
gene-CQW23_13507	150.231	190.933	170.793	1224.08	745.292	170.652	984.684	-2.52866	4.57714e-09	1.46224e-07	CQW23_13507	CM008448.1	42786	52241	-	3726	protein_coding	BRCT domain-containing protein && sp|O04251|Y4211_ARATH BRCT domain-containing protein At4g02110 OS=Arabidopsis thaliana OX=3702 GN=At4g02110 PE=4 SV=3 && PF12738:twin BRCT domain|PF00533:BRCA1 C Terminus (BRCT) domain	-	-
gene-CQW23_32808	0	0	0	65.8493	126.241	0	96.0453	-8.96213	4.65301e-09	1.48489e-07	CQW23_32808	MLFT02000379.1	4553	5214	+	273	protein_coding	hypothetical protein && - && -	-	-
gene-CQW23_11385	741.587	1204.79	1687.83	165.074	158.035	1211.4	161.555	2.90622	4.66654e-09	1.48762e-07	CQW23_11385	CM008447.1	2866343	2869533	-	1179	protein_coding	hypothetical protein && sp|Q8RWD0|COL16_ARATH Zinc finger protein CONSTANS-LIKE 16 OS=Arabidopsis thaliana OX=3702 GN=COL16 PE=1 SV=2 && PF00643:B-box zinc finger	Others	Others
gene-CQW23_04459	327.255	583.301	1145.32	11611.1	6481.33	685.291	9046.23	-3.72313	4.6975e-09	1.49583e-07	CQW23_04459	CM008444.1	133505703	133506873	+	966	protein_coding	hypothetical protein && sp|P93013|AGP30_ARATH Non-classical arabinogalactan protein 30 OS=Arabidopsis thaliana OX=3702 GN=AGP30 PE=2 SV=1 && PF01190:Pollen proteins Ole e I like	-	-
novel.2002	0.956886	5.728	2.51166	82.9882	280.536	3.06551	181.762	-5.87894	4.70231e-09	1.49583e-07	-	CM008445.1	277294658	277315261	+	2383	-	- && sp|Q9SD53|Y3720_ARATH UPF0481 protein At3g47200 OS=Arabidopsis thaliana OX=3702 GN=At3g47200 PE=2 SV=1 && -	-	-
gene-CQW23_15943	0	2.864	22.6049	1602.93	624.661	8.48964	1113.8	-7.06701	4.78739e-09	1.52083e-07	CQW23_15943	CM008448.1	248831836	248832147	+	312	protein_coding	Histone H4 && sp|Q71V09|H4_CAPAN Histone H4 OS=Capsicum annuum OX=4072 PE=3 SV=3 && PF15511:Centromere kinetochore component CENP-T histone fold	-	-
novel.2642	106.214	95.4667	95.443	0	0	99.0413	0	9.19561	4.79105e-09	1.52083e-07	-	CM008446.1	26128904	26153860	+	1484	-	- && sp|Q0WPE9|NAT7_ARATH Nucleobase-ascorbate transporter 7 OS=Arabidopsis thaliana OX=3702 GN=NAT7 PE=2 SV=2 && -	-	-
gene-CQW23_22079	12.4395	17.184	5.02332	657.591	136.528	11.5489	397.059	-5.08961	4.95625e-09	1.5716e-07	CQW23_22079	CM008451.1	153931228	153933407	-	777	protein_coding	hypothetical protein && sp|O82259|NET3C_ARATH Protein NETWORKED 3C OS=Arabidopsis thaliana OX=3702 GN=NET3C PE=1 SV=1 && PF07765:KIP1-like protein	-	-
novel.2170	683.216	710.272	573.914	134.405	73.8746	655.801	104.14	2.65443	5.07276e-09	1.60684e-07	-	CM008445.1	55269160	55270350	-	517	-	- && - && -	-	-
gene-CQW23_02436	804.741	564.208	1302.29	119.972	97.2526	890.415	108.612	3.03465	5.29308e-09	1.67485e-07	CQW23_02436	CM008443.1	225178824	225188545	-	1041	protein_coding	putative xyloglucan endotransglucosylase/hydrolase protein 27 && sp|Q38908|XTH30_ARATH Probable xyloglucan endotransglucosylase/hydrolase protein 30 OS=Arabidopsis thaliana OX=3702 GN=XTH30 PE=2 SV=2 && PF06955:Xyloglucan endo-transglycosylase (XET) C-terminus|PF00722:Glycosyl hydrolases family 16	-	-
novel.8376	0	0	0	139.817	60.7829	0	100.3	-9.02496	5.33657e-09	1.68683e-07	-	CM008453.1	216931583	216949337	-	891	-	- && - && -	-	-
gene-CQW23_14830	141.619	137.472	115.536	14.4327	14.0268	131.542	14.2298	3.20936	5.3495e-09	1.68913e-07	CQW23_14830	CM008448.1	207891239	207892353	-	774	protein_coding	hypothetical protein && sp|A0A290U7C4|ROQ1_NICBE Disease resistance protein Roq1 OS=Nicotiana benthamiana OX=4100 GN=ROQ1 PE=1 SV=1 && PF01582:TIR domain	-	-
novel.9539	2093.67	985.216	2767.85	85.6943	209.467	1948.91	147.581	3.72324	5.36081e-09	1.69092e-07	-	MLFT02000086.1	607537	612010	-	2211	-	- && - && -	-	-
gene-CQW23_32751	0	0	0	110.05	70.1341	0	90.0918	-8.87006	5.43124e-09	1.71039e-07	CQW23_32751	MLFT02000336.1	131497	146749	+	666	protein_coding	hypothetical protein && - && -	-	-
gene-CQW23_15550	193.291	184.251	120.56	2624.95	927.64	166.034	1776.3	-3.41818	5.434e-09	1.71039e-07	CQW23_15550	CM008448.1	241230869	241235581	+	1659	protein_coding	hypothetical protein && sp|Q7TNV0|DEK_MOUSE Protein DEK OS=Mus musculus OX=10090 GN=Dek PE=1 SV=1 && PF08766:DEK C terminal domain	-	-
novel.2964	113.869	140.336	64.0473	1.80409	0.935121	106.084	1.36961	6.27137	5.45176e-09	1.71418e-07	-	CM008446.1	6853616	6857470	-	3608	-	- && sp|Q1MX30|XA21_ORYSI Receptor kinase-like protein Xa21 OS=Oryza sativa subsp. indica OX=39946 GN=XA21 PE=1 SV=1 && PF13855:Leucine rich repeat|PF00069:Protein kinase domain	-	-
gene-CQW23_22927	27.7497	97.376	180.839	1729.22	2623.95	101.988	2176.59	-4.41882	5.4638e-09	1.71605e-07	CQW23_22927	CM008451.1	191708871	191710422	-	414	protein_coding	Glycine-rich protein HC1 && sp|P23137|GRP1_TOBAC Glycine-rich protein OS=Nicotiana tabacum OX=4097 GN=GRP PE=2 SV=1 && PF07172:Glycine rich protein family	-	-
novel.826	48.8012	62.0533	6.27915	881.298	1431.67	39.0446	1156.48	-4.88116	5.46917e-09	1.71605e-07	-	CM008443.1	245892065	245897586	-	4532	-	- && sp|O23393|BIA1_ARATH BAHD acyltransferase BIA1 OS=Arabidopsis thaliana OX=3702 GN=BIA1 PE=2 SV=1 && PF02458:Transferase family	-	-
gene-CQW23_04984	16.2671	27.6853	65.3031	745.09	465.69	36.4185	605.39	-4.06574	5.47891e-09	1.7173e-07	CQW23_04984	CM008444.1	144452832	144453362	+	306	protein_coding	Snakin-2 && sp|F4IQJ4|GASAB_ARATH Gibberellin-regulated protein 11 OS=Arabidopsis thaliana OX=3702 GN=GASA11 PE=3 SV=1 && PF02704:Gibberellin regulated protein	-	-
novel.9508	143.533	75.4187	96.6989	5.41227	2.80536	105.217	4.10882	4.67491	5.60369e-09	1.75457e-07	-	MLFT02000080.1	633159	636773	-	655	-	- && - && -	-	-
novel.2624	178.938	143.2	60.2798	0	0	127.472	0	9.56112	5.69258e-09	1.78054e-07	-	CM008446.1	17929461	17933587	+	4052	-	- && sp|Q2R2D5|XA21_ORYSJ Receptor kinase-like protein Xa21 OS=Oryza sativa subsp. japonica OX=39947 GN=XA21 PE=1 SV=1 && PF00069:Protein kinase domain|PF13855:Leucine rich repeat	-	-
gene-CQW23_08881	76.5509	97.376	64.0473	423.961	723.784	79.3247	573.873	-2.85241	5.71166e-09	1.78464e-07	CQW23_08881	CM008445.1	292978707	292981613	+	1329	protein_coding	hypothetical protein && sp|Q8VZ40|PUB14_ARATH U-box domain-containing protein 14 OS=Arabidopsis thaliana OX=3702 GN=PUB14 PE=1 SV=1 && PF00514:Armadillo/beta-catenin-like repeat	-	-
novel.7607	0	0	0	102.833	72.9395	0	87.8863	-8.83428	5.72078e-09	1.78562e-07	-	CM008452.1	197814854	197817247	-	2394	-	- && sp|P60497|NU6M_ARATH NADH-ubiquinone oxidoreductase chain 6 OS=Arabidopsis thaliana OX=3702 GN=ND6 PE=1 SV=1 && -	-	-
gene-CQW23_25587	142.576	126.971	66.559	0	0	112.035	0	9.37493	6.09093e-09	1.89918e-07	CQW23_25587	CM008453.1	26427007	26431068	+	993	protein_coding	putative Ufm1-specific protease && sp|Q9STL8|UFSP_ARATH Probable Ufm1-specific protease OS=Arabidopsis thaliana OX=3702 GN=At3g48380 PE=1 SV=2 && PF07910:Peptidase family C78	-	-
gene-CQW23_00220	78.4646	85.92	43.954	729.755	447.923	69.4462	588.839	-3.07953	6.18625e-09	1.92689e-07	CQW23_00220	CM008443.1	3919135	3919725	+	591	protein_coding	hypothetical protein && - && PF03168:Late embryogenesis abundant protein	-	-
gene-CQW23_08133	3137.63	7250.69	9530.49	385.173	749.032	6639.6	567.103	3.54943	6.24538e-09	1.94328e-07	CQW23_08133	CM008445.1	253402410	253402658	-	249	protein_coding	hypothetical protein && sp|P36907|CHIX_PEA Endochitinase OS=Pisum sativum OX=3888 PE=2 SV=1 && -	-	-
gene-CQW23_17307	3.82754	14.32	0	432.08	291.758	6.04918	361.919	-5.86993	6.31531e-09	1.963e-07	CQW23_17307	CM008449.1	214846994	214848364	-	1371	protein_coding	hypothetical protein && - && -	-	-
gene-CQW23_27472	90.9042	186.16	226.049	0	5.61073	167.704	2.80536	5.91267	6.5008e-09	2.01855e-07	CQW23_27472	CM008454.1	8085264	8093000	-	2466	protein_coding	Potassium channel SKOR && sp|Q9M8S6|SKOR_ARATH Potassium channel SKOR OS=Arabidopsis thaliana OX=3702 GN=SKOR PE=1 SV=1 && PF12796:Ankyrin repeats (3 copies)|PF00027:Cyclic nucleotide-binding domain|PF00520:Ion transport protein|PF11834:KHA, dimerisation domain of potassium ion channel|PF13857:Ankyrin repeats (many copies)	-	-
gene-CQW23_16768	0	3.81867	6.27915	298.577	116.89	3.36594	207.734	-5.99385	6.53934e-09	2.02842e-07	CQW23_16768	CM008449.1	84628341	84632862	-	1596	protein_coding	hypothetical protein && sp|F4IK92|TORL2_ARATH TORTIFOLIA1-like protein 2 OS=Arabidopsis thaliana OX=3702 GN=TOR1L2 PE=4 SV=1 && -	-	-
gene-CQW23_08814	16.2671	14.32	99.2105	2532.04	980.007	43.2659	1756.02	-5.35152	6.67184e-09	2.06737e-07	CQW23_08814	CM008445.1	290946879	290947190	+	312	protein_coding	Histone H4 && sp|Q71V09|H4_CAPAN Histone H4 OS=Capsicum annuum OX=4072 PE=3 SV=3 && PF15511:Centromere kinetochore component CENP-T histone fold	-	-
novel.1380	1.91377	0	0	203.862	93.5121	0.637924	148.687	-7.76935	6.69576e-09	2.07264e-07	-	CM008444.1	109478256	109481285	-	1430	-	- && sp|Q496Y0|LONF3_HUMAN LON peptidase N-terminal domain and RING finger protein 3 OS=Homo sapiens OX=9606 GN=LONRF3 PE=1 SV=1 && -	-	-
gene-CQW23_07037	0	0	0	88.4005	80.4204	0	84.4104	-8.776	6.7121e-09	2.07555e-07	CQW23_07037	CM008445.1	93428527	93430089	+	1464	protein_coding	hypothetical protein && sp|Q6L3X3|R1B8_SOLDE Putative late blight resistance protein homolog R1B-8 OS=Solanum demissum OX=50514 GN=R1B-8 PE=5 SV=1 && PF00931:NB-ARC domain	-	-
novel.6898	168.412	247.259	85.3964	9.02045	2.80536	167.022	5.91291	4.81678	6.7953e-09	2.0991e-07	-	CM008451.1	194637645	194638938	-	808	-	- && - && -	-	-
gene-CQW23_00349	30.6203	81.1467	28.8841	607.979	549.851	46.8837	578.915	-3.62125	6.92658e-09	2.13745e-07	CQW23_00349	CM008443.1	6896592	6899324	+	2649	protein_coding	putative LRR receptor-like serine/threonine-protein kinase && sp|C0LGE4|Y1124_ARATH Probable LRR receptor-like serine/threonine-protein kinase At1g12460 OS=Arabidopsis thaliana OX=3702 GN=At1g12460 PE=1 SV=1 && PF07714:Protein tyrosine kinase|PF13855:Leucine rich repeat|PF08263:Leucine rich repeat N-terminal domain	-	-
gene-CQW23_00354	160.757	188.069	223.538	814.547	1126.82	190.788	970.684	-2.34831	6.98583e-09	2.15351e-07	CQW23_00354	CM008443.1	6948068	6949132	-	1065	protein_coding	putative sugar phosphate/phosphate translocator && sp|Q9LDH3|PT112_ARATH Probable sugar phosphate/phosphate translocator At1g12500 OS=Arabidopsis thaliana OX=3702 GN=At1g12500 PE=1 SV=1 && PF03151:Triose-phosphate Transporter family	-	-
gene-CQW23_25056	96.6455	75.4187	138.141	0	0	103.402	0	9.25587	7.18558e-09	2.2128e-07	CQW23_25056	CM008452.1	229468768	229476175	-	1953	protein_coding	hypothetical protein && - && -	-	-
gene-CQW23_33034	117.697	90.6933	413.168	5.41227	4.67561	207.186	5.04394	5.35783	7.32955e-09	2.25482e-07	CQW23_33034	MLFT02000452.1	20189	23182	-	387	protein_coding	hypothetical protein && - && -	-	-
novel.9715	81.3353	84.9653	168.281	0	0	111.527	0	9.3646	7.36155e-09	2.26233e-07	-	MLFT02000173.1	58367	60023	+	613	-	- && - && -	-	-
novel.7350	0	0	0	64.0452	117.825	0	90.9353	-8.88326	7.38831e-09	2.26823e-07	-	CM008452.1	6151672	6155387	-	1667	-	- && - && -	-	-
novel.5648	0	0	0	80.282	86.9663	0	83.6242	-8.76245	7.4097e-09	2.27246e-07	-	CM008450.1	37754902	37755656	+	675	-	- && - && -	-	-
gene-CQW23_17735	19155.9	28837.6	25724.4	5597.19	5919.32	24572.6	5758.25	2.09335	7.66161e-09	2.34731e-07	CQW23_17735	CM008449.1	238320860	238324723	+	1116	protein_coding	Peroxisomal (S)-2-hydroxy-acid oxidase GLO1 && sp|Q9LRR9|GLO1_ARATH (S)-2-hydroxy-acid oxidase GLO1 OS=Arabidopsis thaliana OX=3702 GN=GLO1 PE=1 SV=1 && PF01070:FMN-dependent dehydrogenase	-	-
gene-CQW23_00313	331.082	711.227	104.234	13.5307	11.2215	382.181	12.3761	4.94895	7.72986e-09	2.3658e-07	CQW23_00313	CM008443.1	5947054	5948560	+	1329	protein_coding	hypothetical protein && sp|Q9FXW4|C80B2_COPJA Probable (S)-N-methylcoclaurine 3'-hydroxylase isozyme 2 OS=Coptis japonica OX=3442 GN=CYP80B2 PE=2 SV=1 && PF00067:Cytochrome P450	-	-
novel.8688	433.469	474.469	123.071	18.943	18.7024	343.67	18.8227	4.19142	7.79693e-09	2.38388e-07	-	CM008454.1	119752412	119762229	+	5376	-	- && sp|Q9FJU0|MDHC3_ARATH Malate dehydrogenase 3, cytoplasmic OS=Arabidopsis thaliana OX=3702 GN=MDH3 PE=2 SV=1 && -	-	-
gene-CQW23_33249	154.059	164.203	195.909	1648.94	785.502	171.39	1217.22	-2.82913	7.81066e-09	2.38564e-07	CQW23_33249	MLFT02000525.1	46629	49793	+	1761	protein_coding	Auxin efflux carrier component 1 && sp|Q67UL3|PIN1C_ORYSJ Probable auxin efflux carrier component 1c OS=Oryza sativa subsp. japonica OX=39947 GN=PIN1C PE=2 SV=1 && PF03547:Membrane transport protein	-	-
novel.8451	146.404	298.811	243.631	9.02045	0	229.615	4.51023	5.66151	7.83222e-09	2.38979e-07	-	CM008453.1	257554424	257562249	-	1909	-	- && sp|Q94KB7|MLO6_ARATH MLO-like protein 6 OS=Arabidopsis thaliana OX=3702 GN=MLO6 PE=2 SV=2 && PF03094:Mlo family	-	-
gene-CQW23_08247	434.426	596.667	1231.97	73.9677	67.3287	754.354	70.6482	3.41582	7.8673e-09	2.39804e-07	CQW23_08247	CM008445.1	256248440	256250150	+	1524	protein_coding	Cytochrome 71A2 && sp|P37118|C71A2_SOLME Cytochrome P450 71A2 OS=Solanum melongena OX=4111 GN=CYP71A2 PE=2 SV=1 && PF00067:Cytochrome P450	-	-
gene-CQW23_02728	1076.5	1412.91	1397.74	300.381	325.422	1295.71	312.902	2.04989	8.17038e-09	2.48789e-07	CQW23_02728	CM008443.1	242304314	242307919	+	576	protein_coding	Thioredoxin X%2C chloroplastic && sp|Q8LD49|TRXX_ARATH Thioredoxin X, chloroplastic OS=Arabidopsis thaliana OX=3702 GN=ATHX PE=2 SV=2 && PF00085:Thioredoxin	-	-
novel.3605	75.594	93.5573	128.095	0	0	99.082	0	9.19442	8.26484e-09	2.51409e-07	-	CM008447.1	210801127	210802527	+	961	-	- && - && -	-	-
gene-CQW23_10851	89.9473	90.6933	124.327	498.831	553.592	101.656	526.211	-2.37497	8.30715e-09	2.5233e-07	CQW23_10851	CM008446.1	209883155	209885636	-	1698	protein_coding	hypothetical protein && sp|Q9C660|PEK10_ARATH Proline-rich receptor-like protein kinase PERK10 OS=Arabidopsis thaliana OX=3702 GN=PERK10 PE=1 SV=2 && PF07714:Protein tyrosine kinase	-	-
novel.3011	0	0	0	258.887	38.34	0	148.614	-9.59219	8.31199e-09	2.5233e-07	-	CM008446.1	18771691	18776493	-	680	-	- && - && -	-	-
gene-CQW23_24403	607.623	515.52	131.862	17.1389	23.378	418.335	20.2584	4.36935	8.36567e-09	2.53689e-07	CQW23_24403	CM008452.1	202208481	202209922	+	1128	protein_coding	hypothetical protein && sp|Q84TH9|NLP7_ARATH Protein NLP7 OS=Arabidopsis thaliana OX=3702 GN=NLP7 PE=1 SV=2 && -	-	-
gene-CQW23_13557	0	0	0	61.3391	122.501	0	91.92	-8.89878	8.37372e-09	2.53689e-07	CQW23_13557	CM008448.1	1248527	1248826	+	300	protein_coding	hypothetical protein && - && -	-	-
gene-CQW23_11041	5.74131	17.184	0	343.679	525.538	7.64177	434.609	-5.80244	8.60265e-09	2.60115e-07	CQW23_11041	CM008446.1	213764510	213766051	-	1071	protein_coding	Papaya proteinase 4 && sp|O65493|XCP1_ARATH Cysteine protease XCP1 OS=Arabidopsis thaliana OX=3702 GN=XCP1 PE=1 SV=1 && PF00112:Papain family cysteine protease|PF08246:Cathepsin propeptide inhibitor domain (I29)	-	-
gene-CQW23_28987	0	0	0	211.079	43.9507	0	127.515	-9.37131	8.60322e-09	2.60115e-07	CQW23_28987	CM008454.1	219290492	219291800	+	1083	protein_coding	hypothetical protein && - && PF03763:Remorin, C-terminal region	-	-
gene-CQW23_20935	247.833	244.395	244.887	891.221	956.629	245.705	923.925	-1.91081	8.77471e-09	2.65032e-07	CQW23_20935	CM008450.1	209182550	209186824	+	1461	protein_coding	putative receptor-like serine/threonine-protein kinase && sp|Q6NKZ9|Y4345_ARATH Probable receptor-like serine/threonine-protein kinase At4g34500 OS=Arabidopsis thaliana OX=3702 GN=At4g34500 PE=2 SV=1 && PF07714:Protein tyrosine kinase	-	-
gene-CQW23_14829	186.593	216.709	74.0939	8.11841	7.48097	159.132	7.79969	4.35216	8.85192e-09	2.67094e-07	CQW23_14829	CM008448.1	207864978	207881726	-	2169	protein_coding	hypothetical protein && sp|A0A290U7C4|ROQ1_NICBE Disease resistance protein Roq1 OS=Nicotiana benthamiana OX=4100 GN=ROQ1 PE=1 SV=1 && PF00931:NB-ARC domain|PF01582:TIR domain	-	-
gene-CQW23_32408	5.74131	2.864	0	373.447	86.0312	2.86844	229.739	-6.27276	9.19016e-09	2.7702e-07	CQW23_32408	MLFT02000280.1	128715	134117	-	2070	protein_coding	putative metal-nicotianamine transporter YSL10 && sp|Q9SHY2|YSL7_ARATH Probable metal-nicotianamine transporter YSL7 OS=Arabidopsis thaliana OX=3702 GN=YSL7 PE=2 SV=1 && PF03169:OPT oligopeptide transporter protein	-	-
gene-CQW23_22561	0	0	0	72.1636	94.4472	0	83.3054	-8.7569	9.23189e-09	2.77891e-07	CQW23_22561	CM008451.1	178944313	178946368	+	654	protein_coding	Deacetoxyvindoline 4-hydroxylase && sp|P10967|ACCH3_SOLLC 1-aminocyclopropane-1-carboxylate oxidase homolog OS=Solanum lycopersicum OX=4081 GN=ACO3 PE=2 SV=1 && PF03171:2OG-Fe(II) oxygenase superfamily	-	-
gene-CQW23_22773	127.266	279.717	216.003	1261.96	2670.71	207.662	1966.33	-3.24331	9.23762e-09	2.77891e-07	CQW23_22773	CM008451.1	186901977	186906757	-	1341	protein_coding	putative pectate lyase 10 && sp|Q944R1|PLY15_ARATH Probable pectate lyase 15 OS=Arabidopsis thaliana OX=3702 GN=At4g13710 PE=2 SV=1 && PF00544:Pectate lyase	-	-
novel.7421	74.6371	87.8293	145.676	0	0	102.714	0	9.24597	9.44313e-09	2.83787e-07	-	CM008452.1	54320588	54321183	-	596	-	- && - && -	-	-
novel.6263	0	0	0	97.4209	70.1341	0	83.7775	-8.7652	9.48527e-09	2.84768e-07	-	CM008451.1	2421518	2425429	+	3912	-	- && - && -	-	-
gene-CQW23_22983	5774.81	12066	10699.7	53138.6	102650	9513.5	77894.4	-3.03348	9.51196e-09	2.85282e-07	CQW23_22983	CM008451.1	193852376	193853979	-	393	protein_coding	hypothetical protein && - && -	-	-
gene-CQW23_03094	420.073	484.016	528.704	1737.34	1924.48	477.598	1830.91	-1.93916	9.5313e-09	2.85576e-07	CQW23_03094	CM008443.1	258690684	258704188	+	1728	protein_coding	hypothetical protein && - && PF06101:Vacuolar protein sorting-associated protein 62	-	-
novel.7630	281.324	244.395	302.655	1034.65	1240.91	276.125	1137.78	-2.04347	9.60225e-09	2.87414e-07	-	CM008452.1	207181047	207187965	-	4501	-	- && sp|Q9LZ06|GSTL3_ARATH Glutathione S-transferase L3 OS=Arabidopsis thaliana OX=3702 GN=GSTL3 PE=2 SV=1 && PF13417:Glutathione S-transferase, N-terminal domain	-	-
gene-CQW23_06637	146.404	199.525	214.747	22.5511	26.1834	186.892	24.3673	2.93877	9.68494e-09	2.89599e-07	CQW23_06637	CM008445.1	60813905	60815063	-	381	protein_coding	hypothetical protein && - && -	-	-
gene-CQW23_17493	49.7581	46.7787	12.5583	1123.05	390.881	36.365	756.964	-4.37238	9.74388e-09	2.9107e-07	CQW23_17493	CM008449.1	224581525	224583847	-	1701	protein_coding	Auxin efflux carrier component 1 && sp|Q67UL3|PIN1C_ORYSJ Probable auxin efflux carrier component 1c OS=Oryza sativa subsp. japonica OX=39947 GN=PIN1C PE=2 SV=1 && PF03547:Membrane transport protein	-	-
gene-CQW23_08085	639.2	628.171	565.123	151.544	155.23	610.831	153.387	1.99389	9.75763e-09	2.9119e-07	CQW23_08085	CM008445.1	252211597	252218211	-	783	protein_coding	hypothetical protein && - && PF14559:Tetratricopeptide repeat	-	-
novel.2702	121.525	212.891	55.2565	0	0	129.891	0	9.5881	9.84857e-09	2.93611e-07	-	CM008446.1	75436317	75451877	+	5414	-	- && - && -	-	-
novel.4560	66.982	99.2853	146.932	0	0	104.4	0	9.26961	9.95338e-09	2.96385e-07	-	CM008448.1	122948648	122986656	-	866	-	- && - && -	-	-
novel.1324	317.686	210.981	164.514	21.6491	28.0536	231.06	24.8514	3.2186	9.96145e-09	2.96385e-07	-	CM008444.1	79158007	79159006	-	552	-	- && - && PF12734:Cysteine-rich TM module stress tolerance	-	-
gene-CQW23_00227	183.722	356.091	173.304	9.02045	0	237.706	4.51023	5.71215	1.0016e-08	2.97714e-07	CQW23_00227	CM008443.1	4047715	4048284	+	570	protein_coding	hypothetical protein && - && -	-	-
gene-CQW23_10335	110.999	158.475	129.35	1574.07	662.066	132.941	1118.07	-3.07202	1.01473e-08	3.01314e-07	CQW23_10335	CM008446.1	180481366	180482536	+	1086	protein_coding	hypothetical protein && sp|Q9SZ83|Y4967_ARATH Uncharacterized oxidoreductase At4g09670 OS=Arabidopsis thaliana OX=3702 GN=At4g09670 PE=1 SV=1 && PF01408:Oxidoreductase family, NAD-binding Rossmann fold	-	-
gene-CQW23_10901	14.3533	26.7307	12.5583	271.516	174.868	17.8807	223.192	-3.63303	1.02036e-08	3.02687e-07	CQW23_10901	CM008446.1	211011044	211011838	-	795	protein_coding	Transcriptional activator Myb && sp|Q9SN12|MYB77_ARATH Transcription factor MYB77 OS=Arabidopsis thaliana OX=3702 GN=MYB77 PE=1 SV=1 && PF13921:Myb-like DNA-binding domain	MYB	MYB->MYB
gene-CQW23_10511	78.4646	140.336	71.5823	714.42	660.196	96.7943	687.308	-2.82532	1.03649e-08	3.07167e-07	CQW23_10511	CM008446.1	194850182	194854742	+	2334	protein_coding	putative beta-D-xylosidase 7 && sp|Q9SGZ5|BXL7_ARATH Probable beta-D-xylosidase 7 OS=Arabidopsis thaliana OX=3702 GN=BXL7 PE=2 SV=2 && PF01915:Glycosyl hydrolase family 3 C-terminal domain|PF00933:Glycosyl hydrolase family 3 N terminal domain|PF14310:Fibronectin type III-like domain	-	-
novel.9324	0	0	0	127.188	57.9775	0	92.583	-8.90946	1.03915e-08	3.07651e-07	-	MLFT02000029.1	1787373	1791832	-	958	-	- && - && -	-	-
gene-CQW23_34460	6.6982	0	7.53498	192.136	229.105	4.74439	210.62	-5.49927	1.04077e-08	3.07826e-07	CQW23_34460	MLFT02001174.1	10913	17085	+	1911	protein_coding	hypothetical protein && sp|Q6R2K3|SRF3_ARATH Protein STRUBBELIG-RECEPTOR FAMILY 3 OS=Arabidopsis thaliana OX=3702 GN=SRF3 PE=1 SV=1 && PF00069:Protein kinase domain	-	-
novel.255	205.73	385.685	48.9773	4.51023	2.80536	213.464	3.6578	5.86585	1.05361e-08	3.11315e-07	-	CM008443.1	121304107	121308585	+	3781	-	- && - && -	-	-
gene-CQW23_34490	0	0	0	67.6534	100.058	0	83.8557	-8.76637	1.05559e-08	3.11592e-07	CQW23_34490	MLFT02001203.1	25986	27604	-	1419	protein_coding	Pentatricopeptide repeat-containing protein%2C mitochondrial && sp|Q94JX6|PP391_ARATH Pentatricopeptide repeat-containing protein At5g18390, mitochondrial OS=Arabidopsis thaliana OX=3702 GN=At5g18390 PE=2 SV=2 && PF13041:PPR repeat family	-	-
novel.2254	0	0	0	64.0452	107.539	0	85.7921	-8.79928	1.08519e-08	3.20013e-07	-	CM008445.1	93611829	93612357	-	484	-	- && - && -	-	-
gene-CQW23_01497	156.929	231.984	339.074	1457.71	1862.76	242.662	1660.23	-2.77605	1.08879e-08	3.20532e-07	CQW23_01497	CM008443.1	80305189	80306502	+	1314	protein_coding	UDP-glucuronate 4-epimerase 2 && sp|O81312|GAE3_ARATH UDP-glucuronate 4-epimerase 3 OS=Arabidopsis thaliana OX=3702 GN=GAE3 PE=2 SV=1 && PF01370:NAD dependent epimerase/dehydratase family	-	-
gene-CQW23_00972	183.722	253.941	154.467	985.034	1061.36	197.377	1023.2	-2.37249	1.08909e-08	3.20532e-07	CQW23_00972	CM008443.1	39734651	39738811	-	2547	protein_coding	Lysine-specific demethylase && sp|Q336N8|JM706_ORYSJ Lysine-specific demethylase JMJ706 OS=Oryza sativa subsp. japonica OX=39947 GN=JMJ706 PE=2 SV=1 && PF02928:C5HC2 zinc finger|PF02373:JmjC domain, hydroxylase|PF02375:jmjN domain	Jumonji	Jumonji
gene-CQW23_13800	0	0	0	103.735	65.4585	0	84.5969	-8.77927	1.10415e-08	3.24644e-07	CQW23_13800	CM008448.1	10002362	10004070	+	1500	protein_coding	hypothetical protein && sp|Q60CZ8|R1A10_SOLDE Putative late blight resistance protein homolog R1A-10 OS=Solanum demissum OX=50514 GN=R1A-10 PE=3 SV=1 && PF00931:NB-ARC domain	-	-
gene-CQW23_10393	503.322	302.629	1116.43	48.7105	42.0805	640.795	45.3955	3.81841	1.10915e-08	3.25795e-07	CQW23_10393	CM008446.1	187298180	187299259	-	453	protein_coding	Heavy metal-associated isoprenylated plant protein 26 && sp|O81464|HIP24_ARATH Heavy metal-associated isoprenylated plant protein 24 OS=Arabidopsis thaliana OX=3702 GN=HIPP24 PE=1 SV=1 && PF00403:Heavy-metal-associated domain	-	-
gene-CQW23_10653	610.493	584.256	364.19	89.3025	85.096	519.647	87.1993	2.57583	1.11596e-08	3.27472e-07	CQW23_10653	CM008446.1	203473021	203476140	-	1677	protein_coding	hypothetical protein && sp|Q949W8|XK2_ARATH Xylulose kinase 2 OS=Arabidopsis thaliana OX=3702 GN=XK2 PE=1 SV=1 && PF00370:FGGY family of carbohydrate kinases, N-terminal domain|PF02782:FGGY family of carbohydrate kinases, C-terminal domain	-	-
novel.1818	61.2407	101.195	172.049	0.902045	1.87024	111.495	1.38614	6.33375	1.14097e-08	3.34483e-07	-	CM008445.1	195741081	195750921	+	870	-	- && - && -	-	-
gene-CQW23_17080	0	0	0	80.282	80.4204	0	80.3512	-8.70488	1.14247e-08	3.34596e-07	CQW23_17080	CM008449.1	187789836	187792399	-	1053	protein_coding	Formin-like protein 1 && sp|Q9SE97|FH1_ARATH Formin-like protein 1 OS=Arabidopsis thaliana OX=3702 GN=FH1 PE=1 SV=1 && PF02181:Formin Homology 2 Domain	-	-
novel.2747	0	0	0	92.0086	71.0692	0	81.5389	-8.72611	1.15438e-08	3.37751e-07	-	CM008446.1	128464744	128468331	+	2504	-	- && - && -	-	-
gene-CQW23_26444	510.02	538.432	714.567	128.993	113.15	587.673	121.071	2.27842	1.18096e-08	3.45191e-07	CQW23_26444	CM008453.1	209255829	209261928	+	2736	protein_coding	hypothetical protein && - && -	-	-
novel.7061	0	0	0	67.6534	97.2526	0	82.453	-8.74204	1.20001e-08	3.50416e-07	-	CM008452.1	95613048	95636037	+	1181	-	- && - && -	-	-
gene-CQW23_11277	139.705	73.5093	118.048	3.60818	0	110.421	1.80409	5.91943	1.20307e-08	3.50969e-07	CQW23_11277	CM008447.1	945451	948466	+	1902	protein_coding	hypothetical protein && sp|Q9LI74|CHUP1_ARATH Protein CHUP1, chloroplastic OS=Arabidopsis thaliana OX=3702 GN=CHUP1 PE=1 SV=1 && -	-	-
gene-CQW23_09568	149.274	124.107	251.166	1436.96	1029.57	174.849	1233.26	-2.82082	1.21692e-08	3.54661e-07	CQW23_09568	CM008446.1	27166666	27169869	+	1242	protein_coding	LysM domain-containing GPI-anchored protein 2 && sp|Q93ZH0|LYM1_ARATH LysM domain-containing GPI-anchored protein 1 OS=Arabidopsis thaliana OX=3702 GN=LYM1 PE=1 SV=1 && PF01476:LysM domain	-	-
gene-CQW23_05110	1422.89	664.448	5387.51	8.11841	72.0043	2491.61	40.0614	5.95935	1.2236e-08	3.56263e-07	CQW23_05110	CM008444.1	147008324	147009001	+	501	protein_coding	Abscisic acid and environmental stress-inducible protein TAS14 && - && PF00257:Dehydrin	-	-
novel.7285	177.981	181.387	43.954	0	0	134.44	0	9.63781	1.25975e-08	3.66431e-07	-	CM008452.1	224595360	224596983	+	1624	-	- && - && -	-	-
gene-CQW23_15599	207.644	215.755	145.676	888.515	912.678	189.692	900.597	-2.24533	1.27514e-08	3.70548e-07	CQW23_15599	CM008448.1	242315678	242319340	+	2931	protein_coding	hypothetical protein && sp|P43298|TMK1_ARATH Receptor protein kinase TMK1 OS=Arabidopsis thaliana OX=3702 GN=TMK1 PE=1 SV=1 && PF07714:Protein tyrosine kinase	-	-
novel.7173	215.299	141.291	46.4657	0	0	134.352	0	9.63681	1.28479e-08	3.7299e-07	-	CM008452.1	184018152	184029189	+	1384	-	- && - && -	-	-
novel.1990	10.5257	24.8213	22.6049	294.067	184.219	19.3173	239.143	-3.63464	1.28722e-08	3.73332e-07	-	CM008445.1	271055060	271056356	+	1297	-	- && - && -	-	-
gene-CQW23_25348	12.4395	22.912	8.7908	202.96	182.349	14.7141	192.654	-3.69727	1.29686e-08	3.75596e-07	CQW23_25348	CM008453.1	11424973	11427040	-	1422	protein_coding	hypothetical protein && sp|O22807|GALS1_ARATH Galactan beta-1,4-galactosyltransferase GALS1 OS=Arabidopsis thaliana OX=3702 GN=GALS1 PE=2 SV=2 && PF01697:Glycosyltransferase family 92	-	-
gene-CQW23_17873	288.98	332.224	344.097	1167.25	1579.42	321.767	1373.33	-2.09395	1.29754e-08	3.75596e-07	CQW23_17873	CM008449.1	242085589	242089069	+	2043	protein_coding	Inactive TPR repeat-containing thioredoxin TTL3 && sp|Q9MAH1|TTL1_ARATH TPR repeat-containing thioredoxin TTL1 OS=Arabidopsis thaliana OX=3702 GN=TTL1 PE=1 SV=1 && PF00085:Thioredoxin|PF00515:Tetratricopeptide repeat|PF13414:TPR repeat	-	-
novel.1677	90.9042	89.7387	79.1172	0	0	86.5867	0	9.00206	1.3028e-08	3.76753e-07	-	CM008445.1	58971247	58976079	+	1731	-	- && sp|Q99315|YG31B_YEAST Transposon Ty3-G Gag-Pol polyprotein OS=Saccharomyces cerevisiae (strain ATCC 204508 / S288c) OX=559292 GN=TY3B-G PE=1 SV=3 && -	-	-
novel.11265	0	0.954667	0	96.5189	115.02	0.318222	105.769	-8.13956	1.3191e-08	3.811e-07	-	MLFT02001799.1	4266	6929	-	986	-	- && - && -	-	-
gene-CQW23_21547	967.412	972.805	253.678	0	16.8322	731.298	8.41609	6.44497	1.33174e-08	3.84014e-07	CQW23_21547	CM008451.1	49679150	49682876	+	1365	protein_coding	Cytochrome 71D6 && sp|P93531|C71D7_SOLCH Cytochrome P450 71D7 OS=Solanum chacoense OX=4108 GN=CYP71D7 PE=3 SV=1 && PF00067:Cytochrome P450	-	-
novel.4740	0	0	0	74.8698	84.1609	0	79.5153	-8.68976	1.33176e-08	3.84014e-07	-	CM008448.1	230634246	230639573	-	3150	-	- && - && -	-	-
novel.159	0	0	0	93.8127	68.2639	0	81.0383	-8.71724	1.34552e-08	3.87608e-07	-	CM008443.1	56635084	56639415	+	4253	-	- && - && -	-	-
gene-CQW23_21921	453.564	329.36	395.586	82.9882	70.1341	392.837	76.5611	2.35896	1.34774e-08	3.87875e-07	CQW23_21921	CM008451.1	142663980	142670852	+	3147	protein_coding	hypothetical protein && sp|Q9LZU5|KN5D_ARATH Kinesin-like protein KIN-5D OS=Arabidopsis thaliana OX=3702 GN=KIN5D PE=3 SV=1 && PF00225:Kinesin motor domain	-	-
gene-CQW23_20145	38.2754	108.832	288.841	5495.26	2330.32	145.316	3912.79	-4.75334	1.35246e-08	3.88857e-07	CQW23_20145	CM008450.1	192092003	192092523	-	441	protein_coding	Histone H2A.2.2 && sp|P25469|H2A1_SOLLC Histone H2A.1 OS=Solanum lycopersicum OX=4081 PE=2 SV=1 && PF16211:C-terminus of histone H2A|PF00125:Core histone H2A/H2B/H3/H4	-	-
gene-CQW23_09438	117.697	185.205	52.7448	0	0	118.549	0	9.45643	1.36639e-08	3.92486e-07	CQW23_09438	CM008446.1	15649567	15658112	-	2901	protein_coding	hypothetical protein && sp|Q1MX30|XA21_ORYSI Receptor kinase-like protein Xa21 OS=Oryza sativa subsp. indica OX=39946 GN=XA21 PE=1 SV=1 && PF13855:Leucine rich repeat|PF00069:Protein kinase domain	-	-
gene-CQW23_00717	4023.7	3586.68	4542.33	804.625	1124.95	4050.91	964.788	2.06996	1.38151e-08	3.96449e-07	CQW23_00717	CM008443.1	21473779	21475474	-	693	protein_coding	hypothetical protein && sp|Q1G3Q4|RITF1_ARATH Protein RGF1 INDUCIBLE TRANSCRIPTION FACTOR 1 OS=Arabidopsis thaliana OX=3702 GN=RITF1 PE=1 SV=1 && PF04640:PLATZ transcription factor	PLATZ	PLATZ
novel.4049	109.085	102.149	65.3031	0	0	92.1791	0	9.09337	1.38719e-08	3.97444e-07	-	CM008448.1	5236600	5239524	+	722	-	- && - && -	-	-
gene-CQW23_30995	7.65509	30.5493	104.234	2444.54	1294.21	47.4794	1869.38	-5.30615	1.38764e-08	3.97444e-07	CQW23_30995	MLFT02000115.1	233556	239523	-	1800	protein_coding	Protein HOTHEAD && sp|Q9S746|HTH_ARATH Protein HOTHEAD OS=Arabidopsis thaliana OX=3702 GN=HTH PE=1 SV=1 && PF05199:GMC oxidoreductase|PF00732:GMC oxidoreductase	-	-
gene-CQW23_33504	20.0946	19.0933	13.8141	309.402	139.333	17.6674	224.367	-3.66055	1.40724e-08	4.02672e-07	CQW23_33504	MLFT02000600.1	72737	77391	+	1230	protein_coding	putative beta-1%2C3-galactosyltransferase 6 && sp|Q9MAP8|B3GT6_ARATH Beta-1,6-galactosyltransferase GALT31A OS=Arabidopsis thaliana OX=3702 GN=GALT31A PE=1 SV=1 && PF01762:Galactosyltransferase|PF13334:Domain of unknown function (DUF4094)	-	-
novel.6721	0	0	0	98.323	65.4585	0	81.8907	-8.73236	1.40959e-08	4.0296e-07	-	CM008451.1	90506453	90508246	-	244	-	- && sp|Q9XI05|PSB3A_ARATH Proteasome subunit beta type-3-A OS=Arabidopsis thaliana OX=3702 GN=PBC1 PE=1 SV=2 && -	-	-
gene-CQW23_15823	0	0	0	82.0861	75.7448	0	78.9155	-8.67889	1.42248e-08	4.06257e-07	CQW23_15823	CM008448.1	246595067	246601569	+	1305	protein_coding	hypothetical protein && sp|Q9M8Z8|PLY8_ARATH Probable pectate lyase 8 OS=Arabidopsis thaliana OX=3702 GN=At3g07010 PE=2 SV=1 && PF00544:Pectate lyase	-	-
gene-CQW23_05003	5.74131	0.954667	13.8141	352.7	174.868	6.8367	263.784	-5.30655	1.43525e-08	4.09512e-07	CQW23_05003	CM008444.1	144903700	144907080	-	3381	protein_coding	putative LRR receptor-like serine/threonine-protein kinase && sp|C0LGS2|Y4361_ARATH Probable LRR receptor-like serine/threonine-protein kinase At4g36180 OS=Arabidopsis thaliana OX=3702 GN=At4g36180 PE=1 SV=1 && PF00069:Protein kinase domain|PF08263:Leucine rich repeat N-terminal domain|PF13855:Leucine rich repeat	-	-
novel.3029	1079.37	1159.92	1239.5	268.81	332.903	1159.6	300.856	1.94647	1.47688e-08	4.20988e-07	-	CM008446.1	28364067	28382252	-	1405	-	- && sp|Q84QC1|GCT23_ARATH Gamma-glutamylcyclotransferase 2-3 OS=Arabidopsis thaliana OX=3702 GN=GGCT2;3 PE=1 SV=1 && PF04752:ChaC-like protein	-	-
gene-CQW23_15876	393.28	502.155	717.079	5603.51	2680.99	537.504	4142.25	-2.94665	1.54166e-08	4.39035e-07	CQW23_15876	CM008448.1	247613841	247616562	+	1341	protein_coding	Tubulin beta-2 chain && sp|Q40106|TBB2_LUPAL Tubulin beta-2 chain OS=Lupinus albus OX=3870 GN=TUBB2 PE=3 SV=1 && PF00091:Tubulin/FtsZ family, GTPase domain|PF03953:Tubulin C-terminal domain	-	-
novel.932	506.193	577.573	96.6989	13.5307	16.8322	393.488	15.1814	4.6971	1.54895e-08	4.40691e-07	-	CM008444.1	61771672	61775092	+	2462	-	- && - && -	-	-
novel.5910	0	0	0	63.1432	100.993	0	82.0681	-8.73526	1.56466e-08	4.44709e-07	-	CM008450.1	12842424	12845147	-	2559	-	- && sp|O22812|AHL10_ARATH AT-hook motif nuclear-localized protein 10 OS=Arabidopsis thaliana OX=3702 GN=AHL10 PE=1 SV=2 && -	-	-
gene-CQW23_16579	38.2754	36.2773	6.27915	589.036	461.015	26.944	525.025	-4.27295	1.56605e-08	4.44709e-07	CQW23_16579	CM008449.1	34129212	34130079	-	645	protein_coding	Transcription factor MYB82 && sp|Q9LTF7|MYB82_ARATH Transcription factor MYB82 OS=Arabidopsis thaliana OX=3702 GN=MYB82 PE=1 SV=1 && PF00249:Myb-like DNA-binding domain	MYB	MYB->MYB
gene-CQW23_29669	366.487	391.413	297.632	1328.71	1502.74	351.844	1415.73	-2.00767	1.58016e-08	4.48293e-07	CQW23_29669	MLFT02000018.1	1130621	1137721	+	1242	protein_coding	hypothetical protein && sp|Q8RWR1|JMJ30_ARATH Lysine-specific demethylase JMJ30 OS=Arabidopsis thaliana OX=3702 GN=JMJ30 PE=1 SV=1 && PF13621:Cupin-like domain	Jumonji	Jumonji
gene-CQW23_05787	47.8443	105.013	168.281	1387.35	1016.48	107.046	1201.91	-3.49244	1.58584e-08	4.49475e-07	CQW23_05787	CM008444.1	165457351	165459459	+	2109	protein_coding	hypothetical protein && sp|D4AZ24|ENG1_ARTBC Probable endo-1,3(4)-beta-glucanase ARB_01444 OS=Arthroderma benhamiae (strain ATCC MYA-4681 / CBS 112371) OX=663331 GN=ARB_01444 PE=1 SV=1 && PF03639:Glycosyl hydrolase family 81 N-terminal domain|PF17652:Glycosyl hydrolase family 81 C-terminal domain	-	-
gene-CQW23_27544	140.662	111.696	76.6056	1.80409	0	109.655	0.902045	6.90647	1.6135e-08	4.56882e-07	CQW23_27544	CM008454.1	9741575	9743142	+	1485	protein_coding	hypothetical protein && sp|A0A068Q5V6|C7150_PRUMU Cytochrome P450 71AU50 OS=Prunus mume OX=102107 GN=CYP71AU50 PE=2 SV=1 && PF00067:Cytochrome P450	-	-
gene-CQW23_10996	2273.56	3278.33	4780.94	561.974	574.164	3444.28	568.069	2.59993	1.61625e-08	4.5723e-07	CQW23_10996	CM008446.1	213040282	213041133	+	852	protein_coding	hypothetical protein && - && PF02190:ATP-dependent protease La (LON) substrate-binding domain	-	-
novel.4656	31.5772	31.504	40.1865	239.944	214.143	34.4226	227.043	-2.72619	1.63085e-08	4.60924e-07	-	CM008448.1	197753956	197760145	-	2932	-	- && sp|Q8LLE5|FPP_SOLLC Filament-like plant protein (Fragment) OS=Solanum lycopersicum OX=4081 GN=FPP PE=1 SV=1 && -	-	-
novel.1799	106.214	103.104	62.7915	0	0	90.7033	0	9.07015	1.64383e-08	4.64153e-07	-	CM008445.1	174374391	174377614	+	2728	-	- && - && -	-	-
gene-CQW23_14715	0	8.592	0	285.046	392.751	2.864	338.899	-6.84218	1.66573e-08	4.69892e-07	CQW23_14715	CM008448.1	199774783	199775190	+	408	protein_coding	hypothetical protein && sp|P14009|14KD_DAUCA 14 kDa proline-rich protein DC2.15 OS=Daucus carota OX=4039 PE=2 SV=1 && PF14547:Hydrophobic seed protein	-	-
gene-CQW23_25328	51.6718	31.504	6.27915	692.771	615.31	29.8183	654.04	-4.44523	1.67999e-08	4.73468e-07	CQW23_25328	CM008453.1	9840577	9842640	+	1332	protein_coding	Piriformospora indica-insensitive protein 2 && sp|Q5PP26|PII2_ARATH Piriformospora indica-insensitive protein 2 OS=Arabidopsis thaliana OX=3702 GN=PII-2 PE=2 SV=1 && PF13855:Leucine rich repeat	-	-
gene-CQW23_31130	311.945	265.397	110.513	9.02045	18.7024	229.285	13.8614	4.05111	1.69549e-08	4.77389e-07	CQW23_31130	MLFT02000130.1	168585	169114	+	357	protein_coding	ADP%2CATP carrier protein 1%2C mitochondrial && sp|P27081|ADT2_SOLTU ADP,ATP carrier protein, mitochondrial (Fragment) OS=Solanum tuberosum OX=4113 GN=ANT1 PE=2 SV=1 && PF00153:Mitochondrial carrier protein	-	-
gene-CQW23_15144	72.7233	80.192	108.001	0	0	86.9722	0	9.00647	1.70356e-08	4.79208e-07	CQW23_15144	CM008448.1	223970727	223971008	+	282	protein_coding	hypothetical protein && - && -	-	-
gene-CQW23_09783	79.4215	88.784	28.8841	609.783	777.086	65.6965	693.434	-3.39427	1.73969e-08	4.88913e-07	CQW23_09783	CM008446.1	54056447	54058767	+	762	protein_coding	Bidirectional sugar transporter SWEET1b && sp|Q8L9J7|SWET1_ARATH Bidirectional sugar transporter SWEET1 OS=Arabidopsis thaliana OX=3702 GN=SWEET1 PE=1 SV=1 && PF03083:Sugar efflux transporter for intercellular exchange	-	-
novel.1557	0	0	0	106.441	59.8478	0	83.1446	-8.75431	1.74794e-08	4.9077e-07	-	CM008445.1	905652	908318	+	1852	-	- && sp|Q9ZSK5|ZOG_PHALU Zeatin O-glucosyltransferase OS=Phaseolus lunatus OX=3884 GN=ZOG1 PE=1 SV=1 && PF00201:UDP-glucoronosyl and UDP-glucosyl transferase	-	-
gene-CQW23_07458	426.771	445.829	438.284	1457.71	1922.61	436.962	1690.16	-1.95156	1.77651e-08	4.98324e-07	CQW23_07458	CM008445.1	200966926	200967975	-	1050	protein_coding	Protein EXORDIUM-like 7 && sp|Q9FHM9|EXOL3_ARATH Protein EXORDIUM-like 3 OS=Arabidopsis thaliana OX=3702 GN=EXL3 PE=2 SV=1 && PF04674:Phosphate-induced protein 1 conserved region	-	-
novel.2000	3.82754	6.68267	12.5583	153.348	128.112	7.6895	140.73	-4.22318	1.78613e-08	5.00552e-07	-	CM008445.1	277119396	277134603	+	1771	-	- && sp|P0C897|Y3264_ARATH Putative UPF0481 protein At3g02645 OS=Arabidopsis thaliana OX=3702 GN=At3g02645 PE=3 SV=1 && -	-	-
gene-CQW23_19811	221.041	79.2373	175.816	5.41227	0	158.698	2.70614	5.86215	1.79674e-08	5.03052e-07	CQW23_19811	CM008450.1	183616299	183617151	-	732	protein_coding	Homeobox-leucine zipper protein HOX6 && sp|Q9M276|ATB12_ARATH Homeobox-leucine zipper protein ATHB-12 OS=Arabidopsis thaliana OX=3702 GN=ATHB-12 PE=1 SV=1 && PF02183:Homeobox associated leucine zipper|PF00046:Homeodomain	HB-HD-ZIP	HB->HB-HD-ZIP
gene-CQW23_06767	1.91377	0	1.25583	90.2045	104.734	1.05653	97.4691	-6.54596	1.82493e-08	5.10467e-07	CQW23_06767	CM008445.1	64411632	64412794	-	609	protein_coding	hypothetical protein && sp|Q6L3Z0|R1B13_SOLDE Putative late blight resistance protein homolog R1B-13 OS=Solanum demissum OX=50514 GN=R1B-13 PE=3 SV=1 && -	-	-
novel.1951	0	0	0	201.156	39.2751	0	120.216	-9.28628	1.82844e-08	5.10972e-07	-	CM008445.1	255999842	256000107	+	266	-	- && - && -	-	-
gene-CQW23_04428	1862.1	1951.34	3065.48	409.529	483.458	2292.97	446.493	2.36034	1.83547e-08	5.12458e-07	CQW23_04428	CM008444.1	132829459	132831087	+	744	protein_coding	hypothetical protein && sp|P24805|TSJT1_TOBAC Stem-specific protein TSJT1 OS=Nicotiana tabacum OX=4097 GN=TSJT1 PE=2 SV=1 && PF12481:Aluminium induced protein	-	-
gene-CQW23_01284	526.287	565.163	630.426	2459.88	1945.99	573.959	2202.93	-1.94078	1.84196e-08	5.13791e-07	CQW23_01284	CM008443.1	68934236	68934856	-	621	protein_coding	hypothetical protein && - && -	-	-
novel.8466	0	0	0	72.1636	82.2907	0	77.2272	-8.64763	1.86106e-08	5.18635e-07	-	CM008453.1	259323370	259325582	-	1161	-	- && - && -	-	-
gene-CQW23_01480	0	0.954667	0	551.15	28.9888	0.318222	290.069	-9.59516	1.87068e-08	5.20831e-07	CQW23_01480	CM008443.1	79939041	79942585	-	654	protein_coding	Protein YABBY 4 && sp|O22152|YAB1_ARATH Axial regulator YABBY 1 OS=Arabidopsis thaliana OX=3702 GN=YAB1 PE=1 SV=1 && PF04690:YABBY protein	C2C2-YABBY	C2C2->C2C2-YABBY
novel.8628	0	0	0	136.209	50.4965	0	93.3527	-8.92142	1.88752e-08	5.24935e-07	-	CM008454.1	59353181	59356833	+	3561	-	- && - && -	-	-
novel.498	0	0	0	71.2616	83.2258	0	77.2437	-8.64793	1.88894e-08	5.24935e-07	-	CM008443.1	11376191	11379788	-	1064	-	- && - && -	-	-
novel.5513	552.123	545.115	671.869	108.245	145.879	589.702	127.062	2.21436	1.90568e-08	5.29097e-07	-	CM008449.1	240771260	240776407	-	816	-	- && - && -	-	-
gene-CQW23_11126	117.697	103.104	65.3031	5.41227	4.67561	95.368	5.04394	4.2421	1.91719e-08	5.31799e-07	CQW23_11126	CM008446.1	215289229	215290781	+	1320	protein_coding	hypothetical protein && sp|O55236|MCE1_MOUSE mRNA-capping enzyme OS=Mus musculus OX=10090 GN=Rngtt PE=1 SV=1 && PF03919:mRNA capping enzyme, C-terminal domain|PF01331:mRNA capping enzyme, catalytic domain	-	-
novel.3391	0	0	0	85.6943	69.199	0	77.4466	-8.65182	1.93668e-08	5.36708e-07	-	CM008447.1	15525024	15528041	+	1607	-	- && - && -	-	-
gene-CQW23_33745	25.8359	21.9573	48.9773	276.026	323.552	32.2569	299.789	-3.22733	1.96467e-08	5.43958e-07	CQW23_33745	MLFT02000693.1	79711	81786	+	2076	protein_coding	hypothetical protein && - && PF13855:Leucine rich repeat|PF08263:Leucine rich repeat N-terminal domain	-	-
gene-CQW23_14077	8.61197	18.1387	0	692.771	302.044	8.91688	497.408	-5.77881	1.97585e-08	5.4624e-07	CQW23_14077	CM008448.1	62304083	62306759	-	2595	protein_coding	putative leucine-rich repeat receptor-like protein kinase IMK3 && sp|C0LGP9|IMK3_ARATH Probable leucine-rich repeat receptor-like protein kinase IMK3 OS=Arabidopsis thaliana OX=3702 GN=IMK3 PE=1 SV=1 && PF07714:Protein tyrosine kinase|PF08263:Leucine rich repeat N-terminal domain|PF13855:Leucine rich repeat	-	-
gene-CQW23_26914	0	0	0	72.1636	81.3556	0	76.7596	-8.63887	1.97656e-08	5.4624e-07	CQW23_26914	CM008453.1	255947676	255948866	+	1191	protein_coding	hypothetical protein && sp|Q9LRR4|R13L1_ARATH Putative disease resistance RPP13-like protein 1 OS=Arabidopsis thaliana OX=3702 GN=RPPL1 PE=3 SV=1 && PF00931:NB-ARC domain	-	-
gene-CQW23_20226	0	0	0	60.437	101.928	0	81.1826	-8.7196	1.9806e-08	5.46851e-07	CQW23_20226	CM008450.1	193646120	193648506	+	1500	protein_coding	putative pectinesterase/pectinesterase inhibitor 20 && sp|Q8RXK7|PME41_ARATH Probable pectinesterase/pectinesterase inhibitor 41 OS=Arabidopsis thaliana OX=3702 GN=PME41 PE=2 SV=2 && PF01095:Pectinesterase|PF04043:Plant invertase/pectin methylesterase inhibitor	-	-
novel.1809	79.4215	131.744	133.118	9.02045	8.41609	114.761	8.71827	3.7171	1.99988e-08	5.51373e-07	-	CM008445.1	185433524	185437196	+	1996	-	- && sp|Q9FG23|CK5P3_ARATH CDK5RAP3-like protein OS=Arabidopsis thaliana OX=3702 GN=At5g06830 PE=2 SV=2 && -	-	-
novel.5757	113.869	86.8747	64.0473	0	0	88.2638	0	9.03065	2.00067e-08	5.51373e-07	-	CM008450.1	171966251	171969295	+	1310	-	- && - && -	-	-
novel.839	273.669	300.72	119.304	21.6491	12.1566	231.231	16.9028	3.77389	2.00993e-08	5.53415e-07	-	CM008443.1	256019058	256021608	-	2551	-	- && sp|Q2QYH7|C14C2_ORYSJ Cytochrome P450 714C2 OS=Oryza sativa subsp. japonica OX=39947 GN=CYP714C2 PE=2 SV=1 && PF00067:Cytochrome P450	-	-
gene-CQW23_04490	1601.83	3215.32	3580.37	16106.9	24228.1	2799.17	20167.5	-2.84905	2.04473e-08	5.6248e-07	CQW23_04490	CM008444.1	134507267	134508298	-	1032	protein_coding	hypothetical protein && - && -	-	-
gene-CQW23_07138	183.722	90.6933	56.5123	0	0	110.309	0	9.35237	2.04714e-08	5.62624e-07	CQW23_07138	CM008445.1	123709741	123712026	+	279	protein_coding	hypothetical protein && sp|F4KCC2|PRT6_ARATH E3 ubiquitin-protein ligase PRT6 OS=Arabidopsis thaliana OX=3702 GN=PRT6 PE=1 SV=1 && -	-	-
gene-CQW23_02582	0	0	0	93.8127	63.5882	0	78.7005	-8.67503	2.09017e-08	5.73924e-07	CQW23_02582	CM008443.1	233356581	233361163	-	807	protein_coding	hypothetical protein && sp|Q9SZC9|HMA6_ARATH Copper-transporting ATPase PAA1, chloroplastic OS=Arabidopsis thaliana OX=3702 GN=PAA1 PE=1 SV=1 && -	-	-
gene-CQW23_26906	0	0	0	78.478	73.8746	0	76.1763	-8.62791	2.0941e-08	5.74474e-07	CQW23_26906	CM008453.1	255886590	255889129	+	2067	protein_coding	hypothetical protein && sp|Q9LRR4|R13L1_ARATH Putative disease resistance RPP13-like protein 1 OS=Arabidopsis thaliana OX=3702 GN=RPPL1 PE=3 SV=1 && PF18052:Rx N-terminal domain|PF00931:NB-ARC domain	-	-
gene-CQW23_34208	224.868	182.341	227.305	24.3552	37.4049	211.505	30.88	2.77662	2.10225e-08	5.76183e-07	CQW23_34208	MLFT02000961.1	62141	62590	-	450	protein_coding	hypothetical protein && - && -	-	-
gene-CQW23_08877	7.65509	6.68267	17.5816	277.83	125.306	10.6398	201.568	-4.26643	2.12095e-08	5.80776e-07	CQW23_08877	CM008445.1	292896051	292900928	+	1266	protein_coding	Fumarylacetoacetase && sp|Q8RW90|FAH_ARATH Fumarylacetoacetase OS=Arabidopsis thaliana OX=3702 GN=FAH PE=1 SV=1 && PF01557:Fumarylacetoacetate (FAA) hydrolase family|PF09298:Fumarylacetoacetase N-terminal	-	-
gene-CQW23_25352	41.1461	25.776	48.9773	582.721	252.483	38.6331	417.602	-3.43862	2.17565e-08	5.95209e-07	CQW23_25352	CM008453.1	11447173	11450547	+	1152	protein_coding	Mitotic spindle checkpoint protein BUBR1 && sp|O22806|BUBR1_ARATH Mitotic spindle checkpoint protein BUBR1 OS=Arabidopsis thaliana OX=3702 GN=BUBR1 PE=1 SV=2 && PF08311:Mad3/BUB1 homology region 1	-	-
novel.6582	141.619	67.7813	75.3498	645.865	761.189	94.9167	703.527	-2.88793	2.18045e-08	5.95976e-07	-	CM008451.1	191187416	191193899	+	6192	-	- && - && -	-	-
gene-CQW23_24959	2.87066	18.1387	17.5816	217.393	402.102	12.8636	309.748	-4.59887	2.19321e-08	5.98915e-07	CQW23_24959	CM008452.1	227059340	227061111	+	1491	protein_coding	hypothetical protein && - && PF03107:C1 domain	-	-
gene-CQW23_25947	105.257	82.1013	61.5356	3.60818	2.80536	82.9648	3.20677	4.69333	2.24133e-08	6.11198e-07	CQW23_25947	CM008453.1	68023739	68027251	-	732	protein_coding	hypothetical protein && - && -	-	-
gene-CQW23_29151	2.87066	21.9573	13.8141	301.283	285.212	12.8807	293.248	-4.51058	2.24227e-08	6.11198e-07	CQW23_29151	CM008454.1	228544859	228548740	+	3783	protein_coding	hypothetical protein && sp|Q8W1E0|R1A_SOLDE Late blight resistance protein R1-A OS=Solanum demissum OX=50514 GN=R1A PE=3 SV=1 && PF12061:Late blight resistance protein R1|PF00931:NB-ARC domain	-	-
gene-CQW23_02978	35.4048	175.659	91.6755	1387.35	1556.04	100.913	1471.69	-3.8658	2.27258e-08	6.18896e-07	CQW23_02978	CM008443.1	255148162	255149809	+	642	protein_coding	Cyclin-U4-1 && sp|O80513|CCU41_ARATH Cyclin-U4-1 OS=Arabidopsis thaliana OX=3702 GN=CYCU4-1 PE=1 SV=1 && PF08613:Cyclin	-	-
gene-CQW23_05892	138.748	76.3733	491.029	6.31432	4.67561	235.384	5.49496	5.41819	2.28148e-08	6.20418e-07	CQW23_05892	CM008444.1	167820484	167820678	-	195	protein_coding	Cytochrome c oxidase subunit 5C && sp|P19173|COX5C_IPOBA Cytochrome c oxidase subunit 5C OS=Ipomoea batatas OX=4120 GN=COX5C PE=1 SV=3 && -	-	-
gene-CQW23_15946	61.2407	63.008	146.932	1289.02	668.612	90.3936	978.817	-3.44122	2.28232e-08	6.20418e-07	CQW23_15946	CM008448.1	248856165	248858536	-	696	protein_coding	Histone H2B.6 && sp|Q1S9I9|H2B1_MEDTR Probable histone H2B.1 OS=Medicago truncatula OX=3880 PE=3 SV=3 && PF00125:Core histone H2A/H2B/H3/H4	-	-
gene-CQW23_18814	0	0	0	101.931	58.9126	0	80.4219	-8.70627	2.32382e-08	6.31125e-07	CQW23_18814	CM008450.1	24564392	24571967	-	756	protein_coding	hypothetical protein && sp|Q8GZB6|SUVH4_ARATH Histone-lysine N-methyltransferase, H3 lysine-9 specific SUVH4 OS=Arabidopsis thaliana OX=3702 GN=SUVH4 PE=1 SV=2 && -	-	-
novel.9007	0	0	0	64.0452	90.7068	0	77.376	-8.65035	2.34258e-08	6.35643e-07	-	CM008454.1	46136188	46138282	-	2095	-	- && sp|Q29Q96|SAU68_ARATH Auxin-responsive protein SAUR68 OS=Arabidopsis thaliana OX=3702 GN=SAUR68 PE=3 SV=1 && PF02519:Auxin responsive protein	-	-
novel.917	0	0	0	92.9107	62.6531	0	77.7819	-8.65809	2.40456e-08	6.5187e-07	-	CM008444.1	44837281	44863023	+	2622	-	- && - && -	-	-
gene-CQW23_06006	386.582	254.896	486.006	54.1227	57.0424	375.828	55.5826	2.75659	2.46182e-08	6.66787e-07	CQW23_06006	CM008445.1	4307504	4309553	-	873	protein_coding	Prohibitin-6%2C mitochondrial && sp|O49460|PHB1_ARATH Prohibitin-1, mitochondrial OS=Arabidopsis thaliana OX=3702 GN=PHB1 PE=1 SV=1 && PF01145:SPFH domain / Band 7 family	-	-
gene-CQW23_33664	110.999	68.736	331.539	4.51023	0.935121	170.425	2.72267	5.959	2.48529e-08	6.72536e-07	CQW23_33664	MLFT02000651.1	6613	8609	-	1494	protein_coding	hypothetical protein && sp|O65782|C83B1_ARATH Cytochrome P450 83B1 OS=Arabidopsis thaliana OX=3702 GN=CYP83B1 PE=1 SV=1 && PF00067:Cytochrome P450	-	-
gene-CQW23_21892	258.359	231.029	332.795	0	12.1566	274.061	6.07829	5.50081	2.49105e-08	6.73484e-07	CQW23_21892	CM008451.1	131194796	131197222	-	576	protein_coding	putative adenylate kinase 7%2C mitochondrial && sp|Q6ZJ48|KAD7_ORYSJ Probable adenylate kinase 7, mitochondrial OS=Oryza sativa subsp. japonica OX=39947 GN=Os08g0118900 PE=2 SV=1 && -	-	-
novel.6590	62.1976	74.464	1883.74	2.70614	2.80536	673.469	2.75575	7.93272	2.52491e-08	6.82022e-07	-	CM008451.1	193842907	193845259	+	949	-	- && - && -	-	-
gene-CQW23_28938	186.593	198.571	208.468	744.188	748.097	197.877	746.142	-1.91539	2.53928e-08	6.85286e-07	CQW23_28938	CM008454.1	218079742	218082253	+	1539	protein_coding	hypothetical protein && sp|Q9M817|PTR6_ARATH Protein NRT1/ PTR FAMILY 1.2 OS=Arabidopsis thaliana OX=3702 GN=NPF1.2 PE=1 SV=1 && PF00854:POT family	-	-
gene-CQW23_20763	2.87066	0	0	221.001	78.5502	0.956886	149.776	-7.20951	2.54196e-08	6.85389e-07	CQW23_20763	CM008450.1	205209194	205221792	+	1632	protein_coding	hypothetical protein && - && PF09329:Primase zinc finger	-	-
novel.10289	0	0	0	77.5759	72.0043	0	74.7901	-8.60142	2.5792e-08	6.94805e-07	-	MLFT02000587.1	10706	12447	+	815	-	- && sp|A0A2P1GIW7|SAT_CATRO Stemmadenine O-acetyltransferase OS=Catharanthus roseus OX=4058 GN=SAT PE=1 SV=1 && PF02458:Transferase family	-	-
gene-CQW23_20596	516.718	644.4	3408.32	64.0452	38.34	1523.15	51.1926	4.89444	2.60673e-08	7.01589e-07	CQW23_20596	CM008450.1	201265317	201266933	-	1617	protein_coding	hypothetical protein && - && -	-	-
gene-CQW23_21176	65.0682	90.6933	90.4197	413.137	426.415	82.0604	419.776	-2.35645	2.62088e-08	7.04761e-07	CQW23_21176	CM008451.1	7058608	7061751	+	1806	protein_coding	Rop guanine nucleotide exchange factor 7 && sp|Q9LZN0|ROGF7_ARATH Rop guanine nucleotide exchange factor 7 OS=Arabidopsis thaliana OX=3702 GN=ROPGEF7 PE=1 SV=1 && PF03759:PRONE (Plant-specific Rop nucleotide exchanger)	-	-
novel.5907	246.877	173.749	146.932	23.4532	24.3132	189.186	23.8832	2.98699	2.6865e-08	7.21759e-07	-	CM008450.1	11770094	11775578	-	5485	-	- && - && -	-	-
gene-CQW23_08899	14.3533	48.688	66.559	442.904	1314.78	43.2001	878.842	-4.35134	2.74135e-08	7.35834e-07	CQW23_08899	CM008445.1	293987201	293992065	-	927	protein_coding	Glutamine synthetase nodule isozyme && sp|P14656|GLN11_ORYSJ Glutamine synthetase cytosolic isozyme 1-1 OS=Oryza sativa subsp. japonica OX=39947 GN=GLN1-1 PE=1 SV=1 && PF00120:Glutamine synthetase, catalytic domain	-	-
gene-CQW23_12324	23.9221	31.504	65.3031	505.145	350.67	40.2431	427.908	-3.42009	2.79014e-08	7.48257e-07	CQW23_12324	CM008447.1	90468556	90470211	+	1656	protein_coding	putative polyamine oxidase 5 && sp|Q9SU79|PAO5_ARATH Probable polyamine oxidase 5 OS=Arabidopsis thaliana OX=3702 GN=PAO5 PE=1 SV=1 && PF01593:Flavin containing amine oxidoreductase	-	-
gene-CQW23_01060	141.619	82.1013	57.7681	0	0	93.8295	0	9.11901	2.818e-08	7.55052e-07	CQW23_01060	CM008443.1	45143161	45148889	+	534	protein_coding	hypothetical protein && sp|Q9C8G9|AB1C_ARATH ABC transporter C family member 1 OS=Arabidopsis thaliana OX=3702 GN=ABCC1 PE=1 SV=1 && PF00005:ABC transporter	-	-
gene-CQW23_14099	53.5856	25.776	48.9773	885.809	285.212	42.7796	585.51	-3.77654	2.82194e-08	7.55432e-07	CQW23_14099	CM008448.1	72829457	72834086	+	1650	protein_coding	hypothetical protein && sp|Q501D5|MCMBP_ARATH Mini-chromosome maintenance complex-binding protein OS=Arabidopsis thaliana OX=3702 GN=ETG1 PE=1 SV=1 && PF09739:Mini-chromosome maintenance replisome factor	-	-
gene-CQW23_28094	8.61197	12.4107	40.1865	856.041	250.613	20.4031	553.327	-4.77639	2.82729e-08	7.56186e-07	CQW23_28094	CM008454.1	49657573	49658160	-	588	protein_coding	hypothetical protein && sp|O49603|CVIF2_ARATH Cell wall / vacuolar inhibitor of fructosidase 2 OS=Arabidopsis thaliana OX=3702 GN=C/VIF2 PE=1 SV=1 && PF04043:Plant invertase/pectin methylesterase inhibitor	-	-
novel.8794	0	0	0	67.6534	81.3556	0	74.5045	-8.59583	2.88356e-08	7.70546e-07	-	CM008454.1	212583894	212586489	+	2166	-	- && - && -	-	-
novel.328	25.8359	13.3653	17.5816	209.275	165.516	18.9276	187.396	-3.30543	2.89214e-08	7.72151e-07	-	CM008443.1	185395211	185400494	+	1417	-	- && - && -	-	-
novel.6894	387.539	351.317	13.8141	0	0	250.89	0	10.5369	2.99351e-08	7.98501e-07	-	CM008451.1	194180873	194185039	-	4167	-	- && - && -	-	-
novel.9283	482.27	233.893	94.1872	12.6286	11.2215	270.117	11.925	4.50225	3.00549e-08	8.00982e-07	-	MLFT02000018.1	81510	85284	-	3775	-	- && - && -	-	-
novel.3432	167.455	112.651	131.862	17.1389	11.2215	137.323	14.1802	3.2743	3.02523e-08	8.05524e-07	-	CM008447.1	35573321	35587112	+	3221	-	- && - && -	-	-
gene-CQW23_02975	486.098	548.933	866.522	105.539	111.279	633.851	108.409	2.54699	3.03109e-08	8.05985e-07	CQW23_02975	CM008443.1	255098606	255099178	+	573	protein_coding	hypothetical protein && - && PF03208:PRA1 family protein	-	-
novel.283	84.206	126.971	444.564	4.51023	0	218.58	2.25511	6.58689	3.03235e-08	8.05985e-07	-	CM008443.1	145727259	145732377	+	1509	-	- && - && -	-	-
novel.5867	0	0	0	49.6125	123.436	0	86.5243	-8.81148	3.06421e-08	8.13729e-07	-	CM008450.1	205261161	205266268	+	5037	-	- && sp|Q94HW2|POLR1_ARATH Retrovirus-related Pol polyprotein from transposon RE1 OS=Arabidopsis thaliana OX=3702 GN=RE1 PE=2 SV=1 && -	-	-
gene-CQW23_03027	7.65509	9.54667	22.6049	192.136	184.219	13.2689	188.177	-3.84955	3.14552e-08	8.34582e-07	CQW23_03027	CM008443.1	256439097	256439657	+	561	protein_coding	hypothetical protein && sp|Q8GT41|PLA1_PLAAC Putative invertase inhibitor OS=Platanus acerifolia OX=140101 PE=1 SV=1 && PF04043:Plant invertase/pectin methylesterase inhibitor	-	-
gene-CQW23_24229	704.268	417.189	1047.36	88.4005	95.3824	722.94	91.8914	2.97537	3.19962e-08	8.48184e-07	CQW23_24229	CM008452.1	185973280	185976982	+	513	protein_coding	hypothetical protein && sp|Q9M015|Y5161_ARATH Uncharacterized protein At5g01610 OS=Arabidopsis thaliana OX=3702 GN=At5g01610 PE=1 SV=1 && PF04398:Protein of unknown function, DUF538	-	-
gene-CQW23_21081	185.636	258.715	332.795	1215.96	2034.82	259.048	1625.39	-2.65064	3.22152e-08	8.53231e-07	CQW23_21081	CM008451.1	2223665	2227429	-	1458	protein_coding	Endoglucanase 8 && sp|Q9CAC1|GUN8_ARATH Endoglucanase 8 OS=Arabidopsis thaliana OX=3702 GN=CEL1 PE=2 SV=1 && PF00759:Glycosyl hydrolase family 9	-	-
gene-CQW23_28777	122.481	230.075	37.6749	0	0	130.077	0	9.5901	3.23352e-08	8.55652e-07	CQW23_28777	CM008454.1	207356785	207358995	+	2211	protein_coding	hypothetical protein && sp|O82777|SBT3_SOLLC Subtilisin-like protease SBT3 OS=Solanum lycopersicum OX=4081 GN=sbt3 PE=1 SV=1 && PF17766:Fibronectin type-III domain|PF00082:Subtilase family|PF05922:Peptidase inhibitor I9	-	-
novel.9149	0	0	0	114.56	51.4317	0	82.9957	-8.75176	3.30934e-08	8.74943e-07	-	CM008454.1	199218163	199222448	-	881	-	- && sp|Q91291|HSP70_PLEWA Heat shock 70 kDa protein OS=Pleurodeles waltl OX=8319 GN=HSP70 PE=2 SV=1 && PF00012:Hsp70 protein	-	-
gene-CQW23_18771	200.946	186.16	72.8381	5.41227	0	153.315	2.70614	5.81392	3.33385e-08	8.80642e-07	CQW23_18771	CM008450.1	20522455	20531316	-	1257	protein_coding	hypothetical protein && sp|Q9FX64|HOP2_ARATH Homologous-pairing protein 2 homolog OS=Arabidopsis thaliana OX=3702 GN=HOP2 PE=1 SV=1 && PF07106:TBPIP/Hop2 winged helix domain|PF18517:Leucine zipper with capping helix domain	-	-
gene-CQW23_10320	0.956886	0	1.25583	96.5189	98.1877	0.737572	97.3533	-7.11889	3.35195e-08	8.84641e-07	CQW23_10320	CM008446.1	178832389	178832772	-	384	protein_coding	Peroxidase 12 && sp|Q96520|PER12_ARATH Peroxidase 12 OS=Arabidopsis thaliana OX=3702 GN=PER12 PE=1 SV=1 && PF00141:Peroxidase	-	-
gene-CQW23_31783	287.066	332.224	636.705	55.0248	41.1453	418.665	48.0851	3.12073	3.40335e-08	8.97417e-07	CQW23_31783	MLFT02000200.1	457342	458707	+	900	protein_coding	hypothetical protein && sp|O49394|C82C2_ARATH Xanthotoxin 5-hydroxylase CYP82C2 OS=Arabidopsis thaliana OX=3702 GN=CYP82C2 PE=1 SV=2 && PF00067:Cytochrome P450	-	-
gene-CQW23_17123	65.0682	92.6027	163.258	832.588	824.777	106.976	828.682	-2.95767	3.44489e-08	9.06938e-07	CQW23_17123	CM008449.1	192807834	192808634	+	801	protein_coding	Fasciclin-like arabinogalactan protein 7 && sp|Q9SJ81|FLA7_ARATH Fasciclin-like arabinogalactan protein 7 OS=Arabidopsis thaliana OX=3702 GN=FLA7 PE=2 SV=1 && PF02469:Fasciclin domain	-	-
novel.6623	184.679	295.947	86.6522	11.7266	3.74049	189.093	7.73354	4.60951	3.44569e-08	9.06938e-07	-	CM008451.1	5043528	5074677	-	2427	-	- && - && -	-	-
gene-CQW23_29202	194.248	157.52	56.5123	3.60818	0	136.093	1.80409	6.22461	3.44856e-08	9.06938e-07	CQW23_29202	CM008454.1	229317262	229318374	-	1017	protein_coding	hypothetical protein && sp|Q9ZUK7|RLP18_ARATH Receptor-like protein 18 OS=Arabidopsis thaliana OX=3702 GN=RLP18 PE=2 SV=3 && PF13855:Leucine rich repeat	-	-
novel.4705	0	0	0	91.1066	59.8478	0	75.4772	-8.6147	3.48669e-08	9.16159e-07	-	CM008448.1	216164235	216169928	-	1742	-	- && - && -	-	-
novel.9266	261.23	238.667	310.19	50.5145	54.237	270.029	52.3758	2.36547	3.53059e-08	9.2688e-07	-	MLFT02000016.1	1070764	1084223	+	801	-	- && - && -	-	-
novel.5351	72.7233	80.192	72.8381	0	0	75.2511	0	8.79929	3.53901e-08	9.28275e-07	-	CM008449.1	110641707	110643068	-	512	-	- && - && -	-	-
gene-CQW23_14051	361.703	326.496	168.281	36.0818	29.9239	285.493	33.0029	3.11366	3.5627e-08	9.33671e-07	CQW23_14051	CM008448.1	54178078	54191250	-	1623	protein_coding	Phosphoinositide phospholipase C 4 && sp|Q39033|PLCD2_ARATH Phosphoinositide phospholipase C 2 OS=Arabidopsis thaliana OX=3702 GN=PLC2 PE=1 SV=1 && PF00387:Phosphatidylinositol-specific phospholipase C, Y domain|PF00388:Phosphatidylinositol-specific phospholipase C, X domain|PF09279:Phosphoinositide-specific phospholipase C, efhand-like	-	-
gene-CQW23_33236	84.206	67.7813	54.0007	397.802	362.827	68.6626	380.315	-2.46605	3.58739e-08	9.39317e-07	CQW23_33236	MLFT02000521.1	149185	156535	+	1290	protein_coding	Protein ZINC INDUCED FACILITATOR-LIKE 1 && sp|Q94BZ1|ZIFL1_ARATH Protein ZINC INDUCED FACILITATOR-LIKE 1 OS=Arabidopsis thaliana OX=3702 GN=ZIFL1 PE=2 SV=1 && PF07690:Major Facilitator Superfamily	-	-
gene-CQW23_22243	96.6455	45.824	182.095	0	0	108.188	0	9.32081	3.5984e-08	9.41378e-07	CQW23_22243	CM008451.1	162938926	162939423	-	498	protein_coding	hypothetical protein && sp|O82245|TSPO_ARATH Translocator protein homolog OS=Arabidopsis thaliana OX=3702 GN=TSPO PE=1 SV=1 && PF03073:TspO/MBR family	-	-
gene-CQW23_17143	740.63	900.251	522.425	83.8902	141.203	721.102	112.547	2.68048	3.61262e-08	9.44271e-07	CQW23_17143	CM008449.1	195161944	195164583	+	2640	protein_coding	hypothetical protein && sp|Q38834|R13L4_ARATH Disease resistance RPP13-like protein 4 OS=Arabidopsis thaliana OX=3702 GN=RPP13L4 PE=1 SV=2 && PF00931:NB-ARC domain|PF18052:Rx N-terminal domain	-	-
gene-CQW23_29052	6703.94	10673.2	5740.4	1550.62	1376.5	7705.84	1463.56	2.39651	3.62513e-08	9.46313e-07	CQW23_29052	CM008454.1	224937077	224940758	-	1353	protein_coding	Glyceraldehyde-3-phosphate dehydrogenase B%2C chloroplastic && sp|P12859|G3PB_PEA Glyceraldehyde-3-phosphate dehydrogenase B, chloroplastic OS=Pisum sativum OX=3888 GN=GAPB PE=1 SV=2 && PF02800:Glyceraldehyde 3-phosphate dehydrogenase, C-terminal domain|PF00044:Glyceraldehyde 3-phosphate dehydrogenase, NAD binding domain	-	-
novel.9144	269.842	229.12	66.559	2185.66	2248.97	188.507	2217.31	-3.5541	3.62676e-08	9.46313e-07	-	CM008454.1	196432590	196442718	-	8047	-	- && sp|Q9SMW7|BTF3_ARATH Basic transcription factor 3 OS=Arabidopsis thaliana OX=3702 GN=BTF3 PE=1 SV=1 && -	-	-
novel.2009	0	0	0	68.5555	76.6799	0	72.6177	-8.55885	3.62994e-08	9.46315e-07	-	CM008445.1	280261433	280262989	+	1557	-	- && sp|Q1MX30|XA21_ORYSI Receptor kinase-like protein Xa21 OS=Oryza sativa subsp. indica OX=39946 GN=XA21 PE=1 SV=1 && PF00069:Protein kinase domain	-	-
novel.3377	0	0	0	111.854	51.4317	0	81.6427	-8.72804	3.64364e-08	9.4906e-07	-	CM008447.1	12662330	12664894	+	713	-	- && - && -	-	-
novel.2952	858.327	544.16	174.56	25.2573	36.4697	525.682	30.8635	4.09124	3.703e-08	9.63682e-07	-	CM008446.1	2188033	2192487	-	4455	-	- && sp|Q1MX30|XA21_ORYSI Receptor kinase-like protein Xa21 OS=Oryza sativa subsp. indica OX=39946 GN=XA21 PE=1 SV=1 && PF13855:Leucine rich repeat|PF00069:Protein kinase domain	-	-
novel.1492	59.3269	123.152	74.0939	0	0	85.5243	0	8.98435	3.73928e-08	9.72278e-07	-	CM008444.1	146725107	146727565	-	589	-	- && - && -	-	-
gene-CQW23_01419	5392.05	10076.5	54062.2	552.052	835.063	23176.9	693.558	5.06252	3.75628e-08	9.75849e-07	CQW23_01419	CM008443.1	78625153	78627814	-	1236	protein_coding	putative fructose-bisphosphate aldolase 2%2C chloroplastic && sp|Q944G9|ALFP2_ARATH Fructose-bisphosphate aldolase 2, chloroplastic OS=Arabidopsis thaliana OX=3702 GN=FBA2 PE=1 SV=2 && PF00274:Fructose-bisphosphate aldolase class-I	-	-
novel.4655	0	0	0	117.266	49.5614	0	83.4137	-8.75901	3.76622e-08	9.76843e-07	-	CM008448.1	196935871	196939843	-	2277	-	- && - && -	-	-
gene-CQW23_27545	12.4395	20.048	5.02332	369.839	145.879	12.5036	257.859	-4.34992	3.76664e-08	9.76843e-07	CQW23_27545	CM008454.1	9775215	9802387	+	4338	protein_coding	Peptidyl-prolyl cis-trans isomerase PASTICCINO1 && sp|Q7DMA9|PAS1_ARATH Peptidyl-prolyl cis-trans isomerase PASTICCINO1 OS=Arabidopsis thaliana OX=3702 GN=PAS1 PE=1 SV=2 && PF02902:Ulp1 protease family, C-terminal catalytic domain|PF09331:Domain of unknown function (DUF1985)	-	-
novel.2008	65.0682	135.563	65.3031	0	0	88.6447	0	9.03657	3.79602e-08	9.8361e-07	-	CM008445.1	280157825	280162507	+	3413	-	- && - && -	-	-
gene-CQW23_17779	1032.48	1946.57	550.053	107.343	113.15	1176.37	110.247	3.41585	3.87057e-08	1.00206e-06	CQW23_17779	CM008449.1	239828483	239830671	+	342	protein_coding	hypothetical protein && sp|O02414|DYL1_HELCR Dynein light chain LC6, flagellar outer arm OS=Heliocidaris crassispina OX=1043166 PE=3 SV=1 && PF01221:Dynein light chain type 1	-	-
gene-CQW23_18733	963.584	1197.15	1449.23	226.413	296.433	1203.32	261.423	2.20242	3.90535e-08	1.01019e-06	CQW23_18733	CM008450.1	19604212	19608248	-	666	protein_coding	MADS-box transcription factor 56 && sp|O64645|SOC1_ARATH MADS-box protein SOC1 OS=Arabidopsis thaliana OX=3702 GN=SOC1 PE=1 SV=1 && PF01486:K-box region|PF00319:SRF-type transcription factor (DNA-binding and dimerisation domain)	MADS-MIKC	MADS->MADS-MIKC
gene-CQW23_24113	1469.78	1689.76	1459.27	6057.24	15148	1539.6	10602.6	-2.78375	3.98412e-08	1.02967e-06	CQW23_24113	CM008452.1	174984251	174986566	-	2316	protein_coding	hypothetical protein && sp|O82777|SBT3_SOLLC Subtilisin-like protease SBT3 OS=Solanum lycopersicum OX=4081 GN=sbt3 PE=1 SV=1 && PF17766:Fibronectin type-III domain|PF05922:Peptidase inhibitor I9|PF00082:Subtilase family	-	-
gene-CQW23_14941	112.913	70.6453	61.5356	0	0	81.6978	0	8.91895	4.00937e-08	1.0353e-06	CQW23_14941	CM008448.1	213869578	213879452	+	2073	protein_coding	hypothetical protein && sp|P81898|PNAA_PRUDU Peptide-N4-(N-acetyl-beta-glucosaminyl)asparagine amidase A OS=Prunus dulcis OX=3755 PE=1 SV=2 && PF12222:Peptide N-acetyl-beta-D-glucosaminyl asparaginase amidase A|PF07727:Reverse transcriptase (RNA-dependent DNA polymerase)	-	-
gene-CQW23_14202	0	0	0	70.3595	72.9395	0	71.6495	-8.5395	4.09498e-08	1.0565e-06	CQW23_14202	CM008448.1	106471204	106479592	-	1236	protein_coding	hypothetical protein && - && PF13041:PPR repeat family|PF17177:Pentacotripeptide-repeat region of PRORP	-	-
gene-CQW23_11371	67.9389	112.651	242.375	0	3.74049	140.988	1.87024	6.24827	4.29334e-08	1.10672e-06	CQW23_11371	CM008447.1	2662089	2662679	-	591	protein_coding	VQ motif-containing protein 8%2C chloroplastic && sp|Q9LS54|VQ20_ARATH VQ motif-containing protein 20 OS=Arabidopsis thaliana OX=3702 GN=VQ20 PE=2 SV=1 && PF05678:VQ motif	-	-
novel.5693	113.869	99.2853	330.283	1.80409	8.41609	181.146	5.11009	5.15127	4.30888e-08	1.10977e-06	-	CM008450.1	61238366	61240618	+	1916	-	- && - && -	-	-
gene-CQW23_11069	11.4826	11.456	17.5816	197.548	116.89	13.5067	157.219	-3.5523	4.31634e-08	1.11073e-06	CQW23_11069	CM008446.1	214177649	214178207	+	378	protein_coding	Cyclin-B2-2 && sp|P30278|CCNB2_MEDSA G2/mitotic-specific cyclin-2 (Fragment) OS=Medicago sativa OX=3879 PE=2 SV=1 && PF02984:Cyclin, C-terminal domain	-	-
novel.193	50.7149	84.9653	129.35	0	0	88.3436	0	9.02846	4.38149e-08	1.12653e-06	-	CM008443.1	74140890	74141610	+	489	-	- && - && -	-	-
novel.2303	262.187	319.813	208.468	46.9064	43.0156	263.489	44.961	2.55181	4.48722e-08	1.15272e-06	-	CM008445.1	182615604	182621067	-	2277	-	- && sp|Q8VYB1|MED31_ARATH Mediator of RNA polymerase II transcription subunit 31 OS=Arabidopsis thaliana OX=3702 GN=MED31 PE=1 SV=1 && PF05669:SOH1	SOH1	SOH1
gene-CQW23_27551	697.57	821.013	557.588	152.446	160.841	692.057	156.643	2.14392	4.50711e-08	1.15684e-06	CQW23_27551	CM008454.1	10090432	10096447	+	2052	protein_coding	HIPL2 protein && sp|Q9SSG3|HIPL1_ARATH HIPL1 protein OS=Arabidopsis thaliana OX=3702 GN=HIPL1 PE=3 SV=2 && -	-	-
novel.6435	0	0	0	54.1227	98.1877	0	76.1552	-8.62736	4.60394e-08	1.18028e-06	-	CM008451.1	132900571	132907087	+	3827	-	- && sp|Q5WA76|PUB70_ORYSJ U-box domain-containing protein 70 OS=Oryza sativa subsp. japonica OX=39947 GN=PUB70 PE=1 SV=1 && PF04564:U-box domain	-	-
novel.9672	0	0	0	87.4984	58.9126	0	73.2055	-8.57061	4.60635e-08	1.18028e-06	-	MLFT02000160.1	150496	187280	+	1131	-	- && - && -	-	-
gene-CQW23_13932	2415.18	2216.74	2028.16	119.972	382.465	2220.03	251.218	3.14385	4.62703e-08	1.18457e-06	CQW23_13932	CM008448.1	29508483	29509506	-	507	protein_coding	Copper transporter 6 && sp|Q39065|COPT1_ARATH Copper transporter 1 OS=Arabidopsis thaliana OX=3702 GN=COPT1 PE=2 SV=2 && PF04145:Ctr copper transporter family	-	-
novel.4496	189.463	70.6453	54.0007	0	0	104.703	0	9.27699	4.64211e-08	1.18731e-06	-	CM008448.1	35528966	35531354	-	1228	-	- && - && -	-	-
novel.2112	52.6287	78.2827	131.862	0	0	87.5912	0	9.01593	4.64569e-08	1.18731e-06	-	CM008445.1	7625668	7632012	-	797	-	- && - && -	-	-
gene-CQW23_17397	57.4131	52.5067	35.1632	579.113	270.25	48.361	424.682	-3.13059	4.664e-08	1.19097e-06	CQW23_17397	CM008449.1	221188726	221194234	+	1920	protein_coding	Condensin complex subunit 2 && sp|Q564K3|CND2_ARATH Condensin complex subunit 2 OS=Arabidopsis thaliana OX=3702 GN=CAPH PE=1 SV=1 && PF05786:Condensin complex subunit 2	-	-
gene-CQW23_08935	61.2407	89.7387	50.2332	519.578	369.373	67.0708	444.476	-2.72488	4.68273e-08	1.19474e-06	CQW23_08935	CM008445.1	294663606	294666131	-	2526	protein_coding	hypothetical protein && sp|Q7XA42|RGA1_SOLBU Putative disease resistance protein RGA1 OS=Solanum bulbocastanum OX=147425 GN=RGA1 PE=2 SV=2 && PF00931:NB-ARC domain	-	-
gene-CQW23_00915	460.262	127.925	136.885	4378.53	2512.67	241.691	3445.6	-3.83264	4.74416e-08	1.20938e-06	CQW23_00915	CM008443.1	33661572	33663326	-	1755	protein_coding	Polyphenol oxidase F%2C chloroplastic && sp|Q06355|PPOB_SOLTU Catechol oxidase B, chloroplastic (Fragment) OS=Solanum tuberosum OX=4113 PE=2 SV=1 && PF12142:Polyphenol oxidase middle domain|PF12143:Protein of unknown function (DUF_B2219)|PF00264:Common central domain of tyrosinase	-	-
novel.4193	214.342	120.288	183.351	14.4327	22.4429	172.661	18.4378	3.22818	4.76061e-08	1.21254e-06	-	CM008448.1	142006123	142014438	+	1064	-	- && - && -	-	-
gene-CQW23_20773	519.589	1002.4	447.075	4181.88	4542.82	656.355	4362.35	-2.73207	4.77818e-08	1.21598e-06	CQW23_20773	CM008450.1	205445348	205447031	+	852	protein_coding	Aquaporin PIP-type && sp|P93004|PIP27_ARATH Aquaporin PIP2-7 OS=Arabidopsis thaliana OX=3702 GN=PIP2-7 PE=1 SV=2 && PF00230:Major intrinsic protein	-	-
novel.7413	0	0	0	86.5964	58.9126	0	72.7545	-8.56169	4.83475e-08	1.22933e-06	-	CM008452.1	43038653	43070704	-	1385	-	- && sp|Q92368|RCD1_SCHPO Cell differentiation protein rcd1 OS=Schizosaccharomyces pombe (strain 972 / ATCC 24843) OX=284812 GN=rcd1 PE=3 SV=1 && -	Rcd1-like	Rcd1-like
gene-CQW23_22302	3384.51	3453.98	19357.4	303.989	433.896	8731.95	368.943	4.56481	4.84472e-08	1.23082e-06	CQW23_22302	CM008451.1	168194730	168196366	+	297	protein_coding	Indole-3-acetic acid-induced protein ARG2 && sp|Q93WF6|SAG21_ARATH Protein SENESCENCE-ASSOCIATED GENE 21, mitochondrial OS=Arabidopsis thaliana OX=3702 GN=SAG21 PE=2 SV=1 && -	-	-
novel.7737	403.806	229.12	15.07	0	0	215.999	0	10.321	4.86461e-08	1.23482e-06	-	CM008453.1	9303642	9307141	+	3210	-	- && - && -	-	-
novel.5920	0	0	0	57.7309	88.8365	0	73.2837	-8.57194	4.86979e-08	1.23508e-06	-	CM008450.1	16162484	16194369	-	1904	-	- && - && -	-	-
gene-CQW23_11539	337.781	79.2373	907.965	7.21636	14.0268	441.661	10.6216	5.37839	4.89411e-08	1.2402e-06	CQW23_11539	CM008447.1	5905067	5906195	-	609	protein_coding	Auxin-responsive protein IAA17 && sp|P93830|IAA17_ARATH Auxin-responsive protein IAA17 OS=Arabidopsis thaliana OX=3702 GN=IAA17 PE=1 SV=2 && PF02309:AUX/IAA family	AUX/IAA	AUX/IAA
novel.6893	136.835	230.075	133.118	0.902045	0	166.676	0.451023	8.50571	4.90663e-08	1.24232e-06	-	CM008451.1	194129555	194166772	-	3100	-	- && - && -	-	-
gene-CQW23_12089	155.972	127.925	315.213	2021.48	1303.56	199.704	1662.52	-3.05973	4.92573e-08	1.2461e-06	CQW23_12089	CM008447.1	21980956	21988846	+	2676	protein_coding	Histidine kinase 3 && sp|Q9C5U0|AHK4_ARATH Histidine kinase 4 OS=Arabidopsis thaliana OX=3702 GN=AHK4 PE=1 SV=1 && PF00512:His Kinase A (phospho-acceptor) domain|PF00072:Response regulator receiver domain|PF02518:Histidine kinase-, DNA gyrase B-, and HSP90-like ATPase|PF03924:CHASE domain	Others	Others
gene-CQW23_11251	3.82754	12.4107	2.51166	273.32	110.344	6.24996	191.832	-4.9166	4.94266e-08	1.24933e-06	CQW23_11251	CM008447.1	400458	401162	+	384	protein_coding	hypothetical protein && - && -	-	-
gene-CQW23_29148	46.8874	36.2773	50.2332	742.383	243.132	44.466	492.757	-3.47192	5.01762e-08	1.2672e-06	CQW23_29148	CM008454.1	228506185	228515582	+	3846	protein_coding	Kinesin-like protein KIN12B && sp|Q8L7Y8|KN12B_ARATH Kinesin-like protein KIN-12B OS=Arabidopsis thaliana OX=3702 GN=KIN12B PE=1 SV=1 && PF00225:Kinesin motor domain	-	-
novel.9219	88.0335	92.6027	52.7448	0	0	77.7937	0	8.84881	5.08567e-08	1.28313e-06	-	CM008454.1	230489851	230491174	-	1261	-	- && - && PF06839:GRF zinc finger	-	-
novel.4256	0	0	0	87.4984	57.9775	0	72.738	-8.56137	5.08928e-08	1.28313e-06	-	CM008448.1	190246187	190247032	+	637	-	- && - && -	-	-
gene-CQW23_16821	1893.68	1873.06	1515.79	403.214	513.382	1760.84	458.298	1.94215	5.11432e-08	1.28836e-06	CQW23_16821	CM008449.1	105838866	105843120	+	1551	protein_coding	ATP-dependent 6-phosphofructokinase 3 && sp|Q94AA4|PFKA3_ARATH ATP-dependent 6-phosphofructokinase 3 OS=Arabidopsis thaliana OX=3702 GN=PFK3 PE=1 SV=1 && PF00365:Phosphofructokinase	-	-
novel.2192	0	0	0	83.8902	59.8478	0	71.869	-8.54401	5.12369e-08	1.28964e-06	-	CM008445.1	61300616	61302899	-	2284	-	- && - && -	-	-
gene-CQW23_33571	5.74131	1.90933	8.7908	100.127	156.165	5.48048	128.146	-4.57773	5.21333e-08	1.31109e-06	CQW23_33571	MLFT02000618.1	69107	69856	-	750	protein_coding	Fasciclin-like arabinogalactan protein 11 && sp|Q8LEJ6|FLA11_ARATH Fasciclin-like arabinogalactan protein 11 OS=Arabidopsis thaliana OX=3702 GN=FLA11 PE=2 SV=2 && PF02469:Fasciclin domain	-	-
novel.3221	2.87066	0	0	128.09	94.4472	0.956886	111.269	-6.77731	5.32533e-08	1.33813e-06	-	CM008446.1	195115124	195127342	-	2086	-	- && sp|Q1PE04|FBL25_ARATH F-box/LRR-repeat protein 25 OS=Arabidopsis thaliana OX=3702 GN=FBL25 PE=2 SV=1 && PF00646:F-box domain	-	-
gene-CQW23_23174	0	0	0	88.4005	57.0424	0	72.7214	-8.56105	5.35282e-08	1.3431e-06	CQW23_23174	CM008452.1	1585245	1585745	+	501	protein_coding	putative 4-hydroxy-4-methyl-2-oxoglutarate aldolase 3 && sp|Q9FH13|RRAA3_ARATH Putative 4-hydroxy-4-methyl-2-oxoglutarate aldolase 3 OS=Arabidopsis thaliana OX=3702 GN=At5g56260 PE=1 SV=1 && PF03737:Aldolase/RraA	-	-
novel.8924	128.223	183.296	223.538	23.4532	21.5078	178.352	22.4805	2.98641	5.35407e-08	1.3431e-06	-	CM008454.1	10395500	10399242	-	1070	-	- && - && -	-	-
gene-CQW23_22030	0.956886	5.728	13.8141	204.764	209.467	6.833	207.116	-4.95984	5.4573e-08	1.36785e-06	CQW23_22030	CM008451.1	149948497	149957277	-	1899	protein_coding	Fasciclin-like arabinogalactan protein 11 && sp|Q8LEE9|FLA12_ARATH Fasciclin-like arabinogalactan protein 12 OS=Arabidopsis thaliana OX=3702 GN=FLA12 PE=2 SV=2 && PF02469:Fasciclin domain	-	-
gene-CQW23_19567	2128.11	2219.6	2200.21	6772.56	9968.39	2182.64	8370.48	-1.93923	5.498e-08	1.3769e-06	CQW23_19567	CM008450.1	170954811	170958706	-	1614	protein_coding	hypothetical protein && sp|Q570B4|KCS10_ARATH 3-ketoacyl-CoA synthase 10 OS=Arabidopsis thaliana OX=3702 GN=FDH PE=1 SV=2 && PF08392:FAE1/Type III polyketide synthase-like protein|PF08541:3-Oxoacyl-[acyl-carrier-protein (ACP)] synthase III C terminal	-	-
gene-CQW23_27145	5016	4780.02	1199.32	271.516	317.006	3665.11	294.261	3.63881	5.50429e-08	1.37732e-06	CQW23_27145	CM008453.1	263334847	263337078	+	1134	protein_coding	hypothetical protein && sp|W8JWV8|8HGO_CATRO 8-hydroxygeraniol oxidoreductase OS=Catharanthus roseus OX=4058 GN=8HGO PE=1 SV=1 && PF08240:Alcohol dehydrogenase GroES-like domain|PF00107:Zinc-binding dehydrogenase	-	-
novel.8727	10.5257	5.728	3.76749	133.503	105.669	6.67374	119.586	-4.14265	5.51062e-08	1.37775e-06	-	CM008454.1	173471887	173475660	+	1770	-	- && sp|O48716|JGB_ARATH Protein JINGUBANG OS=Arabidopsis thaliana OX=3702 GN=JGB PE=1 SV=1 && -	-	-
gene-CQW23_25362	59.3269	59.1893	205.956	0	0	108.157	0	9.32001	5.59689e-08	1.39815e-06	CQW23_25362	CM008453.1	11539973	11545955	-	1521	protein_coding	hypothetical protein && sp|H2DH17|C7A22_PANGI Cytochrome P450 CYP749A22 OS=Panax ginseng OX=4054 PE=2 SV=1 && PF00067:Cytochrome P450	-	-
gene-CQW23_13870	115.783	122.197	40.1865	0	0	92.7224	0	9.10231	5.73303e-08	1.43096e-06	CQW23_13870	CM008448.1	17103928	17108499	-	2451	protein_coding	hypothetical protein && sp|Q9LMP1|WAK2_ARATH Wall-associated receptor kinase 2 OS=Arabidopsis thaliana OX=3702 GN=WAK2 PE=1 SV=1 && PF00069:Protein kinase domain|PF13947:Wall-associated receptor kinase galacturonan-binding|PF07645:Calcium-binding EGF domain	-	-
novel.628	56.4563	147.973	263.724	2.70614	6.54585	156.051	4.62599	5.07817	5.77225e-08	1.43955e-06	-	CM008443.1	74156012	74157991	-	1252	-	- && sp|Q01412|E13A_SOLLC Glucan endo-1,3-beta-glucosidase A OS=Solanum lycopersicum OX=4081 PE=1 SV=1 && PF00332:Glycosyl hydrolases family 17	-	-
gene-CQW23_32782	0	0	0	59.535	82.2907	0	70.9128	-8.52452	5.79476e-08	1.44396e-06	CQW23_32782	MLFT02000359.1	68131	84134	-	1287	protein_coding	putative alpha%2Calpha-trehalose-phosphate synthase [UDP-forming] 9 && sp|O80647|PP195_ARATH Pentatricopeptide repeat-containing protein At2g39620 OS=Arabidopsis thaliana OX=3702 GN=PCMP-E33 PE=3 SV=1 && PF02358:Trehalose-phosphatase|PF01479:S4 domain	-	-
gene-CQW23_06780	1594.17	909.797	761.033	109.148	184.219	1088.33	146.683	2.89184	5.89019e-08	1.46652e-06	CQW23_06780	CM008445.1	64548453	64552313	-	852	protein_coding	SPX domain-containing protein 1 && sp|O48781|SPX2_ARATH SPX domain-containing protein 2 OS=Arabidopsis thaliana OX=3702 GN=SPX2 PE=2 SV=1 && PF03105:SPX domain	-	-
gene-CQW23_05437	110.999	91.648	209.723	865.964	1154.87	137.457	1010.42	-2.88119	5.95957e-08	1.48255e-06	CQW23_05437	CM008444.1	153984720	153985246	-	282	protein_coding	Serine carboxypeptidase-like 25 && sp|Q8L9Y0|SCP25_ARATH Serine carboxypeptidase-like 25 OS=Arabidopsis thaliana OX=3702 GN=SCPL25 PE=2 SV=2 && -	-	-
gene-CQW23_10083	1065.97	239.621	2310.73	45597.5	18594.9	1205.44	32096.2	-4.73502	5.97703e-08	1.48566e-06	CQW23_10083	CM008446.1	143124201	143125166	+	966	protein_coding	hypothetical protein && - && -	-	-
gene-CQW23_06571	176.067	298.811	182.095	1246.63	1065.1	218.991	1155.86	-2.39908	6.00752e-08	1.492e-06	CQW23_06571	CM008445.1	59083704	59092405	-	1563	protein_coding	hypothetical protein && - && PF13506:Glycosyl transferase family 21	-	-
gene-CQW23_01703	212.429	269.216	242.375	2620.44	1013.67	241.34	1817.06	-2.91251	6.01307e-08	1.49214e-06	CQW23_01703	CM008443.1	105139040	105164273	+	6471	protein_coding	Phragmoplast orienting kinesin 2 && sp|Q27IK7|KN12C_ARATH Kinesin-like protein KIN-12C OS=Arabidopsis thaliana OX=3702 GN=KIN12C PE=1 SV=1 && PF00225:Kinesin motor domain	-	-
gene-CQW23_25119	92.8179	54.416	76.6056	0	0	74.6132	0	8.78661	6.07694e-08	1.50674e-06	CQW23_25119	CM008453.1	1223576	1225282	+	1497	protein_coding	hypothetical protein && - && -	-	-
gene-CQW23_24974	0.956886	0	0	55.9268	174.868	0.318962	115.397	-8.2651	6.1889e-08	1.53323e-06	CQW23_24974	CM008452.1	227296835	227301196	-	3252	protein_coding	hypothetical protein && sp|O81825|DRL28_ARATH Probable disease resistance protein At4g27220 OS=Arabidopsis thaliana OX=3702 GN=At4g27220 PE=2 SV=1 && PF00931:NB-ARC domain	-	-
novel.698	0	0	0	98.323	51.4317	0	74.8773	-8.60323	6.21774e-08	1.5391e-06	-	CM008443.1	149470844	149473140	-	1709	-	- && sp|Q9M815|PCR8_ARATH Protein PLANT CADMIUM RESISTANCE 8 OS=Arabidopsis thaliana OX=3702 GN=PCR8 PE=1 SV=2 && -	-	-
gene-CQW23_28950	21.0515	48.688	25.1166	276.928	297.369	31.6187	287.148	-3.17862	6.23215e-08	1.54139e-06	CQW23_28950	CM008454.1	218460458	218464597	+	888	protein_coding	Serine/threonine-protein kinase Aurora-1 && sp|Q9M077|AUR1_ARATH Serine/threonine-protein kinase Aurora-1 OS=Arabidopsis thaliana OX=3702 GN=AUR1 PE=1 SV=1 && PF00069:Protein kinase domain	-	-
novel.2607	74.6371	60.144	76.6056	0	0	70.4622	0	8.70361	6.30864e-08	1.55902e-06	-	CM008446.1	14437602	14446051	+	1291	-	- && - && -	-	-
gene-CQW23_11633	15.3102	8.592	8.7908	242.65	102.863	10.8977	172.757	-3.98018	6.40082e-08	1.58049e-06	CQW23_11633	CM008447.1	7670387	7674540	+	1611	protein_coding	hypothetical protein && sp|Q8L6Z7|EXO1_ARATH Exonuclease 1 OS=Arabidopsis thaliana OX=3702 GN=EXO1 PE=2 SV=2 && PF00752:XPG N-terminal domain|PF00867:XPG I-region	-	-
gene-CQW23_06436	615.278	505.019	676.892	2495.06	2065.68	599.063	2280.37	-1.92893	6.4083e-08	1.58103e-06	CQW23_06436	CM008445.1	55515658	55521225	-	1452	protein_coding	hypothetical protein && sp|P51228|CFXQ_PORPU Protein CfxQ homolog OS=Porphyra purpurea OX=2787 GN=cfxQ PE=3 SV=1 && PF12796:Ankyrin repeats (3 copies)|PF00004:ATPase family associated with various cellular activities (AAA)	-	-
novel.8073	42.103	6.68267	41.4424	537.619	561.073	30.076	549.346	-4.196	6.50899e-08	1.60455e-06	-	CM008453.1	256084679	256125593	+	6188	-	- && - && -	-	-
novel.4639	0	1.90933	0	87.4984	121.566	0.636444	104.532	-7.26173	6.52076e-08	1.60613e-06	-	CM008448.1	190047838	190051308	-	1267	-	- && - && -	-	-
novel.4241	322.471	302.629	43.954	5.41227	6.54585	223.018	5.97906	5.22288	6.53973e-08	1.60947e-06	-	CM008448.1	180501491	180503613	+	2123	-	- && - && -	-	-
gene-CQW23_18337	0	0	0	186.723	31.7941	0	109.259	-9.14841	6.56751e-08	1.61498e-06	CQW23_18337	CM008449.1	254673561	254674781	+	1221	protein_coding	hypothetical protein && - && -	-	-
gene-CQW23_13555	0	0	0	63.1432	74.8097	0	68.9764	-8.48461	6.59727e-08	1.62097e-06	CQW23_13555	CM008448.1	1243790	1245705	+	639	protein_coding	hypothetical protein && - && -	-	-
gene-CQW23_19440	1509.97	2295.97	1337.46	347.288	361.892	1714.47	354.59	2.27373	6.63057e-08	1.62781e-06	CQW23_19440	CM008450.1	141394767	141403477	+	921	protein_coding	(+)-neomenthol dehydrogenase && sp|B2X050|MNR1_CAPAN (+)-neomenthol dehydrogenase OS=Capsicum annuum OX=4072 GN=MNR1 PE=1 SV=1 && PF13561:Enoyl-(Acyl carrier protein) reductase|PF00106:short chain dehydrogenase	-	-
gene-CQW23_05040	0.956886	3.81867	18.8374	347.288	289.888	7.871	318.588	-5.37893	6.64316e-08	1.62956e-06	CQW23_05040	CM008444.1	145701747	145704190	+	1506	protein_coding	Adenylosuccinate synthetase%2C chloroplastic && sp|A9XLE2|PURA2_CAPFR Adenylosuccinate synthetase 2, chloroplastic OS=Capsicum frutescens OX=4073 GN=PURA2 PE=3 SV=1 && PF00709:Adenylosuccinate synthetase	-	-
gene-CQW23_07423	683.216	842.016	799.963	184.017	218.818	775.065	201.418	1.94418	6.68985e-08	1.63967e-06	CQW23_07423	CM008445.1	195672914	195673437	-	420	protein_coding	putative nitric oxide synthase && sp|Q6YPG5|NOS_ORYSJ Putative nitric oxide synthase OS=Oryza sativa subsp. japonica OX=39947 GN=Os02g0104700 PE=3 SV=1 && -	-	-
gene-CQW23_06447	8.61197	9.54667	27.6282	409.529	164.581	15.2623	287.055	-4.25269	6.74067e-08	1.65077e-06	CQW23_06447	CM008445.1	55712147	55715742	-	636	protein_coding	Rac-like GTP-binding protein ARAC7 && sp|O82480|RAC7_ARATH Rac-like GTP-binding protein ARAC7 OS=Arabidopsis thaliana OX=3702 GN=ARAC7 PE=1 SV=1 && PF00071:Ras family	-	-
gene-CQW23_03247	0	0	0	64.0452	72.9395	0	68.4923	-8.47446	6.93331e-08	1.69656e-06	CQW23_03247	CM008444.1	24157605	24159263	-	1659	protein_coding	hypothetical protein && sp|M4ISH2|CCL11_HUMLU Probable CoA ligase CCL11 OS=Humulus lupulus OX=3486 GN=CCL11 PE=2 SV=1 && PF00501:AMP-binding enzyme|PF13193:AMP-binding enzyme C-terminal domain	-	-
gene-CQW23_09972	3347.19	4000.05	3881.77	1194.31	1078.19	3743	1136.25	1.71987	6.95501e-08	1.70048e-06	CQW23_09972	CM008446.1	117311511	117316845	-	846	protein_coding	hypothetical protein && - && PF13806:Rieske-like [2Fe-2S] domain	-	-
gene-CQW23_28034	92.8179	297.856	116.792	1511.83	2019.86	169.155	1765.85	-3.38277	7.00455e-08	1.71119e-06	CQW23_28034	CM008454.1	43289177	43292655	+	2826	protein_coding	putative receptor protein kinase TMK1 && sp|P43298|TMK1_ARATH Receptor protein kinase TMK1 OS=Arabidopsis thaliana OX=3702 GN=TMK1 PE=1 SV=1 && PF00069:Protein kinase domain	-	-
novel.8342	0	0	0	63.1432	73.8746	0	68.5089	-8.4748	7.0353e-08	1.7173e-06	-	CM008453.1	171371761	171372586	-	621	-	- && - && -	-	-
gene-CQW23_27252	89.9473	97.376	46.4657	0	0	77.9297	0	8.85156	7.14341e-08	1.74227e-06	CQW23_27252	CM008454.1	3042113	3046007	+	909	protein_coding	hypothetical protein && - && PF05641:Agenet domain	-	-
novel.6597	0	0	0	84.7923	56.1073	0	70.4498	-8.51526	7.15443e-08	1.74354e-06	-	CM008451.1	195728387	195730250	+	694	-	- && - && -	-	-
gene-CQW23_01698	1836.26	1558.97	822.568	221.001	227.234	1405.93	224.118	2.64952	7.30433e-08	1.77862e-06	CQW23_01698	CM008443.1	103468934	103473157	-	1149	protein_coding	putative methyltransferase PMT16 && sp|B9DFI7|PMT2_ARATH Probable methyltransferase PMT2 OS=Arabidopsis thaliana OX=3702 GN=At1g26850 PE=2 SV=2 && PF03141:Putative S-adenosyl-L-methionine-dependent methyltransferase	-	-
novel.2573	497.581	353.227	1275.92	8533.35	6786.18	708.91	7659.76	-3.43432	7.35804e-08	1.79024e-06	-	CM008446.1	4205785	4384459	+	1074	-	- && - && -	-	-
novel.3405	0	0	0	64.0452	72.0043	0	68.0248	-8.46458	7.41303e-08	1.80215e-06	-	CM008447.1	21490771	21495456	+	981	-	- && - && -	-	-
gene-CQW23_19929	2.87066	4.77333	0	587.232	41.1453	2.548	314.188	-6.90199	7.42994e-08	1.80479e-06	CQW23_19929	CM008450.1	185894239	185895486	-	627	protein_coding	Wound-induced protein WIN2 && sp|P09762|WIN2_SOLTU Wound-induced protein WIN2 OS=Solanum tuberosum OX=4113 GN=WIN2 PE=2 SV=1 && PF00187:Chitin recognition protein|PF00967:Barwin family	-	-
novel.9507	240.178	165.157	384.284	32.4736	26.1834	263.206	29.3285	3.16402	7.5916e-08	1.84257e-06	-	MLFT02000080.1	629346	633053	-	1940	-	- && - && -	-	-
gene-CQW23_08217	77.5078	58.2347	150.7	626.02	1247.45	95.4806	936.736	-3.29824	7.64148e-08	1.85317e-06	CQW23_08217	CM008445.1	255272371	255273096	-	726	protein_coding	hypothetical protein && - && PF08241:Methyltransferase domain	-	-
gene-CQW23_29458	47.8443	21.9573	8.7908	980.523	275.861	26.1975	628.192	-4.57565	7.77921e-08	1.88504e-06	CQW23_29458	CM008454.1	234285328	234293095	-	3993	protein_coding	hypothetical protein && sp|Q6ZQK0|CNDD3_MOUSE Condensin-2 complex subunit D3 OS=Mus musculus OX=10090 GN=Ncapd3 PE=1 SV=3 && PF12717:non-SMC mitotic condensation complex subunit 1	-	-
novel.4054	226.782	443.92	38.9307	0	3.74049	236.544	1.87024	6.99446	7.84694e-08	1.89991e-06	-	CM008448.1	6094425	6095533	+	1109	-	- && - && -	-	-
gene-CQW23_07570	20.0946	29.5947	3.76749	414.941	293.628	17.8189	354.285	-4.29804	7.85815e-08	1.90109e-06	CQW23_07570	CM008445.1	217590783	217594451	+	3669	protein_coding	Leucine-rich repeat receptor protein kinase EMS1 && sp|Q9LYN8|EMS1_ARATH Leucine-rich repeat receptor protein kinase EMS1 OS=Arabidopsis thaliana OX=3702 GN=EMS1 PE=1 SV=1 && PF13855:Leucine rich repeat|PF00069:Protein kinase domain	-	-
gene-CQW23_08223	17.2239	36.2773	3.76749	423.059	414.259	19.0896	418.659	-4.44098	7.87912e-08	1.90462e-06	CQW23_08223	CM008445.1	255346104	255351508	-	3039	protein_coding	hypothetical protein && sp|F4JRP8|STIL2_ARATH Protein STICHEL-like 2 OS=Arabidopsis thaliana OX=3702 GN=At4g24790 PE=3 SV=1 && PF13177:DNA polymerase III, delta subunit	-	-
gene-CQW23_21102	500.451	689.269	674.38	2377.79	2301.33	621.367	2339.56	-1.91299	7.97936e-08	1.92729e-06	CQW23_21102	CM008451.1	2823326	2832528	+	5463	protein_coding	Transcriptional activator DEMETER && sp|Q9SJQ6|ROS1_ARATH DNA glycosylase/AP lyase ROS1 OS=Arabidopsis thaliana OX=3702 GN=ROS1 PE=1 SV=2 && PF15629:Permuted single zf-CXXC unit|PF15628:RRM in Demeter	-	-
gene-CQW23_15757	310.988	479.243	345.353	1754.48	1531.73	378.528	1643.1	-2.11759	7.98891e-08	1.92804e-06	CQW23_15757	CM008448.1	245523192	245527042	+	2826	protein_coding	Formin-like protein 1 && sp|Q9SE97|FH1_ARATH Formin-like protein 1 OS=Arabidopsis thaliana OX=3702 GN=FH1 PE=1 SV=1 && PF02181:Formin Homology 2 Domain	-	-
gene-CQW23_01008	276.54	395.232	454.61	1551.52	1941.31	375.461	1746.42	-2.21845	8.03283e-08	1.93708e-06	CQW23_01008	CM008443.1	41042967	41045942	-	1794	protein_coding	putative methyltransferase PMT20 && sp|Q94II3|PMTL_ARATH Probable methyltransferase PMT21 OS=Arabidopsis thaliana OX=3702 GN=ERD3 PE=2 SV=1 && PF03141:Putative S-adenosyl-L-methionine-dependent methyltransferase	-	-
gene-CQW23_13151	215.299	252.032	256.189	839.804	933.251	241.173	886.528	-1.87858	8.14323e-08	1.96212e-06	CQW23_13151	CM008447.1	215318965	215326958	-	1785	protein_coding	hypothetical protein && sp|Q75HE6|MTHR_ORYSJ Probable methylenetetrahydrofolate reductase OS=Oryza sativa subsp. japonica OX=39947 GN=Os03g0815200 PE=2 SV=1 && PF02219:Methylenetetrahydrofolate reductase	-	-
gene-CQW23_03987	13.3964	26.7307	32.6516	446.513	181.414	24.2595	313.963	-3.70088	8.32994e-08	2.00549e-06	CQW23_03987	CM008444.1	117484063	117488498	+	2307	protein_coding	Protein CHUP1%2C chloroplastic && sp|Q9LI74|CHUP1_ARATH Protein CHUP1, chloroplastic OS=Arabidopsis thaliana OX=3702 GN=CHUP1 PE=1 SV=1 && -	-	-
novel.9176	0	0	0	64.9473	69.199	0	67.0731	-8.44427	8.44697e-08	2.03203e-06	-	CM008454.1	213235692	213240520	-	2357	-	- && - && -	-	-
gene-CQW23_10298	1905.16	1870.19	2494.08	587.232	544.241	2089.81	565.736	1.88496	8.63504e-08	2.0756e-06	CQW23_10298	CM008446.1	175437253	175442510	-	666	protein_coding	Protein STRUBBELIG-RECEPTOR FAMILY 6 && sp|Q9LUL4|SRF7_ARATH Protein STRUBBELIG-RECEPTOR FAMILY 7 OS=Arabidopsis thaliana OX=3702 GN=SRF7 PE=1 SV=1 && PF08263:Leucine rich repeat N-terminal domain	-	-
gene-CQW23_04883	138.748	66.8267	320.236	7.21636	6.54585	175.271	6.88111	4.66857	8.69447e-08	2.08821e-06	CQW23_04883	CM008444.1	142510043	142511095	+	762	protein_coding	Acidic endochitinase Q && sp|Q40114|CHIA_SOLCI Acidic endochitinase pcht28 OS=Solanum chilense OX=4083 PE=2 SV=1 && PF00182:Chitinase class I	-	-
gene-CQW23_08673	0	0	0	61.3391	72.9395	0	67.1393	-8.44566	8.84593e-08	2.12288e-06	CQW23_08673	CM008445.1	283953613	283961041	+	3075	protein_coding	Lignin-forming anionic peroxidase && sp|Q02200|PERX_NICSY Lignin-forming anionic peroxidase OS=Nicotiana sylvestris OX=4096 PE=2 SV=1 && PF17921:Integrase zinc binding domain|PF00141:Peroxidase	-	-
gene-CQW23_03983	79.4215	107.877	45.2099	0	0	77.5029	0	8.84361	8.88559e-08	2.13069e-06	CQW23_03983	CM008444.1	117392379	117394918	+	1416	protein_coding	hypothetical protein && sp|Q2MJ20|C7A12_MEDTR Beta-amyrin 28-monooxygenase OS=Medicago truncatula OX=3880 GN=CYP716A12 PE=1 SV=1 && PF00067:Cytochrome P450	-	-
novel.9550	88.9904	129.835	185.863	10.8245	13.0917	134.896	11.9581	3.49451	9.16754e-08	2.19625e-06	-	MLFT02000092.1	122574	133602	+	2831	-	- && - && -	-	-
novel.5266	342.565	385.685	385.54	88.4005	94.4472	371.263	91.4239	2.02171	9.17367e-08	2.19625e-06	-	CM008449.1	24765968	24770535	-	1123	-	- && - && -	-	-
novel.4735	50.7149	82.1013	76.6056	0	0	69.8073	0	8.69014	9.24971e-08	2.21268e-06	-	CM008448.1	228977514	229006171	-	821	-	- && - && -	-	-
gene-CQW23_02846	8909.56	8716.11	3461.07	1065.32	620.921	7028.91	843.118	3.05951	9.28247e-08	2.21874e-06	CQW23_02846	CM008443.1	245041973	245042515	+	543	protein_coding	hypothetical protein && - && PF00168:C2 domain	-	-
gene-CQW23_11602	883.206	1031.04	678.148	3368.24	3415.06	864.131	3391.65	-1.97221	9.43042e-08	2.2523e-06	CQW23_11602	CM008447.1	7131552	7136796	+	1476	protein_coding	Phosphoethanolamine N-methyltransferase 1 && sp|Q9C6B9|PEAM3_ARATH Phosphoethanolamine N-methyltransferase 3 OS=Arabidopsis thaliana OX=3702 GN=NMT3 PE=2 SV=2 && PF08241:Methyltransferase domain|PF13489:Methyltransferase domain	-	-
gene-CQW23_25976	88.0335	65.872	54.0007	0	0	69.3021	0	8.6816	9.47876e-08	2.26204e-06	CQW23_25976	CM008453.1	69946195	69946491	+	297	protein_coding	hypothetical protein && sp|Q9XIJ5|PUB18_ARATH U-box domain-containing protein 18 OS=Arabidopsis thaliana OX=3702 GN=PUB18 PE=1 SV=1 && -	-	-
gene-CQW23_23512	420.073	258.715	280.05	29.7675	56.1073	319.612	42.9374	2.89732	9.5163e-08	2.26919e-06	CQW23_23512	CM008452.1	26173627	26178210	-	1044	protein_coding	hypothetical protein && - && PF05212:Protein of unknown function (DUF707)	-	-
gene-CQW23_20197	20.0946	34.368	59.024	773.955	275.861	37.8289	524.908	-3.80148	9.58432e-08	2.28359e-06	CQW23_20197	CM008450.1	193082006	193086581	+	2439	protein_coding	hypothetical protein && sp|F4K4C5|KN14S_ARATH Kinesin-like protein KIN-14S OS=Arabidopsis thaliana OX=3702 GN=KIN14S PE=3 SV=1 && PF00225:Kinesin motor domain	-	-
gene-CQW23_05562	335.867	808.603	335.306	3375.45	4358.6	493.259	3867.03	-2.97028	9.80085e-08	2.33332e-06	CQW23_05562	CM008444.1	156084010	156086132	-	1074	protein_coding	hypothetical protein && sp|Q9GKX6|GALM_PIG Galactose mutarotase OS=Sus scrofa OX=9823 GN=GALM PE=2 SV=1 && PF01263:Aldose 1-epimerase	-	-
gene-CQW23_17516	627.717	390.459	202.189	10.8245	38.34	406.788	24.5823	4.05072	9.86877e-08	2.34762e-06	CQW23_17516	CM008449.1	226725298	226729605	-	1449	protein_coding	hypothetical protein && sp|Q9M3B3|WSD4_ARATH Wax ester synthase/diacylglycerol acyltransferase 4 OS=Arabidopsis thaliana OX=3702 GN=WSD4 PE=2 SV=1 && PF06974:Protein of unknown function (DUF1298)|PF03007:Wax ester synthase-like Acyl-CoA acyltransferase domain	-	-
novel.5589	3.82754	17.184	25.1166	298.577	257.158	15.376	277.868	-4.19056	9.94767e-08	2.36451e-06	-	CM008450.1	15011296	15016372	+	4996	-	- && - && PF13456:Reverse transcriptase-like	-	-
gene-CQW23_00973	60.2838	73.5093	62.7915	0	0	65.5282	0	8.59976	1.01265e-07	2.4051e-06	CQW23_00973	CM008443.1	39853564	39854318	+	390	protein_coding	hypothetical protein && - && -	-	-
gene-CQW23_09360	245.92	142.245	169.537	0	9.35121	185.901	4.67561	5.32125	1.01599e-07	2.41113e-06	CQW23_09360	CM008446.1	11857555	11859958	-	2316	protein_coding	hypothetical protein && sp|Q1MX30|XA21_ORYSI Receptor kinase-like protein Xa21 OS=Oryza sativa subsp. indica OX=39946 GN=XA21 PE=1 SV=1 && PF00069:Protein kinase domain|PF13855:Leucine rich repeat	-	-
novel.7634	198.075	133.653	798.707	16.2368	3.74049	376.812	9.98865	5.23404	1.02192e-07	2.42327e-06	-	CM008452.1	209211205	209212926	-	624	-	- && sp|Q03461|NLTP2_TOBAC Non-specific lipid-transfer protein 2 OS=Nicotiana tabacum OX=4097 PE=3 SV=1 && -	-	-
gene-CQW23_11156	33.491	14.32	12.5583	376.153	181.414	20.1231	278.783	-3.7842	1.02285e-07	2.42355e-06	CQW23_11156	CM008446.1	216331127	216333224	+	1071	protein_coding	Cyclin-A3-2 && sp|Q9FMH5|CCA31_ARATH Putative cyclin-A3-1 OS=Arabidopsis thaliana OX=3702 GN=CYCA3-1 PE=3 SV=1 && PF00134:Cyclin, N-terminal domain|PF02984:Cyclin, C-terminal domain	-	-
gene-CQW23_28807	83697.8	45072.7	48595.6	10286.9	12482	59122	11384.5	2.37663	1.04822e-07	2.48171e-06	CQW23_28807	CM008454.1	208593494	208602381	-	1317	protein_coding	Oryzain alpha chain && sp|Q9FMH8|RD21B_ARATH Probable cysteine protease RD21B OS=Arabidopsis thaliana OX=3702 GN=RD21B PE=1 SV=1 && PF00396:Granulin|PF08246:Cathepsin propeptide inhibitor domain (I29)|PF00112:Papain family cysteine protease	-	-
novel.5994	0	0	0	64.9473	66.3936	0	65.6704	-8.41379	1.05217e-07	2.48907e-06	-	CM008450.1	47402513	47404848	-	2336	-	- && - && -	-	-
gene-CQW23_24980	68.8958	42.0053	46.4657	400.508	280.536	52.4556	340.522	-2.69675	1.05418e-07	2.49187e-06	CQW23_24980	CM008452.1	227400451	227404158	-	1104	protein_coding	hypothetical protein && sp|Q700W2|SPL9_ARATH Squamosa promoter-binding-like protein 9 OS=Arabidopsis thaliana OX=3702 GN=SPL9 PE=2 SV=2 && PF03110:SBP domain	SBP	SBP
novel.7201	6.6982	0	0	221.903	183.284	2.23273	202.593	-6.45174	1.06994e-07	2.52712e-06	-	CM008452.1	199895120	199895837	+	718	-	- && - && -	-	-
novel.3784	1116.69	1274.48	287.585	76.6739	56.1073	892.917	66.3906	3.74967	1.0835e-07	2.55712e-06	-	CM008447.1	26191680	26194007	-	2328	-	- && - && -	-	-
gene-CQW23_10507	430.599	273.989	263.724	1477.55	1529.86	322.771	1503.7	-2.21915	1.09682e-07	2.58653e-06	CQW23_10507	CM008446.1	194776659	194784616	-	2385	protein_coding	putative beta-D-xylosidase 6 && sp|Q9SGZ5|BXL7_ARATH Probable beta-D-xylosidase 7 OS=Arabidopsis thaliana OX=3702 GN=BXL7 PE=2 SV=2 && PF01915:Glycosyl hydrolase family 3 C-terminal domain|PF14310:Fibronectin type III-like domain|PF00933:Glycosyl hydrolase family 3 N terminal domain	-	-
gene-CQW23_04623	1.91377	0	0	183.115	63.5882	0.637924	123.352	-7.50451	1.10014e-07	2.5923e-06	CQW23_04623	CM008444.1	137673830	137681399	-	1797	protein_coding	Exonuclease 1 && sp|Q8L6Z7|EXO1_ARATH Exonuclease 1 OS=Arabidopsis thaliana OX=3702 GN=EXO1 PE=2 SV=2 && PF00752:XPG N-terminal domain|PF00867:XPG I-region	-	-
gene-CQW23_13801	0	0	0	55.9268	77.6151	0	66.7709	-8.43769	1.10397e-07	2.59929e-06	CQW23_13801	CM008448.1	10004212	10006538	+	1053	protein_coding	hypothetical protein && - && -	-	-
gene-CQW23_31833	0	0	0	80.282	54.237	0	67.2595	-8.4484	1.12103e-07	2.63738e-06	CQW23_31833	MLFT02000206.1	235644	241116	-	1299	protein_coding	Tryptophan aminotransferase-related protein 2 && sp|Q94A02|TAR2_ARATH Tryptophan aminotransferase-related protein 2 OS=Arabidopsis thaliana OX=3702 GN=TAR2 PE=2 SV=1 && PF04864:Allinase	-	-
gene-CQW23_06763	112.913	137.472	47.7215	2.70614	4.67561	99.3687	3.69087	4.75619	1.14165e-07	2.68378e-06	CQW23_06763	CM008445.1	64379381	64381645	-	933	protein_coding	hypothetical protein && - && -	-	-
gene-CQW23_05095	424.857	206.208	5364.9	24.3552	28.0536	1998.66	26.2044	6.25298	1.14615e-07	2.69223e-06	CQW23_05095	CM008444.1	146690023	146691236	+	1011	protein_coding	Galactinol synthase 2 && sp|C7G304|GOLS2_SOLLC Galactinol synthase 2 OS=Solanum lycopersicum OX=4081 GN=GOLS2 PE=2 SV=1 && PF01501:Glycosyl transferase family 8	-	-
gene-CQW23_12977	119.611	175.659	212.235	1014.8	766.799	169.168	890.8	-2.39845	1.14938e-07	2.69771e-06	CQW23_12977	CM008447.1	211339858	211343515	+	966	protein_coding	hypothetical protein && sp|I6YGS0|EPHA_MYCTU Epoxide hydrolase A OS=Mycobacterium tuberculosis (strain ATCC 25618 / H37Rv) OX=83332 GN=ephA PE=1 SV=1 && PF12697:Alpha/beta hydrolase family	-	-
gene-CQW23_06211	0	0	0	61.3391	69.199	0	65.269	-8.40492	1.15783e-07	2.71542e-06	CQW23_06211	CM008445.1	33614368	33619624	+	903	protein_coding	Basic leucine zipper 61 && sp|Q9M2K4|BZP61_ARATH Basic leucine zipper 61 OS=Arabidopsis thaliana OX=3702 GN=BZIP61 PE=1 SV=1 && PF00170:bZIP transcription factor	bZIP	bZIP
novel.8303	7.65509	24.8213	16.3258	521.382	139.333	16.2674	330.358	-4.34408	1.18667e-07	2.78086e-06	-	CM008453.1	111076955	111084458	-	1852	-	- && - && -	-	-
novel.4139	0	1.90933	0	107.343	86.0312	0.636444	96.6873	-7.14987	1.23936e-07	2.90206e-06	-	CM008448.1	77947479	77978650	+	1565	-	- && - && -	-	-
novel.7370	0	5.728	23.8608	615.195	585.386	9.86292	600.29	-5.95392	1.25213e-07	2.92887e-06	-	CM008452.1	13126234	13127219	-	569	-	- && - && -	-	-
gene-CQW23_09170	0	0	0	35.1798	139.333	0	87.2564	-8.82361	1.25277e-07	2.92887e-06	CQW23_09170	CM008446.1	5753931	5755823	-	1065	protein_coding	11S globulin seed storage protein 2 && sp|Q9XHP0|11S2_SESIN 11S globulin seed storage protein 2 OS=Sesamum indicum OX=4182 PE=1 SV=1 && PF06886:Targeting protein for Xklp2 (TPX2)|PF00190:Cupin	-	-
novel.6874	0	0	0	39.69	118.76	0	79.2252	-8.68431	1.2566e-07	2.93353e-06	-	CM008451.1	189024421	189027308	-	2779	-	- && - && -	-	-
gene-CQW23_11741	68.8958	104.059	74.0939	454.631	388.075	82.3495	421.353	-2.35378	1.25672e-07	2.93353e-06	CQW23_11741	CM008447.1	10156653	10157823	+	930	protein_coding	hypothetical protein && sp|Q9ZSA8|DLO1_ARATH Protein DMR6-LIKE OXYGENASE 1 OS=Arabidopsis thaliana OX=3702 GN=DLO1 PE=1 SV=1 && PF03171:2OG-Fe(II) oxygenase superfamily|PF14226:non-haem dioxygenase in morphine synthesis N-terminal	-	-
gene-CQW23_33744	167.455	150.837	293.864	1200.62	1100.64	204.052	1150.63	-2.49778	1.31549e-07	3.06831e-06	CQW23_33744	MLFT02000693.1	47491	48753	+	1263	protein_coding	hypothetical protein && - && PF13855:Leucine rich repeat	-	-
novel.3061	0	0	0	62.2411	66.3936	0	64.3174	-8.38375	1.32496e-07	3.08799e-06	-	CM008446.1	52350447	52358269	-	2430	-	- && - && -	-	-
gene-CQW23_10278	1522.41	2255.88	2236.63	8052.56	7539.88	2004.97	7796.22	-1.9593	1.33074e-07	3.09902e-06	CQW23_10278	CM008446.1	174109540	174115809	-	3279	protein_coding	Cellulose synthase A catalytic subunit 2 [UDP-forming] && sp|O48947|CESA2_ARATH Cellulose synthase A catalytic subunit 2 [UDP-forming] OS=Arabidopsis thaliana OX=3702 GN=CESA2 PE=1 SV=1 && PF03552:Cellulose synthase|PF14569:Zinc-binding RING-finger	-	-
gene-CQW23_18895	19.1377	3.81867	6.27915	152.446	273.991	9.74518	213.218	-4.44077	1.33176e-07	3.09902e-06	CQW23_18895	CM008450.1	31935196	31938297	+	2904	protein_coding	hypothetical protein && sp|O64790|DRL17_ARATH Probable disease resistance protein At1g61300 OS=Arabidopsis thaliana OX=3702 GN=At1g61300 PE=2 SV=2 && PF00931:NB-ARC domain	-	-
gene-CQW23_26524	230.609	534.613	793.684	10194	3391.68	519.636	6792.85	-3.70896	1.3406e-07	3.11716e-06	CQW23_26524	CM008453.1	229377254	229377940	+	447	protein_coding	Histone H2A && sp|P19177|H2A_PETCR Histone H2A OS=Petroselinum crispum OX=4043 PE=2 SV=1 && PF16211:C-terminus of histone H2A|PF00125:Core histone H2A/H2B/H3/H4	-	-
gene-CQW23_18097	212.429	86.8747	869.034	7.21636	13.0917	389.446	10.154	5.26153	1.35408e-07	3.14606e-06	CQW23_18097	CM008449.1	247635060	247637317	-	1371	protein_coding	putative amino acid permease 7 && sp|Q9FF99|AAP7_ARATH Probable amino acid permease 7 OS=Arabidopsis thaliana OX=3702 GN=AAP7 PE=2 SV=1 && PF01490:Transmembrane amino acid transporter protein	-	-
gene-CQW23_30164	132.05	73.5093	47.7215	632.334	718.173	84.427	675.254	-2.99585	1.36322e-07	3.16483e-06	CQW23_30164	MLFT02000048.1	546760	548046	+	1287	protein_coding	hypothetical protein && sp|Q9SN38|RLP51_ARATH Receptor-like protein 51 OS=Arabidopsis thaliana OX=3702 GN=RLP51 PE=1 SV=1 && -	-	-
gene-CQW23_02689	64.1114	77.328	74.0939	320.226	330.098	71.8444	325.162	-2.17877	1.3693e-07	3.17427e-06	CQW23_02689	CM008443.1	241457849	241462057	-	771	protein_coding	GDSL esterase/lipase CPRD49 && sp|Q9SRM5|CPR49_ARATH GDSL esterase/lipase CPRD49 OS=Arabidopsis thaliana OX=3702 GN=CPRD49 PE=2 SV=1 && PF13472:GDSL-like Lipase/Acylhydrolase family	-	-
gene-CQW23_27480	291.85	221.483	320.236	43.2982	14.9619	277.856	29.1301	3.25164	1.36941e-07	3.17427e-06	CQW23_27480	CM008454.1	8282487	8286263	-	2802	protein_coding	hypothetical protein && sp|Q9C6A8|RLP15_ARATH Receptor-like protein 15 OS=Arabidopsis thaliana OX=3702 GN=RLP15 PE=3 SV=1 && PF13855:Leucine rich repeat|PF08263:Leucine rich repeat N-terminal domain	-	-
gene-CQW23_11241	372.229	492.608	388.051	2143.26	1448.5	417.629	1795.88	-2.10416	1.38274e-07	3.20269e-06	CQW23_11241	CM008447.1	107591	112917	-	2124	protein_coding	Kinesin-13A && sp|Q940Y8|KN13B_ARATH Kinesin-like protein KIN-13B OS=Arabidopsis thaliana OX=3702 GN=KIN13B PE=1 SV=1 && PF00225:Kinesin motor domain	-	-
gene-CQW23_31761	1842.01	1315.53	586.472	12365.2	8472.2	1248	10418.7	-3.06117	1.39954e-07	3.23909e-06	CQW23_31761	MLFT02000200.1	201752	206357	-	3651	protein_coding	Extensin-3 && - && PF01190:Pollen proteins Ole e I like	-	-
gene-CQW23_13950	56.4563	52.5067	90.4197	930.009	341.319	66.4609	635.664	-3.26116	1.41187e-07	3.2651e-06	CQW23_13950	CM008448.1	32019200	32019511	+	312	protein_coding	Histone H4 && sp|P62785|H41_WHEAT Histone H4 variant TH011 OS=Triticum aestivum OX=4565 PE=3 SV=2 && PF15511:Centromere kinetochore component CENP-T histone fold	-	-
gene-CQW23_24796	39.2323	31.504	22.6049	268.81	190.765	31.1137	229.787	-2.8783	1.414e-07	3.26751e-06	CQW23_24796	CM008452.1	223565489	223568209	+	2721	protein_coding	hypothetical protein && sp|Q940K0|UNI_ARATH Disease resistance protein UNI OS=Arabidopsis thaliana OX=3702 GN=UNI PE=1 SV=2 && PF00931:NB-ARC domain	-	-
gene-CQW23_25994	177.981	105.013	27.6282	0	0	103.541	0	9.26118	1.42896e-07	3.29951e-06	CQW23_25994	CM008453.1	72867842	72868593	-	300	protein_coding	hypothetical protein && - && -	-	-
gene-CQW23_15930	45.9305	75.4187	173.304	1762.6	794.853	98.2179	1278.72	-3.70644	1.44536e-07	3.33481e-06	CQW23_15930	CM008448.1	248734500	248734811	+	312	protein_coding	Histone H4 && sp|Q71V09|H4_CAPAN Histone H4 OS=Capsicum annuum OX=4072 PE=3 SV=3 && PF15511:Centromere kinetochore component CENP-T histone fold	-	-
novel.8495	318.643	375.184	217.258	46.9064	56.1073	303.695	51.5068	2.56113	1.45964e-07	3.36516e-06	-	CM008454.1	4089079	4101567	+	2462	-	- && - && -	-	-
novel.8213	523.417	187.115	74.0939	0	6.54585	261.542	3.27292	6.32865	1.46401e-07	3.37264e-06	-	CM008453.1	41162063	41164037	-	1975	-	- && - && -	-	-
gene-CQW23_15886	1175.06	1471.14	1810.91	342.777	385.27	1485.7	364.024	2.02883	1.47089e-07	3.38589e-06	CQW23_15886	CM008448.1	247872904	247878858	-	819	protein_coding	hypothetical protein && - && -	-	-
gene-CQW23_11996	4.78443	5.728	13.8141	156.054	108.474	8.10885	132.264	-4.05775	1.47556e-07	3.394e-06	CQW23_11996	CM008447.1	16637299	16638816	+	576	protein_coding	Two-component response regulator ARR7 && sp|Q7G8V2|ARR15_ARATH Two-component response regulator ARR15 OS=Arabidopsis thaliana OX=3702 GN=ARR15 PE=1 SV=1 && PF00072:Response regulator receiver domain	Others	Others
gene-CQW23_08110	0	0	0	96.5189	44.8858	0	70.7023	-8.52048	1.48078e-07	3.40339e-06	CQW23_08110	CM008445.1	252754783	252756893	-	1023	protein_coding	Transcription factor bHLH74 && sp|Q93W88|BH137_ARATH Transcription factor bHLH137 OS=Arabidopsis thaliana OX=3702 GN=BHLH137 PE=1 SV=1 && PF00010:Helix-loop-helix DNA-binding domain	bHLH	bHLH
novel.4959	0	0	0	119.07	38.34	0	78.705	-8.67521	1.49168e-07	3.42581e-06	-	CM008449.1	110794926	110798375	+	1693	-	- && - && -	-	-
novel.369	137.792	100.24	67.8148	1237.61	518.992	101.949	878.299	-3.10466	1.50685e-07	3.45801e-06	-	CM008443.1	211951909	211958039	+	3669	-	- && - && -	-	-
gene-CQW23_02227	84.206	62.0533	205.956	2583.46	833.193	117.405	1708.33	-3.86596	1.53152e-07	3.51192e-06	CQW23_02227	CM008443.1	197701343	197701753	+	411	protein_coding	histone H3.2 && sp|P59226|H32_ARATH Histone H3.2 OS=Arabidopsis thaliana OX=3702 GN=HTR2 PE=1 SV=2 && PF00125:Core histone H2A/H2B/H3/H4	-	-
novel.10980	381.797	526.021	231.073	58.633	43.0156	379.63	50.8243	2.9015	1.58879e-07	3.64045e-06	-	MLFT02001252.1	12427	21698	+	1949	-	- && - && -	-	-
gene-CQW23_04959	10.5257	28.64	0	1073.43	433.896	13.0552	753.665	-5.83702	1.6012e-07	3.66609e-06	CQW23_04959	CM008444.1	144056129	144057930	-	1440	protein_coding	Protein POLLENLESS 3-LIKE 2 && sp|Q9SD20|MS5L2_ARATH Protein POLLENLESS 3-LIKE 2 OS=Arabidopsis thaliana OX=3702 GN=At3g51280 PE=2 SV=1 && PF00515:Tetratricopeptide repeat	-	-
novel.2117	124.395	117.424	28.8841	0	0	90.2344	0	9.06306	1.61024e-07	3.68396e-06	-	CM008445.1	12912416	12916889	-	879	-	- && - && -	-	-
gene-CQW23_25039	0	0	0	45.1023	93.5121	0	69.3072	-8.49139	1.64702e-07	3.76524e-06	CQW23_25039	CM008452.1	229247268	229247762	+	495	protein_coding	hypothetical protein && - && -	-	-
gene-CQW23_17860	299.505	378.048	271.259	1581.29	1125.89	316.271	1353.59	-2.0969	1.65616e-07	3.78322e-06	CQW23_17860	CM008449.1	241736595	241737785	-	1191	protein_coding	Transcription factor TCP4 && sp|Q8LPR5|TCP4_ARATH Transcription factor TCP4 OS=Arabidopsis thaliana OX=3702 GN=TCP4 PE=1 SV=1 && PF03634:TCP family transcription factor	TCP	TCP
gene-CQW23_30629	55.4994	55.3707	76.6056	0	0	62.4919	0	8.5295	1.67127e-07	3.81483e-06	CQW23_30629	MLFT02000082.1	516803	522861	+	1305	protein_coding	Calcium-transporting ATPase 3%2C endoplasmic reticulum-type && sp|Q9SY55|ECA3_ARATH Calcium-transporting ATPase 3, endoplasmic reticulum-type OS=Arabidopsis thaliana OX=3702 GN=ECA3 PE=2 SV=3 && PF17921:Integrase zinc binding domain|PF00122:E1-E2 ATPase|PF13246:Cation transport ATPase (P-type)	-	-
gene-CQW23_12384	0	0	0	88.4005	46.7561	0	67.5783	-8.45527	1.70886e-07	3.89765e-06	CQW23_12384	CM008447.1	113582737	113588097	+	756	protein_coding	hypothetical protein && - && -	-	-
gene-CQW23_30321	71.7664	63.9627	540.007	2.70614	0	225.245	1.35307	7.36556	1.71364e-07	3.90557e-06	CQW23_30321	MLFT02000057.1	1043745	1045241	+	1497	protein_coding	Capsanthin/capsorubin synthase%2C chromoplast && sp|Q42435|CCS_CAPAN Capsanthin/capsorubin synthase, chromoplastic OS=Capsicum annuum OX=4072 GN=CCS PE=1 SV=2 && PF05834:Lycopene cyclase protein	-	-
gene-CQW23_08697	1.91377	0.954667	7.53498	119.972	105.669	3.4678	112.82	-5.09245	1.71837e-07	3.91339e-06	CQW23_08697	CM008445.1	285001797	285009586	-	1734	protein_coding	Alpha-glucosidase && sp|O04893|AGLU_SPIOL Alpha-glucosidase OS=Spinacia oleracea OX=3562 PE=1 SV=1 && PF01055:Glycosyl hydrolases family 31|PF16863:N-terminal barrel of NtMGAM and CtMGAM, maltase-glucoamylase|PF13802:Galactose mutarotase-like	-	-
gene-CQW23_04541	1119.56	1178.06	1135.27	374.349	349.735	1144.29	362.042	1.66021	1.72592e-07	3.92759e-06	CQW23_04541	CM008444.1	135794997	135798376	-	732	protein_coding	Glucose-induced degradation protein 8 -like protein && sp|Q84WK5|GID8_ARATH Protein GID8 homolog OS=Arabidopsis thaliana OX=3702 GN=GID8 PE=1 SV=1 && PF08513:LisH|PF10607:CTLH/CRA C-terminal to LisH motif domain	-	-
novel.6269	71.7664	127.925	37.6749	0	0	79.1222	0	8.87345	1.75896e-07	3.99973e-06	-	CM008451.1	3978765	3983182	+	2009	-	- && - && -	-	-
gene-CQW23_21808	45.9305	59.1893	106.745	0	0	70.6218	0	8.70492	1.76095e-07	4.00119e-06	CQW23_21808	CM008451.1	112215846	112227387	-	1059	protein_coding	hypothetical protein && - && PF00407:Pathogenesis-related protein Bet v I family	-	-
gene-CQW23_24488	157.886	129.835	208.468	682.848	895.846	165.396	789.347	-2.25674	1.76228e-07	4.00119e-06	CQW23_24488	CM008452.1	210419830	210422133	-	2304	protein_coding	hypothetical protein && sp|O82777|SBT3_SOLLC Subtilisin-like protease SBT3 OS=Solanum lycopersicum OX=4081 GN=sbt3 PE=1 SV=1 && PF17766:Fibronectin type-III domain|PF05922:Peptidase inhibitor I9|PF00082:Subtilase family	-	-
gene-CQW23_11194	55.4994	130.789	42.6982	1531.67	533.019	76.329	1032.35	-3.75486	1.76557e-07	4.00413e-06	CQW23_11194	CM008446.1	217439792	217445332	-	2808	protein_coding	Auxin response factor 11 && sp|P93024|ARFE_ARATH Auxin response factor 5 OS=Arabidopsis thaliana OX=3702 GN=ARF5 PE=1 SV=3 && PF02309:AUX/IAA family|PF06507:Auxin response factor|PF02362:B3 DNA binding domain	B3-ARF	B3->B3-ARF
novel.9011	79.4215	84.9653	85.3964	651.277	337.579	83.2611	494.428	-2.57046	1.76625e-07	4.00413e-06	-	CM008454.1	49302046	49317151	-	2259	-	- && sp|Q6ZD63|FAS2_ORYSJ Chromatin assembly factor 1 subunit FAS2 homolog OS=Oryza sativa subsp. japonica OX=39947 GN=FAS2 PE=2 SV=1 && PF00400:WD domain, G-beta repeat	-	-
gene-CQW23_30878	155.016	132.699	37.6749	0.902045	0.935121	108.463	0.918583	6.88601	1.78609e-07	4.04603e-06	CQW23_30878	MLFT02000101.1	489417	492256	+	624	protein_coding	hypothetical protein && sp|Q9LD37|CNG20_ARATH Probable cyclic nucleotide-gated ion channel 20, chloroplastic OS=Arabidopsis thaliana OX=3702 GN=CNGC20 PE=2 SV=1 && -	-	-
gene-CQW23_27049	2108.02	1205.74	3718.51	256.181	323.552	2344.09	289.866	3.01543	1.81466e-07	4.10607e-06	CQW23_27049	CM008453.1	259256895	259262898	+	702	protein_coding	Glutaredoxin-C6 && sp|Q8L9S3|GRXC6_ARATH Glutaredoxin-C6 OS=Arabidopsis thaliana OX=3702 GN=GRXC6 PE=2 SV=2 && -	-	-
gene-CQW23_13567	1.91377	4.77333	0	83.8902	122.501	2.22904	103.196	-5.46826	1.81534e-07	4.10607e-06	CQW23_13567	CM008448.1	1993188	1995253	-	372	protein_coding	hypothetical protein && - && -	-	-
gene-CQW23_26552	18.1808	7.63733	15.07	257.083	116.89	13.6294	186.987	-3.78158	1.83514e-07	4.14771e-06	CQW23_26552	CM008453.1	235433044	235439616	+	1119	protein_coding	Mitogen-activated protein kinase -like protein NTF6 && sp|Q40531|NTF6_TOBAC Mitogen-activated protein kinase homolog NTF6 OS=Nicotiana tabacum OX=4097 GN=NTF6 PE=2 SV=1 && PF00069:Protein kinase domain	-	-
gene-CQW23_05059	1.91377	0.954667	5.02332	58.633	161.776	2.63059	110.204	-5.4464	1.84361e-07	4.16371e-06	CQW23_05059	CM008444.1	146008091	146009745	+	888	protein_coding	hypothetical protein && sp|P53860|PDR16_YEAST Phosphatidylinositol transfer protein PDR16 OS=Saccharomyces cerevisiae (strain ATCC 204508 / S288c) OX=559292 GN=PDR16 PE=1 SV=1 && PF00650:CRAL/TRIO domain|PF03765:CRAL/TRIO, N-terminal domain	-	-
gene-CQW23_27651	0	0	7.53498	216.491	233.78	2.51166	225.136	-6.58972	1.85171e-07	4.17886e-06	CQW23_27651	CM008454.1	14283719	14285540	-	693	protein_coding	LOB domain-containing protein 6 && sp|O04479|AS2_ARATH Protein ASYMMETRIC LEAVES 2 OS=Arabidopsis thaliana OX=3702 GN=AS2 PE=1 SV=1 && PF03195:Lateral organ boundaries (LOB) domain	LOB	LOB
gene-CQW23_20781	34.4479	67.7813	67.8148	595.35	317.941	56.6813	456.646	-3.01264	1.86428e-07	4.20406e-06	CQW23_20781	CM008450.1	205518143	205521592	+	2196	protein_coding	hypothetical protein && sp|Q9AQW1|REL2_ORYSJ Protein ROLLING AND ERECT LEAF 2 OS=Oryza sativa subsp. japonica OX=39947 GN=REL2 PE=2 SV=1 && PF04783:Protein of unknown function (DUF630)|PF04782:Protein of unknown function (DUF632)	-	-
novel.2187	9.56886	4.77333	0	196.646	142.138	4.78073	169.392	-5.10592	1.9061e-07	4.29512e-06	-	CM008445.1	58974810	58990867	-	5676	-	- && - && -	-	-
novel.3560	88.9904	44.8693	62.7915	0	0	65.5504	0	8.60018	1.93527e-07	4.35756e-06	-	CM008447.1	181090711	181093234	+	2275	-	- && - && -	-	-
novel.5079	83.2491	57.28	48.9773	0	0	63.1688	0	8.54794	1.97532e-07	4.44396e-06	-	CM008449.1	223886151	223888360	+	1130	-	- && - && -	-	-
gene-CQW23_13951	103.344	127.925	208.468	1714.79	718.173	146.579	1216.48	-3.05505	1.97661e-07	4.44396e-06	CQW23_13951	CM008448.1	32030203	32030514	+	312	protein_coding	Histone H4 && sp|Q71V09|H4_CAPAN Histone H4 OS=Capsicum annuum OX=4072 PE=3 SV=3 && PF15511:Centromere kinetochore component CENP-T histone fold	-	-
gene-CQW23_27299	28.7066	13.3653	10.0466	150.642	367.503	17.3728	259.072	-3.88883	2.01754e-07	4.53257e-06	CQW23_27299	CM008454.1	4435681	4437032	+	855	protein_coding	Cysteine-rich repeat secretory protein 60 && sp|Q0WPN8|PDLP7_ARATH Plasmodesmata-located protein 7 OS=Arabidopsis thaliana OX=3702 GN=PDLP7 PE=1 SV=1 && PF01657:Salt stress response/antifungal	-	-
novel.2631	34.4479	74.464	138.141	0	0	82.351	0	8.92681	2.02893e-07	4.55472e-06	-	CM008446.1	19058785	19121718	+	1707	-	- && - && -	-	-
gene-CQW23_05813	290.893	505.019	442.052	1717.49	2085.32	412.655	1901.41	-2.20428	2.03121e-07	4.55643e-06	CQW23_05813	CM008444.1	165988466	165990719	-	1944	protein_coding	BTB/POZ domain-containing protein && sp|Q94A73|Y5656_ARATH BTB/POZ domain-containing protein At5g66560 OS=Arabidopsis thaliana OX=3702 GN=At5g66560 PE=2 SV=2 && PF03000:NPH3 family	-	-
gene-CQW23_13785	23.9221	32.4587	28.8841	179.507	180.478	28.4216	179.993	-2.66331	2.05046e-07	4.59617e-06	CQW23_13785	CM008448.1	9361933	9362928	-	996	protein_coding	hypothetical protein && - && -	-	-
gene-CQW23_04867	6492.47	8934.73	22064.9	1406.29	1324.13	12497.4	1365.21	3.19438	2.09344e-07	4.68899e-06	CQW23_04867	CM008444.1	142220532	142234204	-	1965	protein_coding	Catalase isozyme 2 && sp|Q9XHH3|CATA2_SOLLC Catalase isozyme 2 OS=Solanum lycopersicum OX=4081 GN=CAT2 PE=2 SV=1 && PF12357:Phospholipase D C terminal|PF06628:Catalase-related immune-responsive|PF00199:Catalase	-	-
gene-CQW23_15099	143.533	124.107	106.745	478.986	581.645	124.795	530.316	-2.08555	2.11309e-07	4.72946e-06	CQW23_15099	CM008448.1	220301975	220305897	-	1251	protein_coding	putative beta-1%2C4-xylosyltransferase IRX10L && sp|Q940Q8|IX10L_ARATH Probable beta-1,4-xylosyltransferase IRX10L OS=Arabidopsis thaliana OX=3702 GN=IRX10L PE=2 SV=1 && PF03016:Exostosin family	-	-
novel.7244	36.3617	21.0027	3.76749	506.95	331.968	20.3773	419.459	-4.35062	2.12065e-07	4.74249e-06	-	CM008452.1	216617546	216621462	+	3476	-	- && sp|Q8GYC7|PGL1B_ARATH PGR5-like protein 1B, chloroplastic OS=Arabidopsis thaliana OX=3702 GN=PGRL1B PE=1 SV=1 && -	-	-
gene-CQW23_17168	299.505	297.856	6051.84	37.8859	8.41609	2216.4	23.151	6.58016	2.12208e-07	4.74249e-06	CQW23_17168	CM008449.1	197469666	197472968	-	234	protein_coding	putative carbohydrate esterase && - && -	-	-
gene-CQW23_35694	0	0	0	63.1432	59.8478	0	61.4955	-8.31905	2.12568e-07	4.74697e-06	CQW23_35694	MLFT02010591.1	146	903	-	468	protein_coding	30-kDa cleavage and polyadenylation specificity factor 30 && sp|A9LNK9|CPSF_ARATH 30-kDa cleavage and polyadenylation specificity factor 30 OS=Arabidopsis thaliana OX=3702 GN=CPSF30 PE=1 SV=1 && -	C3H	C3H
gene-CQW23_33897	633.458	443.92	380.516	60.437	101.928	485.965	81.1826	2.58258	2.1429e-07	4.78186e-06	CQW23_33897	MLFT02000771.1	4131	7415	+	1914	protein_coding	putative receptor-like protein kinase && sp|Q9FF31|LRL21_ARATH LEAF RUST 10 DISEASE-RESISTANCE LOCUS RECEPTOR-LIKE PROTEIN KINASE-like 2.1 OS=Arabidopsis thaliana OX=3702 GN=LRK10L-2.1 PE=3 SV=1 && PF14380:Wall-associated receptor kinase C-terminal|PF13947:Wall-associated receptor kinase galacturonan-binding|PF00069:Protein kinase domain	-	-
gene-CQW23_02112	8.61197	19.0933	135.63	3659.6	1267.09	54.445	2463.34	-5.50567	2.14475e-07	4.78242e-06	CQW23_02112	CM008443.1	188182628	188183038	+	411	protein_coding	histone H3.2 && sp|P59226|H32_ARATH Histone H3.2 OS=Arabidopsis thaliana OX=3702 GN=HTR2 PE=1 SV=2 && PF00125:Core histone H2A/H2B/H3/H4	-	-
novel.7286	517.675	61.0987	20.0933	0	0	199.622	0	10.2072	2.14655e-07	4.78288e-06	-	CM008452.1	224597186	224606036	+	3631	-	- && sp|Q38775|CDC2D_ANTMA Cell division control protein 2 homolog D OS=Antirrhinum majus OX=4151 GN=CDC2D PE=2 SV=1 && -	-	-
gene-CQW23_04870	15.3102	5.728	0	361.72	214.143	7.01272	287.932	-5.33166	2.16345e-07	4.81694e-06	CQW23_04870	CM008444.1	142329622	142332933	+	1314	protein_coding	Cyclin-B2-4 && sp|P46277|CCNB1_MEDSV G2/mitotic-specific cyclin-1 OS=Medicago sativa subsp. varia OX=36902 PE=2 SV=1 && PF00134:Cyclin, N-terminal domain|PF02984:Cyclin, C-terminal domain	-	-
gene-CQW23_13817	348.306	370.411	586.472	2248.8	1825.36	435.063	2037.08	-2.22829	2.16548e-07	4.81787e-06	CQW23_13817	CM008448.1	12083355	12085319	+	546	protein_coding	hypothetical protein && sp|Q9LV66|Y5848_ARATH Uncharacterized protein At5g48480 OS=Arabidopsis thaliana OX=3702 GN=At5g48480 PE=1 SV=1 && -	-	-
gene-CQW23_02675	167.455	376.139	462.145	1896.1	4596.12	335.246	3246.11	-3.2761	2.17166e-07	4.82804e-06	CQW23_02675	CM008443.1	240579164	240588245	-	2319	protein_coding	putative beta-D-xylosidase 2 && sp|Q94KD8|BXL2_ARATH Probable beta-D-xylosidase 2 OS=Arabidopsis thaliana OX=3702 GN=BXL2 PE=2 SV=1 && PF01915:Glycosyl hydrolase family 3 C-terminal domain|PF14310:Fibronectin type III-like domain|PF00933:Glycosyl hydrolase family 3 N terminal domain	-	-
gene-CQW23_13753	55965.4	9300.36	64854.8	1905.12	3166.32	43373.5	2535.72	4.09634	2.17514e-07	4.83218e-06	CQW23_13753	CM008448.1	6993230	7008320	+	762	protein_coding	hypothetical protein && sp|Q9SV73|GILT_ARATH Gamma-interferon-responsive lysosomal thiol protein OS=Arabidopsis thaliana OX=3702 GN=GILT PE=2 SV=1 && PF03227:Gamma interferon inducible lysosomal thiol reductase (GILT)	-	-
gene-CQW23_28796	1.91377	0	0	193.94	54.237	0.637924	124.088	-7.51536	2.19563e-07	4.87408e-06	CQW23_28796	CM008454.1	208048208	208050569	+	1074	protein_coding	putative cyclin-A3-1 && sp|Q3ECW2|CCA34_ARATH Cyclin-A3-4 OS=Arabidopsis thaliana OX=3702 GN=CYCA3-4 PE=1 SV=1 && PF02984:Cyclin, C-terminal domain|PF00134:Cyclin, N-terminal domain	-	-
gene-CQW23_34073	93.7748	98.3307	155.723	12.6286	11.2215	115.943	11.925	3.27865	2.2272e-07	4.94048e-06	CQW23_34073	MLFT02000882.1	20606	21635	+	474	protein_coding	NAC domain-containing protein && sp|Q9SL41|NAC37_ARATH NAC domain-containing protein 37 OS=Arabidopsis thaliana OX=3702 GN=NAC037 PE=1 SV=1 && PF02365:No apical meristem (NAM) protein	NAC	NAC
gene-CQW23_08131	132.05	91.648	119.304	4.51023	13.0917	114.334	8.80096	3.7032	2.23232e-07	4.94818e-06	CQW23_08131	CM008445.1	253116755	253120103	-	1506	protein_coding	hypothetical protein && - && -	-	-
gene-CQW23_05675	111.956	153.701	67.8148	632.334	759.318	111.157	695.826	-2.64286	2.23951e-07	4.96043e-06	CQW23_05675	CM008444.1	157937765	157940926	-	1950	protein_coding	hypothetical protein && sp|Q8LFN2|Y3037_ARATH Probable inactive leucine-rich repeat receptor-like protein kinase At3g03770 OS=Arabidopsis thaliana OX=3702 GN=At3g03770 PE=1 SV=1 && PF13855:Leucine rich repeat|PF07714:Protein tyrosine kinase	-	-
gene-CQW23_02800	780.819	694.043	1302.29	138.013	189.83	925.719	163.921	2.49726	2.24333e-07	4.96522e-06	CQW23_02800	CM008443.1	243663417	243673831	+	1776	protein_coding	MACPF domain-containing protein && sp|Q8L612|MACP1_ARATH MACPF domain-containing protein At1g14780 OS=Arabidopsis thaliana OX=3702 GN=At1g14780 PE=2 SV=1 && PF01823:MAC/Perforin domain	-	-
gene-CQW23_20254	0	6.68267	16.3258	297.675	371.243	7.66948	334.459	-5.47596	2.28993e-07	5.0646e-06	CQW23_20254	CM008450.1	194127055	194130032	-	2706	protein_coding	Formin-like protein 8 && sp|Q9MA60|FH11_ARATH Formin-like protein 11 OS=Arabidopsis thaliana OX=3702 GN=FH11 PE=2 SV=1 && PF02181:Formin Homology 2 Domain	-	-
gene-CQW23_18953	680.346	561.344	390.563	100.127	42.0805	544.084	71.1038	2.93553	2.314e-07	5.11405e-06	CQW23_18953	CM008450.1	38537991	38539418	+	1428	protein_coding	hypothetical protein && sp|A0A193AU77|GGT24_PUNGR Gallate 1-beta-glucosyltransferase 84A24 OS=Punica granatum OX=22663 GN=UGT84A24 PE=1 SV=1 && PF00201:UDP-glucoronosyl and UDP-glucosyl transferase	-	-
gene-CQW23_24599	44.0167	52.5067	70.3264	304.891	293.628	55.6166	299.26	-2.43277	2.32013e-07	5.12383e-06	CQW23_24599	CM008452.1	217831203	217834432	-	2211	protein_coding	hypothetical protein && sp|Q9SVD0|SMXL3_ARATH Protein SMAX1-LIKE 3 OS=Arabidopsis thaliana OX=3702 GN=SMXL3 PE=2 SV=1 && -	-	-
gene-CQW23_20768	44.9736	47.7333	56.5123	511.46	230.04	49.7398	370.75	-2.90015	2.32283e-07	5.12599e-06	CQW23_20768	CM008450.1	205365855	205369305	-	1215	protein_coding	WD-40 repeat-containing protein MSI1 && sp|O22468|MSI2_ARATH WD-40 repeat-containing protein MSI2 OS=Arabidopsis thaliana OX=3702 GN=MSI2 PE=2 SV=1 && PF12265:Histone-binding protein RBBP4 or subunit C of CAF1 complex	-	-
gene-CQW23_20328	101.43	65.872	295.12	7.21636	2.80536	154.141	5.01086	4.93749	2.3325e-07	5.14354e-06	CQW23_20328	CM008450.1	195753613	195758698	+	444	protein_coding	hypothetical protein && sp|Q9ZVQ3|GSTZ1_ARATH Glutathione S-transferase Z1 OS=Arabidopsis thaliana OX=3702 GN=GSTZ1 PE=1 SV=1 && -	-	-
gene-CQW23_27354	0	1.90933	0	189.43	54.237	0.636444	121.833	-7.48979	2.36074e-07	5.20198e-06	CQW23_27354	CM008454.1	5506596	5513281	-	1323	protein_coding	EH domain-containing protein 2 && sp|Q94CF0|EHD1_ARATH EH domain-containing protein 1 OS=Arabidopsis thaliana OX=3702 GN=EHD1 PE=1 SV=1 && PF16880:N-terminal EH-domain containing protein|PF05627:Cleavage site for pathogenic type III effector avirulence factor Avr|PF12763:Cytoskeletal-regulatory complex EF hand	-	-
gene-CQW23_33598	66.982	78.2827	102.978	393.292	398.362	82.7476	395.827	-2.2617	2.36325e-07	5.20367e-06	CQW23_33598	MLFT02000628.1	70739	73710	-	1173	protein_coding	hypothetical protein && sp|Q8W4K5|VAB_ARATH VAN3-binding protein OS=Arabidopsis thaliana OX=3702 GN=VAB PE=1 SV=1 && PF05703:Auxin canalisation|PF08458:Plant pleckstrin homology-like region	-	-
gene-CQW23_10426	228.696	322.677	538.751	52.3186	44.8858	363.375	48.6022	2.90105	2.38228e-07	5.24172e-06	CQW23_10426	CM008446.1	189512849	189515742	+	2625	protein_coding	hypothetical protein && sp|Q8VZG8|MIK2_ARATH MDIS1-interacting receptor like kinase 2 OS=Arabidopsis thaliana OX=3702 GN=MIK2 PE=1 SV=3 && PF08263:Leucine rich repeat N-terminal domain|PF13855:Leucine rich repeat|PF00069:Protein kinase domain	-	-
novel.5857	88.0335	54.416	102.978	556.562	411.453	81.8092	484.008	-2.56781	2.40245e-07	5.28221e-06	-	CM008450.1	203094734	203100047	+	3442	-	- && sp|Q9FX99|Y1497_ARATH Probable receptor-like protein kinase At1g49730 OS=Arabidopsis thaliana OX=3702 GN=At1g49730 PE=2 SV=1 && PF00069:Protein kinase domain	-	-
gene-CQW23_25035	69.8527	60.144	47.7215	0	0	59.2394	0	8.45522	2.41751e-07	5.31142e-06	CQW23_25035	CM008452.1	229166724	229181519	+	3540	protein_coding	hypothetical protein && sp|Q940K0|UNI_ARATH Disease resistance protein UNI OS=Arabidopsis thaliana OX=3702 GN=UNI PE=1 SV=2 && PF00931:NB-ARC domain	-	-
gene-CQW23_26925	46.8874	26.7307	21.3491	292.263	223.494	31.6557	257.878	-3.01951	2.42148e-07	5.31623e-06	CQW23_26925	CM008453.1	256119141	256123043	+	3903	protein_coding	hypothetical protein && sp|Q9LRR4|R13L1_ARATH Putative disease resistance RPP13-like protein 1 OS=Arabidopsis thaliana OX=3702 GN=RPPL1 PE=3 SV=1 && PF00931:NB-ARC domain|PF18052:Rx N-terminal domain	-	-
novel.10232	489.926	506.928	150.7	6.31432	30.859	382.518	18.5867	4.36575	2.44634e-07	5.36687e-06	-	MLFT02000522.1	93824	109034	-	6192	-	- && - && PF05970:PIF1-like helicase	-	-
gene-CQW23_19441	178.938	206.208	13.8141	0	0	132.987	0	9.62175	2.45544e-07	5.38288e-06	CQW23_19441	CM008450.1	141413123	141417091	+	945	protein_coding	(+)-neomenthol dehydrogenase && sp|B2X050|MNR1_CAPAN (+)-neomenthol dehydrogenase OS=Capsicum annuum OX=4072 GN=MNR1 PE=1 SV=1 && PF00106:short chain dehydrogenase|PF13561:Enoyl-(Acyl carrier protein) reductase	-	-
gene-CQW23_22414	418.159	464.923	678.148	68.5555	113.15	520.41	90.8526	2.51787	2.48874e-07	5.45189e-06	CQW23_22414	CM008451.1	172544617	172555153	+	660	protein_coding	hypothetical protein && sp|A6QRA1|NRPE7_ARATH DNA-directed RNA polymerase V subunit 7 OS=Arabidopsis thaliana OX=3702 GN=NRPE7 PE=1 SV=1 && -	-	-
novel.3869	114.826	74.464	33.9074	0	0	74.3992	0	8.78481	2.49505e-07	5.45836e-06	-	CM008447.1	136527688	136528648	-	679	-	- && - && -	-	-
gene-CQW23_10874	198.075	243.44	162.002	832.588	807.01	201.172	819.799	-2.02532	2.49534e-07	5.45836e-06	CQW23_10874	CM008446.1	210538899	210544457	-	1581	protein_coding	Lysine histidine transporter-like 8 && sp|Q9SX98|LHTL8_ARATH Lysine histidine transporter-like 8 OS=Arabidopsis thaliana OX=3702 GN=AATL1 PE=1 SV=1 && PF01490:Transmembrane amino acid transporter protein	-	-
gene-CQW23_30093	136.835	116.469	69.0706	1310.67	520.863	107.458	915.767	-3.08902	2.52863e-07	5.52712e-06	CQW23_30093	MLFT02000043.1	600221	614245	+	4593	protein_coding	hypothetical protein && sp|P62285|ASPM_BOVIN Abnormal spindle-like microcephaly-associated protein homolog (Fragment) OS=Bos taurus OX=9913 GN=ASPM PE=2 SV=1 && PF00612:IQ calmodulin-binding motif|PF00307:Calponin homology (CH) domain	-	-
gene-CQW23_15009	19.1377	25.776	23.8608	276.026	134.657	22.9248	205.342	-3.16426	2.549e-07	5.56759e-06	CQW23_15009	CM008448.1	217361022	217364629	+	1404	protein_coding	hypothetical protein && sp|Q338N2|C3H62_ORYSJ Zinc finger CCCH domain-containing protein 62 OS=Oryza sativa subsp. japonica OX=39947 GN=Os10g0391300 PE=4 SV=2 && PF18044:CCCH-type zinc finger|PF02037:SAP domain	C3H	C3H
gene-CQW23_26907	0	0	0	67.6534	54.237	0	60.9452	-8.30613	2.5558e-07	5.57836e-06	CQW23_26907	CM008453.1	255889375	255890460	+	1086	protein_coding	hypothetical protein && - && -	-	-
gene-CQW23_32402	0	0	0	48.7105	76.6799	0	62.6952	-8.34679	2.56321e-07	5.58298e-06	CQW23_32402	MLFT02000280.1	87330	88322	-	993	protein_coding	hypothetical protein && sp|P93604|LRK10_WHEAT Rust resistance kinase Lr10 OS=Triticum aestivum OX=4565 GN=LRK10 PE=2 SV=1 && PF00069:Protein kinase domain	-	-
gene-CQW23_27915	404.763	188.069	330.283	47.8084	39.2751	307.705	43.5418	2.82056	2.56342e-07	5.58298e-06	CQW23_27915	CM008454.1	34331902	34334608	+	1428	protein_coding	hypothetical protein && sp|P93531|C71D7_SOLCH Cytochrome P450 71D7 OS=Solanum chacoense OX=4108 GN=CYP71D7 PE=3 SV=1 && PF00067:Cytochrome P450	-	-
gene-CQW23_14069	168.412	280.672	192.142	944.442	991.229	213.742	967.835	-2.17823	2.56387e-07	5.58298e-06	CQW23_14069	CM008448.1	60128638	60132053	+	2916	protein_coding	Leucine-rich repeat receptor-like protein kinase PXC2 && sp|Q9LY03|IRK_ARATH Probable LRR receptor-like serine/threonine-protein kinase IRK OS=Arabidopsis thaliana OX=3702 GN=IRK PE=1 SV=1 && PF13855:Leucine rich repeat|PF08263:Leucine rich repeat N-terminal domain|PF07714:Protein tyrosine kinase	-	-
novel.6573	175.11	134.608	99.2105	17.1389	15.8971	136.31	16.518	3.04618	2.56539e-07	5.58298e-06	-	CM008451.1	188663942	188667951	+	4010	-	- && - && -	-	-
gene-CQW23_01037	1044.92	556.571	1897.56	116.364	144.009	1166.35	130.186	3.16307	2.57393e-07	5.5975e-06	CQW23_01037	CM008443.1	42300511	42320932	-	1410	protein_coding	hypothetical protein && - && PF03350:Uncharacterized protein family, UPF0114	-	-
gene-CQW23_20625	48.8012	85.92	155.723	2234.37	590.062	96.8147	1412.21	-3.86935	2.58722e-07	5.62232e-06	CQW23_20625	CM008450.1	201930594	201932037	-	1101	protein_coding	Cyclin-D3-1 && sp|Q9SN11|CCD33_ARATH Cyclin-D3-3 OS=Arabidopsis thaliana OX=3702 GN=CYCD3-3 PE=2 SV=1 && PF02984:Cyclin, C-terminal domain|PF00134:Cyclin, N-terminal domain	-	-
gene-CQW23_05381	24.879	41.0507	102.978	663.905	632.142	56.3026	648.024	-3.53232	2.60423e-07	5.65517e-06	CQW23_05381	CM008444.1	152730895	152731221	-	327	protein_coding	Protein RALF-like 34 && sp|Q9FHA6|RLF34_ARATH Protein RALF-like 34 OS=Arabidopsis thaliana OX=3702 GN=RALFL34 PE=2 SV=1 && PF05498:Rapid ALkalinization Factor (RALF)	-	-
gene-CQW23_28529	73.6802	59.1893	124.327	0	1.87024	85.7322	0.935121	6.53598	2.62169e-07	5.68896e-06	CQW23_28529	CM008454.1	162921347	162924455	+	402	protein_coding	Profilin-1 && sp|Q41344|PROF1_SOLLC Profilin-1 OS=Solanum lycopersicum OX=4081 GN=PRO1 PE=2 SV=1 && PF00235:Profilin	-	-
gene-CQW23_08216	2767.31	3376.66	5020.81	855.139	780.826	3721.59	817.983	2.18563	2.63732e-07	5.71872e-06	CQW23_08216	CM008445.1	255247798	255252258	-	966	protein_coding	Haloacid dehalogenase-like hydrolase domain-containing protein && sp|Q94K71|CBBY_ARATH CBBY-like protein OS=Arabidopsis thaliana OX=3702 GN=CBBY PE=1 SV=1 && PF13419:Haloacid dehalogenase-like hydrolase	-	-
novel.5411	127.266	155.611	95.443	13.5307	3.74049	126.107	8.63558	3.86496	2.6563e-07	5.75571e-06	-	CM008449.1	188120891	188124034	-	2213	-	- && - && -	-	-
gene-CQW23_24479	10.5257	10.5013	0	389.684	153.36	7.00903	271.522	-5.24724	2.67303e-07	5.78776e-06	CQW23_24479	CM008452.1	208678608	208680079	+	711	protein_coding	hypothetical protein && - && -	-	-
gene-CQW23_12692	65.0682	145.109	109.257	604.37	699.471	106.478	651.921	-2.61432	2.74198e-07	5.93276e-06	CQW23_12692	CM008447.1	187361359	187367649	+	3063	protein_coding	Leucine-rich repeat receptor-like protein kinase TDR && sp|Q9FII5|TDR_ARATH Leucine-rich repeat receptor-like protein kinase TDR OS=Arabidopsis thaliana OX=3702 GN=TDR PE=1 SV=1 && PF08263:Leucine rich repeat N-terminal domain|PF00069:Protein kinase domain|PF13855:Leucine rich repeat	-	-
gene-CQW23_09547	709.052	969.941	1559.74	191.234	181.414	1079.58	186.324	2.53413	2.74451e-07	5.93394e-06	CQW23_09547	CM008446.1	25490275	25499543	-	960	protein_coding	hypothetical protein && sp|Q55403|Y575_SYNY3 Thylakoid membrane protein slr0575 OS=Synechocystis sp. (strain PCC 6803 / Kazusa) OX=1111708 GN=slr0575 PE=4 SV=1 && PF11016:Protein of unknown function (DUF2854)	-	-
gene-CQW23_21967	2.87066	4.77333	0	80.282	122.501	2.548	101.391	-5.25336	2.78584e-07	6.01894e-06	CQW23_21967	CM008451.1	145072722	145074035	+	1314	protein_coding	putative membrane-associated kinase regulator 3 && sp|O80624|MAKR4_ARATH Probable membrane-associated kinase regulator 4 OS=Arabidopsis thaliana OX=3702 GN=MAKR4 PE=3 SV=1 && -	-	-
novel.5618	3.82754	0	0	150.642	86.0312	1.27585	118.336	-6.46433	2.81543e-07	6.07849e-06	-	CM008450.1	22402659	22405011	+	1632	-	- && sp|Q9SND9|Y3028_ARATH Uncharacterized acetyltransferase At3g50280 OS=Arabidopsis thaliana OX=3702 GN=At3g50280 PE=3 SV=1 && PF02458:Transferase family	-	-
gene-CQW23_05848	577.959	376.139	257.445	55.0248	64.5234	403.848	59.7741	2.75721	2.82796e-07	6.10113e-06	CQW23_05848	CM008444.1	167108840	167110724	-	1665	protein_coding	UPF0392 protein && sp|B9SLR1|Y231_RICCO Glycosyltransferase family 92 protein RCOM_0530710 OS=Ricinus communis OX=3988 GN=RCOM_0530710 PE=3 SV=1 && PF01697:Glycosyltransferase family 92	-	-
gene-CQW23_23727	615.278	641.536	419.447	2762.97	2032.02	558.754	2397.49	-2.1006	2.85016e-07	6.1446e-06	CQW23_23727	CM008452.1	81365486	81373714	+	1776	protein_coding	Non-specific lipid-transfer protein 1 && sp|O24037|NLTP1_SOLPN Non-specific lipid-transfer protein 1 OS=Solanum pennellii OX=28526 GN=LTP1 PE=3 SV=1 && PF00234:Protease inhibitor/seed storage/LTP family|PF00012:Hsp70 protein	-	-
novel.9116	0	0	0	48.7105	74.8097	0	61.7601	-8.32512	2.86099e-07	6.16257e-06	-	CM008454.1	171168271	171172054	-	878	-	- && - && -	-	-
gene-CQW23_05731	3361.54	2557.55	3901.86	621.509	905.197	3273.65	763.353	2.10045	2.86262e-07	6.16257e-06	CQW23_05731	CM008444.1	158992400	158995410	+	1545	protein_coding	Protein NRT1/ PTR FAMILY 5.9 && sp|Q9SRI2|PTR31_ARATH Protein NRT1/ PTR FAMILY 5.9 OS=Arabidopsis thaliana OX=3702 GN=NPF5.9 PE=2 SV=1 && PF00854:POT family	-	-
gene-CQW23_03313	727.233	846.789	1304.81	148.838	213.208	959.61	181.023	2.40603	2.88457e-07	6.20536e-06	CQW23_03313	CM008444.1	36747046	36751109	+	780	protein_coding	hypothetical protein && - && PF13911:AhpC/TSA antioxidant enzyme	-	-
novel.5249	44.0167	75.4187	59.024	0	0	59.4865	0	8.45997	2.91323e-07	6.26249e-06	-	CM008449.1	12790323	12803284	-	721	-	- && - && -	-	-
novel.9124	0	0	0	65.8493	54.237	0	60.0432	-8.28461	2.92056e-07	6.27376e-06	-	CM008454.1	183333003	183360494	-	1873	-	- && sp|F4IRQ5|THG1_ARATH tRNA(His) guanylyltransferase 1 OS=Arabidopsis thaliana OX=3702 GN=THG1 PE=1 SV=1 && -	-	-
novel.1239	74.6371	36.2773	84.1406	0	0	65.0183	0	8.58666	2.93201e-07	6.29382e-06	-	CM008444.1	9769153	9777394	-	1247	-	- && - && -	-	-
gene-CQW23_26911	1.91377	4.77333	0	103.735	88.8365	2.22904	96.2859	-5.36833	2.97282e-07	6.37685e-06	CQW23_26911	CM008453.1	255934890	255943938	+	3255	protein_coding	hypothetical protein && sp|Q7XA40|RGA3_SOLBU Putative disease resistance protein RGA3 OS=Solanum bulbocastanum OX=147425 GN=RGA3 PE=2 SV=2 && PF00931:NB-ARC domain|PF18052:Rx N-terminal domain	-	-
gene-CQW23_17791	46.8874	93.5573	173.304	790.192	1377.43	104.583	1083.81	-3.3769	2.98767e-07	6.40412e-06	CQW23_17791	CM008449.1	240034367	240036889	-	2523	protein_coding	Receptor-like protein kinase THESEUS 1 && sp|Q9LK35|THE1_ARATH Receptor-like protein kinase THESEUS 1 OS=Arabidopsis thaliana OX=3702 GN=THE1 PE=1 SV=1 && PF12819:Malectin-like domain|PF07714:Protein tyrosine kinase	-	-
novel.5007	0	0	0	63.1432	56.1073	0	59.6252	-8.27451	3.00143e-07	6.42899e-06	-	CM008449.1	186755230	186756385	+	763	-	- && - && -	-	-
novel.8637	145.447	55.3707	37.6749	0	0	79.4974	0	8.88	3.01878e-07	6.46154e-06	-	CM008454.1	69158252	69162306	+	3142	-	- && - && -	-	-
novel.1850	147.36	106.923	22.6049	0	0	92.296	0	9.09549	3.0223e-07	6.46443e-06	-	CM008445.1	219920849	219924157	+	1874	-	- && - && -	-	-
gene-CQW23_03853	196.162	233.893	216.003	35.1798	48.6263	215.353	41.903	2.36226	3.03275e-07	6.48214e-06	CQW23_03853	CM008444.1	107289567	107294407	-	2166	protein_coding	hypothetical protein && - && PF07891:Protein of unknown function (DUF1666)	-	-
gene-CQW23_19784	2337.67	2377.12	1800.86	7225.38	13246.9	2171.88	10236.2	-2.23655	3.03942e-07	6.49177e-06	CQW23_19784	CM008450.1	183140104	183141612	-	1509	protein_coding	hypothetical protein && sp|Q9LNJ3|APF2_ARATH Aspartyl protease family protein 2 OS=Arabidopsis thaliana OX=3702 GN=APF2 PE=2 SV=1 && PF14543:Xylanase inhibitor N-terminal|PF14541:Xylanase inhibitor C-terminal	-	-
novel.8859	48.8012	52.5067	71.5823	0	0	57.63	0	8.41253	3.05464e-07	6.51961e-06	-	CM008454.1	231105494	231110111	+	4618	-	- && sp|P0CV72|RL161_PLAVT Secreted RxLR effector protein 161 OS=Plasmopara viticola OX=143451 GN=RXLR161 PE=2 SV=1 && -	-	-
gene-CQW23_27148	11.4826	3.81867	0	387.88	122.501	5.10043	255.19	-5.61221	3.08143e-07	6.57211e-06	CQW23_27148	CM008453.1	263344534	263352956	-	2988	protein_coding	Transcriptional activator Myb && sp|Q94FL9|MB3R4_ARATH Transcription factor MYB3R-4 OS=Arabidopsis thaliana OX=3702 GN=MYB3R4 PE=1 SV=1 && PF00249:Myb-like DNA-binding domain|PF13921:Myb-like DNA-binding domain	MYB	MYB->MYB
gene-CQW23_29203	117.697	178.523	18.8374	0	0	105.019	0	9.28152	3.11727e-07	6.64381e-06	CQW23_29203	CM008454.1	229318593	229331652	-	1809	protein_coding	hypothetical protein && sp|Q9LP24|Y1571_ARATH Probable leucine-rich repeat receptor-like protein kinase At1g35710 OS=Arabidopsis thaliana OX=3702 GN=At1g35710 PE=1 SV=1 && -	-	-
gene-CQW23_26682	583.7	978.533	288.841	6068.06	4280.05	617.025	5174.06	-3.0673	3.14333e-07	6.69457e-06	CQW23_26682	CM008453.1	247164991	247168620	-	1890	protein_coding	hypothetical protein && sp|A7LXU3|BGH3B_BACO1 Beta-glucosidase BoGH3B OS=Bacteroides ovatus (strain ATCC 8483 / DSM 1896 / JCM 5824 / NCTC 11153) OX=411476 GN=BACOVA_02659 PE=1 SV=1 && PF01915:Glycosyl hydrolase family 3 C-terminal domain|PF00933:Glycosyl hydrolase family 3 N terminal domain	-	-
gene-CQW23_14204	2196.05	2383.8	3032.83	9291.97	8198.21	2537.56	8745.09	-1.78519	3.19033e-07	6.78984e-06	CQW23_14204	CM008448.1	107002568	107003543	+	888	protein_coding	Histone H1 && sp|P37218|H1_SOLLC Histone H1 OS=Solanum lycopersicum OX=4081 PE=3 SV=1 && PF00538:linker histone H1 and H5 family	-	-
gene-CQW23_00357	169.369	183.296	413.168	1534.38	2251.77	255.278	1893.08	-2.89245	3.19779e-07	6.79612e-06	CQW23_00357	CM008443.1	6974660	6976900	-	2241	protein_coding	hypothetical protein && sp|A9QY38|SBT4_LOTJA Subtilisin-like protease 4 OS=Lotus japonicus OX=34305 GN=SBTM4 PE=2 SV=1 && PF05922:Peptidase inhibitor I9|PF02225:PA domain|PF00082:Subtilase family|PF17766:Fibronectin type-III domain	-	-
gene-CQW23_02211	174.153	108.832	89.1639	0.902045	0	124.05	0.451023	8.08021	3.19783e-07	6.79612e-06	CQW23_02211	CM008443.1	196227404	196228916	+	678	protein_coding	Elongation factor 1-delta 2 && sp|P48006|EF1D1_ARATH Elongation factor 1-delta 1 OS=Arabidopsis thaliana OX=3702 GN=At1g30230 PE=1 SV=2 && PF00736:EF-1 guanine nucleotide exchange domain	-	-
novel.6537	0	0	0	65.8493	53.3019	0	59.5756	-8.27334	3.20939e-07	6.81464e-06	-	CM008451.1	176768549	176769314	+	218	-	- && - && -	-	-
novel.5505	0	0	0	76.6739	46.7561	0	61.715	-8.3243	3.2111e-07	6.81464e-06	-	CM008449.1	238765410	238769611	-	942	-	- && - && -	-	-
gene-CQW23_34409	72.7233	82.1013	95.443	432.08	332.903	83.4226	382.491	-2.19918	3.21371e-07	6.81534e-06	CQW23_34409	MLFT02001115.1	2187	18651	+	927	protein_coding	hypothetical protein && - && -	-	-
gene-CQW23_34357	84.206	92.6027	31.3957	0	0	69.4015	0	8.68469	3.26788e-07	6.92532e-06	CQW23_34357	MLFT02001069.1	34749	36204	-	1386	protein_coding	Histone acetyltransferase of the MYST family 1 && sp|Q9LXD7|MYST2_ARATH Histone acetyltransferase of the MYST family 2 OS=Arabidopsis thaliana OX=3702 GN=HAM2 PE=1 SV=1 && PF17772:MYST family zinc finger domain|PF01853:MOZ/SAS family	-	-
gene-CQW23_00130	14.3533	105.968	37.6749	1262.86	704.146	52.6654	983.505	-4.22107	3.37656e-07	7.15056e-06	CQW23_00130	CM008443.1	2363562	2366116	+	1545	protein_coding	Protein IQ-DOMAIN 31 && sp|Q9MAM4|IQD18_ARATH Protein IQ-DOMAIN 18 OS=Arabidopsis thaliana OX=3702 GN=IQD18 PE=1 SV=1 && PF13178:Protein of unknown function (DUF4005)	-	-
gene-CQW23_24657	58.37	48.688	37.6749	298.577	240.326	48.2443	269.452	-2.47731	3.405e-07	7.20567e-06	CQW23_24657	CM008452.1	220624296	220626786	+	1629	protein_coding	hypothetical protein && sp|Q9SZ46|C82C4_ARATH Xanthotoxin 5-hydroxylase CYP82C4 OS=Arabidopsis thaliana OX=3702 GN=CYP82C4 PE=1 SV=1 && PF00067:Cytochrome P450	-	-
gene-CQW23_09292	120.568	83.056	45.2099	3.60818	0.935121	82.9445	2.27165	5.18434	3.42662e-07	7.24513e-06	CQW23_09292	CM008446.1	9436103	9442518	-	3558	protein_coding	hypothetical protein && - && PF00240:Ubiquitin family|PF07839:Plant calmodulin-binding domain	-	-
gene-CQW23_03017	1002.82	932.709	895.406	2783.71	2803.49	943.644	2793.6	-1.56567	3.42849e-07	7.24513e-06	CQW23_03017	CM008443.1	256202721	256210029	+	5430	protein_coding	Eukaryotic translation initiation factor 4G && sp|Q76E23|IF4G_ARATH Eukaryotic translation initiation factor 4G OS=Arabidopsis thaliana OX=3702 GN=EIF4G PE=1 SV=2 && PF02854:MIF4G domain|PF02847:MA3 domain	-	-
gene-CQW23_13748	54.5425	60.144	50.2332	0	0	54.9732	0	8.34671	3.43207e-07	7.24758e-06	CQW23_13748	CM008448.1	6881625	6883157	-	1533	protein_coding	hypothetical protein && sp|Q71BG9|TM22_SOLLC ToMV resistance protein Tm-2(2) OS=Solanum lycopersicum OX=4081 GN=Tm-2(2) PE=1 SV=1 && PF00931:NB-ARC domain	-	-
gene-CQW23_21970	130.136	89.7387	678.148	6.31432	11.2215	299.341	8.76789	5.09346	3.45676e-07	7.29457e-06	CQW23_21970	CM008451.1	145198118	145199619	-	834	protein_coding	Cytochrome && sp|A0A068Q5V6|C7150_PRUMU Cytochrome P450 71AU50 OS=Prunus mume OX=102107 GN=CYP71AU50 PE=2 SV=1 && PF14223:gag-polypeptide of LTR copia-type|PF00067:Cytochrome P450	-	-
gene-CQW23_06138	8.61197	9.54667	8.7908	82.0861	129.047	8.98315	105.566	-3.55359	3.55925e-07	7.50555e-06	CQW23_06138	CM008445.1	22323389	22323904	-	225	protein_coding	hypothetical protein && - && -	-	-
gene-CQW23_07061	65.0682	23.8667	266.236	0	0	118.39	0	9.4509	3.60083e-07	7.58787e-06	CQW23_07061	CM008445.1	93986395	93987873	-	1479	protein_coding	hypothetical protein && sp|Q6L403|R1B17_SOLDE Putative late blight resistance protein homolog R1B-17 OS=Solanum demissum OX=50514 GN=R1B-17 PE=3 SV=1 && PF00931:NB-ARC domain	-	-
gene-CQW23_05873	2.87066	20.048	46.4657	1656.16	289.888	23.1281	973.022	-5.40407	3.63948e-07	7.66393e-06	CQW23_05873	CM008444.1	167551661	167553982	-	1488	protein_coding	Proline dehydrogenase 2%2C mitochondrial && sp|Q6NKX1|PROD2_ARATH Proline dehydrogenase 2, mitochondrial OS=Arabidopsis thaliana OX=3702 GN=POX2 PE=2 SV=1 && PF01619:Proline dehydrogenase	-	-
gene-CQW23_22622	984.636	1125.55	1002.15	2992.08	3920.03	1037.45	3456.06	-1.73601	3.67786e-07	7.73929e-06	CQW23_22622	CM008451.1	180372711	180376453	+	1857	protein_coding	hypothetical protein && sp|Q940J9|PMT8_ARATH Probable methyltransferase PMT8 OS=Arabidopsis thaliana OX=3702 GN=At1g04430 PE=2 SV=1 && PF03141:Putative S-adenosyl-L-methionine-dependent methyltransferase	-	-
novel.2358	1.91377	4.77333	26.3724	260.691	479.717	11.0198	370.204	-5.09917	3.68098e-07	7.74042e-06	-	CM008445.1	225869036	225871470	-	1962	-	- && sp|F8WKW1|UGT2_GARJA 7-deoxyloganetin glucosyltransferase OS=Gardenia jasminoides OX=114476 GN=UGT85A24 PE=1 SV=1 && PF00201:UDP-glucoronosyl and UDP-glucosyl transferase	-	-
novel.7126	1506.14	1394.77	160.746	21.6491	0	1020.55	10.8245	6.5568	3.68577e-07	7.74504e-06	-	CM008452.1	155955621	155959684	+	3795	-	- && sp|Q1MX30|XA21_ORYSI Receptor kinase-like protein Xa21 OS=Oryza sativa subsp. indica OX=39946 GN=XA21 PE=1 SV=1 && PF13855:Leucine rich repeat|PF00069:Protein kinase domain	-	-
gene-CQW23_12821	79.4215	130.789	85.3964	635.04	438.572	98.5358	536.806	-2.44433	3.72443e-07	7.82079e-06	CQW23_12821	CM008447.1	202878083	202881769	-	2406	protein_coding	hypothetical protein && sp|C0LGP9|IMK3_ARATH Probable leucine-rich repeat receptor-like protein kinase IMK3 OS=Arabidopsis thaliana OX=3702 GN=IMK3 PE=1 SV=1 && PF13855:Leucine rich repeat|PF07714:Protein tyrosine kinase|PF08263:Leucine rich repeat N-terminal domain	-	-
gene-CQW23_17995	66.982	57.28	2.51166	2304.73	873.403	42.2579	1589.06	-5.22773	3.73233e-07	7.83187e-06	CQW23_17995	CM008449.1	245844122	245846714	-	2496	protein_coding	putative leucine-rich repeat receptor-like protein kinase IMK3 && sp|C0LGP9|IMK3_ARATH Probable leucine-rich repeat receptor-like protein kinase IMK3 OS=Arabidopsis thaliana OX=3702 GN=IMK3 PE=1 SV=1 && PF13855:Leucine rich repeat|PF00069:Protein kinase domain|PF08263:Leucine rich repeat N-terminal domain	-	-
novel.881	78.4646	63.9627	37.6749	0	0	60.0341	0	8.47527	3.78496e-07	7.93673e-06	-	CM008444.1	17404476	17432411	+	1215	-	- && sp|Q9M888|TCPZA_ARATH T-complex protein 1 subunit zeta 1 OS=Arabidopsis thaliana OX=3702 GN=CCT6A PE=1 SV=1 && PF00118:TCP-1/cpn60 chaperonin family	-	-
novel.2312	52.6287	83.056	59.024	2.70614	0.935121	64.9029	1.82063	5.14841	3.80092e-07	7.96461e-06	-	CM008445.1	189467385	189468502	-	935	-	- && - && -	-	-
gene-CQW23_09011	0	0	0	103.735	35.5346	0	69.6349	-8.49857	3.82246e-07	8.00415e-06	CQW23_09011	CM008445.1	295978964	295980098	+	816	protein_coding	Protochlorophyllide-dependent translocon component 52%2C chloroplastic && sp|Q8W496|PTC52_ARATH Protochlorophyllide-dependent translocon component 52, chloroplastic OS=Arabidopsis thaliana OX=3702 GN=PTC52 PE=2 SV=1 && PF00355:Rieske [2Fe-2S] domain	-	-
novel.7354	54.5425	463.013	61.5356	3.60818	0.935121	193.03	2.27165	6.40398	3.84804e-07	8.05207e-06	-	CM008452.1	7451583	7452835	-	714	-	- && - && -	-	-
gene-CQW23_04281	17.2239	16.2293	36.419	215.589	194.505	23.2908	205.047	-3.15224	3.87474e-07	8.10227e-06	CQW23_04281	CM008444.1	128725198	128726283	+	1086	protein_coding	Transcription factor PCF5 && sp|Q8LPR5|TCP4_ARATH Transcription factor TCP4 OS=Arabidopsis thaliana OX=3702 GN=TCP4 PE=1 SV=1 && PF03634:TCP family transcription factor	TCP	TCP
gene-CQW23_15125	0	0	0	65.8493	51.4317	0	58.6405	-8.25052	3.89343e-07	8.13566e-06	CQW23_15125	CM008448.1	221220961	221223095	-	921	protein_coding	putative ABC1 protein && sp|O04212|Y2090_ARATH Putative ABC1 protein At2g40090 OS=Arabidopsis thaliana OX=3702 GN=At2g40090 PE=2 SV=2 && PF03109:ABC1 family	-	-
novel.2844	0.956886	0	0	125.384	47.6912	0.318962	86.5378	-7.8503	3.90098e-07	8.14575e-06	-	CM008446.1	192641529	192653113	+	2438	-	- && - && -	-	-
gene-CQW23_22562	95.6886	90.6933	84.1406	348.19	694.795	90.1742	521.492	-2.53104	3.91779e-07	8.17514e-06	CQW23_22562	CM008451.1	179005323	179006978	+	1122	protein_coding	1-aminocyclopropane-1-carboxylate oxidase -like protein 11 && sp|P10967|ACCH3_SOLLC 1-aminocyclopropane-1-carboxylate oxidase homolog OS=Solanum lycopersicum OX=4081 GN=ACO3 PE=2 SV=1 && PF03171:2OG-Fe(II) oxygenase superfamily|PF14226:non-haem dioxygenase in morphine synthesis N-terminal	-	-
novel.5625	1352.08	1401.45	2593.29	311.206	361.892	1782.27	336.549	2.40458	3.96082e-07	8.25917e-06	-	CM008450.1	25465072	25468776	+	2274	-	- && sp|Q7XTV7|HIP1_ORYSJ Probable E3 ubiquitin-protein ligase HIP1 OS=Oryza sativa subsp. japonica OX=39947 GN=HIP1 PE=1 SV=2 && -	-	-
gene-CQW23_18778	131.093	228.165	74.0939	1295.34	980.942	144.451	1138.14	-2.97564	3.99015e-07	8.31453e-06	CQW23_18778	CM008450.1	21010789	21019953	-	2289	protein_coding	hypothetical protein && sp|Q5KQL9|CMT2_ORYSJ DNA (cytosine-5)-methyltransferase CMT2 OS=Oryza sativa subsp. japonica OX=39947 GN=CMT2 PE=2 SV=2 && PF01426:BAH domain|PF00385:Chromo (CHRromatin Organisation MOdifier) domain	-	-
gene-CQW23_15240	23.9221	9.54667	74.0939	776.661	555.462	35.8542	666.062	-4.22579	3.99314e-07	8.31497e-06	CQW23_15240	CM008448.1	228865976	228867373	-	801	protein_coding	hypothetical protein && sp|P27061|PPA1_SOLLC Acid phosphatase 1 OS=Solanum lycopersicum OX=4081 GN=APS1 PE=2 SV=1 && PF03767:HAD superfamily, subfamily IIIB (Acid phosphatase)	-	-
gene-CQW23_05317	1761.63	2101.22	1787.05	5448.35	6183.02	1883.3	5815.69	-1.62662	4.02532e-07	8.37478e-06	CQW23_05317	CM008444.1	151115562	151119187	+	3051	protein_coding	Leucine-rich repeat receptor-like serine/threonine-protein kinase BAM2 && sp|O49545|BAME1_ARATH Leucine-rich repeat receptor-like serine/threonine-protein kinase BAM1 OS=Arabidopsis thaliana OX=3702 GN=BAM1 PE=1 SV=1 && PF13855:Leucine rich repeat|PF08263:Leucine rich repeat N-terminal domain|PF00069:Protein kinase domain	-	-
gene-CQW23_22985	62.1976	72.5547	38.9307	0	0	57.8943	0	8.42279	4.02747e-07	8.37478e-06	CQW23_22985	CM008451.1	193918018	193927684	+	627	protein_coding	Cytochrome f && sp|Q2MIH4|CYF_SOLBU Cytochrome f OS=Solanum bulbocastanum OX=147425 GN=petA PE=3 SV=1 && PF01333:Apocytochrome F, C-terminal	-	-
gene-CQW23_06786	40.1892	51.552	56.5123	298.577	230.04	49.4178	264.308	-2.4221	4.06288e-07	8.44255e-06	CQW23_06786	CM008445.1	64633366	64640221	-	591	protein_coding	Protein YABBY 6 && sp|Q8GW46|YAB5_ARATH Axial regulator YABBY 5 OS=Arabidopsis thaliana OX=3702 GN=YAB5 PE=1 SV=1 && PF04690:YABBY protein	C2C2-YABBY	C2C2->C2C2-YABBY
[truncated: 4,167 more rows]
