# Supplementary material for: Transcriptome and Metabolome Reveal Key Genes from the Plant Hormone Signal Transduction Pathway Regulating Plant Height and Leaf Size in Capsicum baccatum
Source: Cells. 2024 May 13;13(10):827. doi: 10.3390/cells13100827 (PMC11119896; doi:10.3390/cells13100827)
Supplement: Supplementary file 1 [file cells-13-00827-s001.zip › Supplementary Table S4.xlsx]

## Sheet: Df2vsHf2_deg_all
Supplementary Table S4: Df2 vs Hf2 DEGs
gene_id	Df2_1	Df2_3	Df2_2	Hf2_1	Hf2_2	Hf2_3	Df2	Hf2	log2FoldChange	pvalue	padj	gene_name	gene_chr	gene_start	gene_end	gene_strand	gene_length	gene_biotype	gene_description	Subfamily	Family
gene-CQW23_06896	1.84904	0	0	26430.8	11650.8	13129	0.616347	17070.2	-14.7523	6.53144e-41	1.80555e-36	CQW23_06896	CM008445.1	67782789	67786601	+	489	protein_coding	hypothetical protein && - && -	-	-
novel.10100	0.92452	21.6085	13.5671	7567.74	1883.27	4434.9	12.0334	4628.64	-8.60879	6.59974e-39	9.12216e-35	-	MLFT02000424.1	25102	25602	-	501	-	- && sp|Q6CQE5|TAR1_KLULC Protein TAR1 OS=Kluyveromyces lactis OX=28985 GN=TAR1-A PE=4 SV=2 && -	-	-
gene-CQW23_05907	3135.97	2626.63	3088.02	401.941	369.232	294.022	2950.21	355.065	3.05547	1.16305e-23	1.07171e-19	CQW23_05907	CM008444.1	168161195	168163328	-	936	protein_coding	hypothetical protein && sp|Q757I9|REXO4_ASHGO RNA exonuclease 4 OS=Ashbya gossypii (strain ATCC 10895 / CBS 109.51 / FGSC 9923 / NRRL Y-1056) OX=284811 GN=REX4 PE=3 SV=1 && PF00929:Exonuclease	-	-
novel.4110	0	0	0	1346.44	447.265	384.14	0	725.949	-12.0317	1.78414e-19	1.23302e-15	-	CM008448.1	38459245	38460095	+	776	-	- && - && -	-	-
novel.2701	452.09	691.471	488.416	0	0	0	543.992	0	11.5225	2.80685e-19	1.55185e-15	-	CM008446.1	75018862	75026330	+	5915	-	- && sp|P55004|PHYE_IPONI Phytochrome E OS=Ipomoea nil OX=35883 GN=PHYE PE=2 SV=1 && PF08446:PAS fold	-	-
novel.6526	514.033	757.497	400.983	0	0	0	557.505	0	11.5577	3.55607e-19	1.6384e-15	-	CM008451.1	172728362	172756051	+	1365	-	- && - && -	-	-
gene-CQW23_00679	572.278	282.111	764.28	0	0	0	539.556	0	11.5118	2.02288e-18	7.98866e-15	CQW23_00679	CM008443.1	19832014	19836418	+	450	protein_coding	hypothetical protein && sp|P85524|KIRO_ACTDE Kirola OS=Actinidia deliciosa OX=3627 PE=1 SV=1 && PF00407:Pathogenesis-related protein Bet v I family	-	-
novel.6181	479.826	490.993	382.14	0	0	0	450.986	0	11.2521	2.59805e-18	8.97757e-15	-	CM008450.1	193899766	193905022	-	5257	-	- && sp|Q9ZT94|POLR2_ARATH Retrovirus-related Pol polyprotein from transposon RE2 OS=Arabidopsis thaliana OX=3702 GN=RE2 PE=4 SV=1 && PF00665:Integrase core domain	-	-
gene-CQW23_05022	415.11	709.478	330.887	0	0	0	485.158	0	11.357	4.07055e-18	1.25029e-14	CQW23_05022	CM008444.1	145332372	145333320	-	462	protein_coding	E3 ubiquitin-protein ligase RHF2A && sp|Q9ZT42|RHF2A_ARATH E3 ubiquitin-protein ligase RHF2A OS=Arabidopsis thaliana OX=3702 GN=RHF2A PE=2 SV=1 && -	-	-
novel.7646	1341.48	2573.81	1434.34	187.494	93.2595	85.5667	1783.21	122.107	3.87138	8.11235e-18	2.24258e-14	-	CM008452.1	214368185	214374627	-	2148	-	- && sp|Q9LFA4|IQM3_ARATH IQ domain-containing protein IQM3 OS=Arabidopsis thaliana OX=3702 GN=IQM3 PE=2 SV=1 && -	-	-
gene-CQW23_01997	0	0	0	529.671	208.407	516.131	0	418.07	-11.2359	3.54682e-17	8.91349e-14	CQW23_01997	CM008443.1	174872561	174874570	-	783	protein_coding	Acyl-[acyl-carrier-protein] desaturase 1%2C chloroplastic && sp|B8A7A3|STAD1_ORYSI Stearoyl-[acyl-carrier-protein] 9-desaturase 1, chloroplastic OS=Oryza sativa subsp. indica OX=39946 GN=OsI_04666 PE=3 SV=1 && PF03405:Fatty acid desaturase	-	-
gene-CQW23_18292	377.204	771.903	1312.24	46.8736	33.307	27.3085	820.449	35.8297	4.52214	7.70451e-17	1.77486e-13	CQW23_18292	CM008449.1	252745361	252747109	-	1749	protein_coding	Chitin-inducible gibberellin-responsive protein 1 && sp|Q69VG1|CIGR1_ORYSJ Chitin-inducible gibberellin-responsive protein 1 OS=Oryza sativa subsp. japonica OX=39947 GN=CIGR1 PE=2 SV=1 && PF03514:GRAS domain family	GRAS	GRAS
novel.4368	330.978	427.368	232.902	0	0	0	330.416	0	10.8029	4.10595e-16	8.73115e-13	-	CM008448.1	237191547	237194050	+	2504	-	- && - && -	-	-
gene-CQW23_32020	0	0	0	534.359	194.132	309.496	0	345.996	-10.9626	4.665e-16	8.82266e-13	CQW23_32020	MLFT02000223.1	346888	348609	+	1722	protein_coding	hypothetical protein && sp|Q9SX38|DRL4_ARATH Putative disease resistance protein At1g50180 OS=Arabidopsis thaliana OX=3702 GN=At1g50180 PE=3 SV=2 && PF00931:NB-ARC domain	-	-
novel.3647	291.224	327.729	305.26	0	0	0	308.071	0	10.7025	4.78729e-16	8.82266e-13	-	CM008447.1	220246919	220251429	+	4511	-	- && sp|P92519|M810_ARATH Uncharacterized mitochondrial protein AtMg00810 OS=Arabidopsis thaliana OX=3702 GN=AtMg00810 PE=4 SV=1 && -	-	-
novel.3883	0	0	0	374.989	217.923	333.164	0	308.692	-10.7983	5.25432e-16	9.05385e-13	-	CM008447.1	155656886	155671295	-	1503	-	- && - && -	-	-
novel.7654	325.431	541.412	198.23	0	0	0	355.025	0	10.9063	5.56777e-16	9.05385e-13	-	CM008452.1	218551444	218554881	-	765	-	- && - && -	-	-
novel.4511	0	0	0	363.27	379.7	181.146	0	308.039	-10.7952	1.05429e-15	1.61916e-12	-	CM008448.1	49440219	49493015	-	1279	-	- && - && -	-	-
novel.3554	0	0	0	337.49	296.908	216.648	0	283.682	-10.6763	1.34705e-15	1.95988e-12	-	CM008447.1	178283488	178291519	+	8032	-	- && sp|P10978|POLX_TOBAC Retrovirus-related Pol polyprotein from transposon TNT 1-94 OS=Nicotiana tabacum OX=4097 PE=2 SV=1 && -	-	-
gene-CQW23_04053	290.299	301.318	746.191	15.2339	17.1293	19.116	445.936	17.1597	4.69782	1.80526e-15	2.49523e-12	CQW23_04053	CM008444.1	121579379	121580386	-	1008	protein_coding	hypothetical protein && sp|Q9SX25|CXE6_ARATH Probable carboxylesterase 6 OS=Arabidopsis thaliana OX=3702 GN=CXE6 PE=2 SV=1 && PF07859:alpha/beta hydrolase fold	-	-
novel.6000	495.543	770.702	88.9399	0	0	0	451.728	0	11.254	1.97342e-15	2.59777e-12	-	CM008450.1	50608330	50612489	-	2527	-	- && - && -	-	-
gene-CQW23_05670	520.505	495.794	255.514	28.1241	16.1777	16.3851	423.938	20.229	4.39759	3.69217e-15	4.63938e-12	CQW23_05670	CM008444.1	157903171	157905606	-	708	protein_coding	hypothetical protein && sp|Q9LK32|Y3721_ARATH Uncharacterized protein At3g27210 OS=Arabidopsis thaliana OX=3702 GN=Y-2 PE=1 SV=1 && -	-	-
novel.4504	531.599	110.443	407.013	0	0	0	349.685	0	10.8861	5.40489e-15	6.49621e-12	-	CM008448.1	38017353	38018060	-	708	-	- && sp|Q9LYC8|GRXS6_ARATH Monothiol glutaredoxin-S6 OS=Arabidopsis thaliana OX=3702 GN=GRXS6 PE=3 SV=1 && -	-	-
gene-CQW23_19706	1584.63	7453.72	9574.6	335.146	340.683	405.076	6204.32	360.302	4.10587	5.74791e-15	6.62063e-12	CQW23_19706	CM008450.1	181626426	181629813	+	495	protein_coding	hypothetical protein && sp|P46519|LEA14_SOYBN Desiccation protectant protein Lea14 homolog OS=Glycine max OX=3847 PE=2 SV=1 && PF03168:Late embryogenesis abundant protein	-	-
novel.6113	287.526	438.172	159.79	0	0	0	295.163	0	10.6398	6.21451e-15	6.857e-12	-	CM008450.1	160639097	160668795	-	823	-	- && - && -	-	-
novel.9522	244.998	266.505	256.267	0	0	0	255.923	0	10.435	6.44921e-15	6.857e-12	-	MLFT02000083.1	128119	132602	-	1146	-	- && sp|Q9ZT94|POLR2_ARATH Retrovirus-related Pol polyprotein from transposon RE2 OS=Arabidopsis thaliana OX=3702 GN=RE2 PE=4 SV=1 && -	-	-
gene-CQW23_05943	0	0	0	227.337	271.214	241.225	0	246.592	-10.4746	6.69869e-15	6.85846e-12	CQW23_05943	CM008444.1	168886598	168889048	-	663	protein_coding	hypothetical protein && - && -	-	-
novel.5558	0	0	0	278.898	181.761	305.855	0	255.505	-10.5256	7.04926e-15	6.95963e-12	-	CM008449.1	254493439	254501032	-	5110	-	- && - && -	-	-
novel.3865	196.923	285.712	291.693	0	0	0	258.109	0	10.4473	8.46468e-15	8.06888e-12	-	CM008447.1	130934328	130953740	-	11507	-	- && sp|P0CT41|TF212_SCHPO Transposon Tf2-12 polyprotein OS=Schizosaccharomyces pombe (strain 972 / ATCC 24843) OX=284812 GN=Tf2-12 PE=3 SV=1 && -	-	-
gene-CQW23_31214	121.112	396.155	416.058	0	0	0	311.108	0	10.7167	9.03817e-15	8.32837e-12	CQW23_31214	MLFT02000141.1	487835	489365	+	915	protein_coding	Protein SRG1 && sp|Q39224|SRG1_ARATH Protein SRG1 OS=Arabidopsis thaliana OX=3702 GN=SRG1 PE=2 SV=1 && PF14226:non-haem dioxygenase in morphine synthesis N-terminal|PF03171:2OG-Fe(II) oxygenase superfamily	-	-
gene-CQW23_01338	0	0	0	246.086	180.809	263.072	0	229.989	-10.3739	2.31673e-14	2.06593e-11	CQW23_01338	CM008443.1	71537052	71540897	-	549	protein_coding	putative U-box domain-containing protein 55 && sp|Q9FMN2|PAH2_ARATH Phosphatidate phosphatase PAH2 OS=Arabidopsis thaliana OX=3702 GN=PAH2 PE=1 SV=1 && PF08235:LNS2 (Lipin/Ned1/Smp2)|PF04564:U-box domain	-	-
novel.7655	226.507	549.816	122.104	0	0	0	299.476	0	10.6605	3.54559e-14	3.06294e-11	-	CM008452.1	218674202	218687133	-	761	-	- && - && -	-	-
novel.9262	99.8482	159.663	113.813	1037.08	813.642	888.437	124.441	913.052	-2.87831	7.09131e-14	5.94037e-11	-	MLFT02000015.1	2150930	2158184	-	3994	-	- && - && -	-	-
novel.3108	281.054	242.495	147.731	0	0	0	223.76	0	10.2408	9.51253e-14	7.73425e-11	-	CM008446.1	109049187	109054426	-	3143	-	- && sp|O48652|UVR3_ARATH (6-4)DNA photolyase OS=Arabidopsis thaliana OX=3702 GN=UVR3 PE=1 SV=2 && -	-	-
gene-CQW23_07005	2001.59	3031.19	2480.52	548.421	400.635	424.192	2504.43	457.749	2.45232	1.08839e-13	8.59641e-11	CQW23_07005	CM008445.1	85326617	85333864	+	1890	protein_coding	Somatic embryogenesis receptor kinase 1 && sp|C0LGT1|Y5129_ARATH Probable LRR receptor-like serine/threonine-protein kinase At5g10290 OS=Arabidopsis thaliana OX=3702 GN=At5g10290 PE=1 SV=1 && PF13855:Leucine rich repeat|PF08263:Leucine rich repeat N-terminal domain|PF00069:Protein kinase domain	-	-
gene-CQW23_00345	610.183	2361.33	1501.43	94.919	135.131	53.7067	1490.98	94.5856	3.97869	1.40708e-13	1.08048e-10	CQW23_00345	CM008443.1	6735898	6738969	-	753	protein_coding	Transcription factor bHLH35 && sp|Q2HIV9|BH035_ARATH Transcription factor bHLH35 OS=Arabidopsis thaliana OX=3702 GN=BHLH35 PE=2 SV=1 && PF00010:Helix-loop-helix DNA-binding domain	bHLH	bHLH
novel.6007	271.809	216.085	149.992	0	0	0	212.629	0	10.1673	1.653e-13	1.23501e-10	-	CM008450.1	54735895	54738645	-	1231	-	- && - && -	-	-
novel.3931	0	0	0	298.819	153.212	162.941	0	204.991	-10.2073	2.40646e-13	1.75064e-10	-	CM008447.1	189225707	189230119	-	4109	-	- && sp|Q5D869|NRPE1_ARATH DNA-directed RNA polymerase V subunit 1 OS=Arabidopsis thaliana OX=3702 GN=NRPE1 PE=1 SV=1 && -	-	-
gene-CQW23_12911	0	0	0	376.16	39.9684	487.912	0	301.347	-10.7637	4.53795e-13	3.21659e-10	CQW23_12911	CM008447.1	208346993	208348074	-	441	protein_coding	hypothetical protein && sp|Q9SSK7|MLP34_ARATH MLP-like protein 34 OS=Arabidopsis thaliana OX=3702 GN=MLP34 PE=2 SV=1 && PF00407:Pathogenesis-related protein Bet v I family	-	-
novel.3603	183.055	300.118	126.626	0	0	0	203.266	0	10.1016	5.81519e-13	4.01887e-10	-	CM008447.1	210715953	210721772	+	2524	-	- && sp|P22928|CHSJ_PETHY Chalcone synthase J OS=Petunia hybrida OX=4102 GN=CHSJ PE=2 SV=2 && -	-	-
novel.1151	0	0	0	291.788	152.26	125.619	0	189.889	-10.0968	9.6758e-13	6.52385e-10	-	CM008444.1	149718858	149722076	+	3219	-	- && - && -	-	-
novel.4140	0	0	0	289.444	140.841	132.901	0	187.729	-10.0803	1.09512e-12	7.11383e-10	-	CM008448.1	78322010	78327866	+	3642	-	- && sp|F4HZD1|JMJ24_ARATH E3 ubiquitin-protein ligase JMJ24 OS=Arabidopsis thaliana OX=3702 GN=JMJ24 PE=1 SV=1 && -	-	-
gene-CQW23_07347	0	0	0	90.2316	183.664	344.087	0	205.994	-10.2157	1.10655e-12	7.11383e-10	CQW23_07347	CM008445.1	179385618	179408413	-	1263	protein_coding	E3 ubiquitin-protein ligase RGLG1 && sp|Q8RX26|RGLG3_ARATH E3 ubiquitin-protein ligase RGLG3 OS=Arabidopsis thaliana OX=3702 GN=RGLG3 PE=1 SV=1 && PF07002:Copine|PF13920:Zinc finger, C3HC4 type (RING finger)	-	-
novel.10241	167.338	291.714	112.305	0	0	0	190.453	0	10.0075	1.74118e-12	1.09394e-09	-	MLFT02000542.1	111042	113082	-	1788	-	- && - && -	-	-
novel.1596	1010.5	3252.08	2090.84	292.96	138.938	140.184	2117.81	190.694	3.47486	2.10876e-12	1.29544e-09	-	CM008445.1	14591179	14596769	+	5591	-	- && - && -	-	-
gene-CQW23_04887	881.992	1465.77	330.887	13794.9	5321.5	15141.7	892.885	11419.4	-3.67762	2.68898e-12	1.61596e-09	CQW23_04887	CM008444.1	142595371	142596852	+	795	protein_coding	Basic endochitinase && sp|Q05537|CHID_SOLLC Basic endochitinase (Fragment) OS=Solanum lycopersicum OX=4081 GN=CHI14 PE=2 SV=1 && PF00182:Chitinase class I	-	-
gene-CQW23_31530	91.5275	274.908	179.387	0	0	0	181.941	0	9.94201	4.21801e-12	2.48091e-09	CQW23_31530	MLFT02000173.1	24019	25035	-	1017	protein_coding	hypothetical protein && - && PF03107:C1 domain	-	-
novel.217	0	0	0	49.2172	528.154	152.017	0	243.129	-10.4546	4.67608e-12	2.64636e-09	-	CM008443.1	84780041	84781673	+	1451	-	- && - && -	-	-
novel.6639	0	0	0	342.177	102.776	115.606	0	186.853	-10.0733	4.69077e-12	2.64636e-09	-	CM008451.1	17869004	17871875	-	993	-	- && - && -	-	-
novel.10692	159.942	126.049	143.208	650.371	1953.69	1233.43	143.067	1279.17	-3.16	5.07359e-12	2.80509e-09	-	MLFT02000951.1	56613	60930	+	4318	-	- && sp|P92535|M1010_ARATH Uncharacterized mitochondrial protein AtMg01010 OS=Arabidopsis thaliana OX=3702 GN=AtMg01010 PE=4 SV=1 && -	-	-
gene-CQW23_16942	2601.6	3963.95	5438.15	737.087	779.383	520.682	4001.23	679.051	2.55913	5.19628e-12	2.81659e-09	CQW23_16942	CM008449.1	142597958	142598912	-	690	protein_coding	hypothetical protein && sp|Q9LMA8|TI10A_ARATH Protein TIFY 10A OS=Arabidopsis thaliana OX=3702 GN=TIFY10A PE=1 SV=1 && PF09425:Divergent CCT motif|PF06200:tify domain	Tify	Tify
gene-CQW23_12216	159.017	111.644	218.581	0	0	0	163.081	0	9.78582	6.6535e-12	3.53711e-09	CQW23_12216	CM008447.1	47469090	47476531	-	1788	protein_coding	hypothetical protein && sp|F4HXZ1|BRO1_ARATH Vacuolar-sorting protein BRO1 OS=Arabidopsis thaliana OX=3702 GN=BRO1 PE=1 SV=1 && PF13949:ALIX V-shaped domain binding to HIV|PF03097:BRO1-like domain	-	-
gene-CQW23_33228	0	0	0	99.6063	255.036	139.273	0	164.639	-9.89213	7.20339e-12	3.7549e-09	CQW23_33228	MLFT02000521.1	116038	116355	+	318	protein_coding	hypothetical protein && - && -	-	-
gene-CQW23_03788	2635.81	2300.1	6208.46	345.693	377.796	85.5667	3714.79	269.685	3.78479	7.33485e-12	3.7549e-09	CQW23_03788	CM008444.1	99976073	99999646	+	2010	protein_coding	hypothetical protein && sp|Q93VC9|CATB2_ARATH Cathepsin B-like protease 2 OS=Arabidopsis thaliana OX=3702 GN=CATHB2 PE=2 SV=1 && PF08127:Peptidase family C1 propeptide|PF00112:Papain family cysteine protease	-	-
gene-CQW23_05577	0	0	0	228.509	100.873	146.556	0	158.646	-9.83756	8.31899e-12	4.18128e-09	CQW23_05577	CM008444.1	156355589	156358314	+	477	protein_coding	Mitochondrial outer membrane protein porin of 34 kDa && sp|P42055|VDAC1_SOLTU Mitochondrial outer membrane protein porin of 34 kDa OS=Solanum tuberosum OX=4113 PE=1 SV=2 && PF01459:Eukaryotic porin	-	-
gene-CQW23_25052	102.622	135.653	264.558	0	0	0	167.611	0	9.8253	9.62853e-12	4.75037e-09	CQW23_25052	CM008452.1	229386205	229387047	-	843	protein_coding	hypothetical protein && - && PF00931:NB-ARC domain	-	-
novel.3605	122.961	266.505	111.552	0	0	0	167.006	0	9.81795	9.93859e-12	4.75037e-09	-	CM008447.1	210801127	210802527	+	961	-	- && - && -	-	-
novel.3103	248.696	217.285	69.343	0	0	0	178.441	0	9.91393	9.96678e-12	4.75037e-09	-	CM008446.1	105488661	105489451	-	589	-	- && - && -	-	-
novel.4395	101.697	396.155	90.4473	0	0	0	196.1	0	10.0493	1.1797e-11	5.52738e-09	-	CM008448.1	245308213	245310452	+	1286	-	- && - && -	-	-
gene-CQW23_30322	1127.91	1093.63	1504.44	227.337	258.843	265.803	1241.99	250.661	2.30866	1.22347e-11	5.63694e-09	CQW23_30322	MLFT02000057.1	1058946	1073368	+	2343	protein_coding	hypothetical protein && sp|Q9XIP2|OTU6_ARATH OVARIAN TUMOR DOMAIN-containing deubiquitinating enzyme 6 OS=Arabidopsis thaliana OX=3702 GN=OTU6 PE=1 SV=2 && PF02338:OTU-like cysteine protease	-	-
novel.7677	183.055	112.844	159.79	0	0	0	151.897	0	9.68294	1.271e-11	5.75991e-09	-	CM008452.1	223123979	223127919	-	2139	-	- && - && -	-	-
novel.2147	0	0	0	301.163	81.84	128.35	0	170.451	-9.94081	1.30054e-11	5.79873e-09	-	CM008445.1	45004177	45004916	-	570	-	- && - && -	-	-
novel.3724	12.9433	14.4056	12.8134	256.633	128.47	870.231	13.3874	418.445	-4.96887	1.40804e-11	6.17838e-09	-	CM008447.1	9998238	10000528	-	1778	-	- && sp|P83790|LED2_PHYAM Lectin-D2 OS=Phytolacca americana OX=3527 PE=1 SV=1 && PF00187:Chitin recognition protein	-	-
gene-CQW23_07885	451.166	465.783	677.601	19.9213	57.0977	54.617	531.517	43.8787	3.59235	1.48641e-11	6.42035e-09	CQW23_07885	CM008445.1	244766435	244770684	+	3027	protein_coding	hypothetical protein && sp|Q9LM76|PUB44_ARATH U-box domain-containing protein 44 OS=Arabidopsis thaliana OX=3702 GN=PUB44 PE=1 SV=1 && PF04564:U-box domain	-	-
gene-CQW23_04729	76.7352	153.66	283.402	0	0	0	171.266	0	9.85628	1.58154e-11	6.66645e-09	CQW23_04729	CM008444.1	139832914	139833552	+	639	protein_coding	hypothetical protein && - && PF01612:3'-5' exonuclease	-	-
novel.4388	12.0188	1.20047	3.76864	200.384	360.667	183.877	5.66262	248.31	-5.43326	1.59161e-11	6.66645e-09	-	CM008448.1	243609901	243612194	+	738	-	- && - && -	-	-
novel.3828	0	0	0	256.633	87.5498	123.799	0	155.994	-9.81301	2.11247e-11	8.716e-09	-	CM008447.1	69358231	69361679	-	1645	-	- && - && -	-	-
novel.6773	0	0	0	217.962	46.6298	259.431	0	174.674	-9.97687	2.67773e-11	1.08858e-08	-	CM008451.1	153220851	153223478	-	2541	-	- && - && -	-	-
novel.6520	120.188	123.648	185.417	0	0	0	143.084	0	9.59677	2.82875e-11	1.1333e-08	-	CM008451.1	169731579	169736982	+	5404	-	- && sp|Q94HW2|POLR1_ARATH Retrovirus-related Pol polyprotein from transposon RE1 OS=Arabidopsis thaliana OX=3702 GN=RE1 PE=2 SV=1 && PF00665:Integrase core domain	-	-
gene-CQW23_08940	64.7164	82.8325	46.7311	406.628	556.702	1054.11	64.76	672.48	-3.38152	3.42782e-11	1.35369e-08	CQW23_08940	CM008445.1	294686159	294688865	-	1110	protein_coding	hypothetical protein && - && PF04862:Protein of unknown function (DUF642)	-	-
gene-CQW23_32912	0	0	0	38.6707	371.135	148.376	0	186.061	-10.0687	5.0523e-11	1.96712e-08	CQW23_32912	MLFT02000413.1	80991	98928	+	1482	protein_coding	Ribulose bisphosphate carboxylase large chain && sp|P48698|RBL_DATST Ribulose bisphosphate carboxylase large chain (Fragment) OS=Datura stramonium OX=4076 GN=rbcL PE=3 SV=1 && PF00016:Ribulose bisphosphate carboxylase large chain, catalytic domain	-	-
novel.3075	159.942	108.042	131.149	0	0	0	133.044	0	9.49156	6.5111e-11	2.4999e-08	-	CM008446.1	78097345	78100607	-	3001	-	- && sp|Q9FF55|PDI14_ARATH Protein disulfide isomerase-like 1-4 OS=Arabidopsis thaliana OX=3702 GN=PDIL1-4 PE=1 SV=1 && -	-	-
gene-CQW23_30321	18.4904	4.80188	0	250.774	501.508	498.835	7.7641	417.039	-5.75533	6.77954e-11	2.56731e-08	CQW23_30321	MLFT02000057.1	1043745	1045241	+	1497	protein_coding	Capsanthin/capsorubin synthase%2C chromoplast && sp|Q42435|CCS_CAPAN Capsanthin/capsorubin synthase, chromoplastic OS=Capsicum annuum OX=4072 GN=CCS PE=1 SV=2 && PF05834:Lycopene cyclase protein	-	-
gene-CQW23_22671	1081.69	907.556	1389.12	149.995	239.81	213.006	1126.12	200.937	2.48563	7.12427e-11	2.66139e-08	CQW23_22671	CM008451.1	183370282	183378947	+	4323	protein_coding	Pleiotropic drug resistance protein 1 && sp|Q76CU2|PDR1_TOBAC Pleiotropic drug resistance protein 1 OS=Nicotiana tabacum OX=4097 GN=PDR1 PE=2 SV=1 && PF14510:ABC-transporter N-terminal|PF01061:ABC-2 type transporter|PF00005:ABC transporter|PF08370:Plant PDR ABC transporter associated	-	-
novel.6441	0	0	0	133.59	118.953	124.709	0	125.751	-9.50283	7.49754e-11	2.76349e-08	-	CM008451.1	138044623	138047317	+	1304	-	- && - && -	-	-
novel.1186	19.4149	36.0141	35.4252	275.382	324.505	428.744	30.2848	342.877	-3.50288	8.25903e-11	3.00411e-08	-	CM008444.1	155959811	155962748	+	2938	-	- && sp|Q94HW2|POLR1_ARATH Retrovirus-related Pol polyprotein from transposon RE1 OS=Arabidopsis thaliana OX=3702 GN=RE1 PE=2 SV=1 && PF00665:Integrase core domain	-	-
gene-CQW23_17859	1077.99	1458.57	6248.4	173.432	264.553	205.724	2928.32	214.57	3.77041	9.55964e-11	3.43204e-08	CQW23_17859	CM008449.1	241717764	241721444	+	1524	protein_coding	hypothetical protein && sp|Q8L636|NCL_ARATH Sodium/calcium exchanger NCL OS=Arabidopsis thaliana OX=3702 GN=NCL PE=2 SV=1 && PF01699:Sodium/calcium exchanger protein|PF13499:EF-hand domain pair	-	-
novel.3765	634.221	758.698	1208.98	119.528	157.97	119.247	867.299	132.248	2.71326	1.05663e-10	3.74482e-08	-	CM008447.1	18334771	18343215	-	3230	-	- && sp|Q84K47|AB2A_ARATH ABC transporter A family member 2 OS=Arabidopsis thaliana OX=3702 GN=ABCA2 PE=2 SV=1 && PF00005:ABC transporter	-	-
gene-CQW23_25425	783.993	519.804	688.154	119.528	102.776	115.606	663.984	112.636	2.56035	1.23949e-10	4.33727e-08	CQW23_25425	CM008453.1	15558818	15565855	-	1647	protein_coding	hypothetical protein && sp|Q9FQ27|TPSGB_SOLHA (E,E)-germacrene B synthase OS=Solanum habrochaites OX=62890 GN=SSTLH1 PE=1 SV=1 && PF01397:Terpene synthase, N-terminal domain|PF03936:Terpene synthase family, metal binding domain	-	-
novel.3425	0	0	0	151.167	174.148	63.7199	0	129.678	-9.54695	1.71011e-10	5.90929e-08	-	CM008447.1	31477114	31487048	+	3505	-	- && sp|Q9SZ69|SAP7_ARATH Zinc finger A20 and AN1 domain-containing stress-associated protein 7 OS=Arabidopsis thaliana OX=3702 GN=SAP7 PE=1 SV=1 && -	-	-
novel.5786	0	0	0	48.0454	268.359	123.799	0	146.734	-9.72624	1.88728e-10	6.44097e-08	-	CM008450.1	185251146	185252932	+	1716	-	- && - && -	-	-
novel.3958	120.188	152.46	95.7234	0	0	0	122.79	0	9.3748	2.00635e-10	6.76385e-08	-	CM008447.1	204495404	204504057	-	775	-	- && - && -	-	-
gene-CQW23_30078	0	21.6085	26.3805	480.454	707.06	465.155	15.9963	550.89	-5.10481	3.36402e-10	1.12042e-07	CQW23_30078	MLFT02000043.1	238575	240322	+	1659	protein_coding	Pectinesterase/pectinesterase inhibitor 18 && sp|Q1JPL7|PME18_ARATH Pectinesterase/pectinesterase inhibitor 18 OS=Arabidopsis thaliana OX=3702 GN=PME18 PE=1 SV=3 && PF01095:Pectinesterase|PF04043:Plant invertase/pectin methylesterase inhibitor	-	-
gene-CQW23_30395	221.885	1695.06	1694.38	105.466	59.0009	52.7965	1203.78	72.421	4.05735	3.87043e-10	1.27374e-07	CQW23_30395	MLFT02000060.1	520269	523251	-	1077	protein_coding	hypothetical protein && sp|Q6Z244|ODD19_ORYSJ 2-oxoglutarate-dependent dioxygenase 19 OS=Oryza sativa subsp. japonica OX=39947 GN=2ODD19 PE=1 SV=1 && PF03171:2OG-Fe(II) oxygenase superfamily|PF14226:non-haem dioxygenase in morphine synthesis N-terminal	-	-
novel.10346	89.6785	156.061	104.014	0	0	0	116.585	0	9.29994	4.48139e-10	1.45745e-07	-	MLFT02000608.1	2299	15432	-	760	-	- && - && -	-	-
novel.7219	193.225	38.4151	54.2684	609.356	1289.46	3287.94	95.3027	1728.92	-4.17999	4.69706e-10	1.50983e-07	-	CM008452.1	203240401	203242144	+	1744	-	- && sp|Q43641|UFOG_SOLME Anthocyanidin 3-O-glucosyltransferase OS=Solanum melongena OX=4111 GN=GT PE=2 SV=1 && PF00201:UDP-glucoronosyl and UDP-glucosyl transferase	-	-
novel.4891	0	0	0	86.7161	118.002	127.44	0	110.719	-9.31965	4.77301e-10	1.51661e-07	-	CM008449.1	35341451	35343466	+	800	-	- && - && -	-	-
novel.6593	125.735	190.875	58.037	0	0	0	124.882	0	9.39849	5.39952e-10	1.69619e-07	-	CM008451.1	195114020	195119353	+	2146	-	- && - && -	-	-
gene-CQW23_13850	1126.07	1130.84	919.548	108.981	196.987	47.3348	1058.82	117.768	3.16852	5.85402e-10	1.8183e-07	CQW23_13850	CM008448.1	14182850	14191297	+	1434	protein_coding	hypothetical protein && - && PF13962:Domain of unknown function|PF12796:Ankyrin repeats (3 copies)	-	-
gene-CQW23_18673	155.319	109.243	78.3877	0	0	0	114.317	0	9.27207	6.58347e-10	2.02215e-07	CQW23_18673	CM008450.1	16221587	16226366	+	633	protein_coding	hypothetical protein && sp|O22812|AHL10_ARATH AT-hook motif nuclear-localized protein 10 OS=Arabidopsis thaliana OX=3702 GN=AHL10 PE=1 SV=2 && PF03479:Plants and Prokaryotes Conserved (PCC) domain	-	-
gene-CQW23_11168	466.883	989.188	880.354	127.73	125.615	83.7461	778.808	112.364	2.79401	6.75253e-10	2.05129e-07	CQW23_11168	CM008446.1	216991047	217000278	+	636	protein_coding	hypothetical protein && sp|Q9ZVQ6|P2B10_ARATH F-box protein PP2-B10 OS=Arabidopsis thaliana OX=3702 GN=PP2B10 PE=1 SV=1 && PF14299:Phloem protein 2	-	-
novel.3913	0	0	0	188.666	57.0977	109.234	0	118.333	-9.41441	7.15945e-10	2.15126e-07	-	CM008447.1	176127448	176131997	-	1351	-	- && sp|Q651X7|CSLE1_ORYSJ Cellulose synthase-like protein E1 OS=Oryza sativa subsp. japonica OX=39947 GN=CSLE1 PE=2 SV=2 && PF03552:Cellulose synthase	-	-
gene-CQW23_29980	1886.02	2004.79	5046.96	276.554	355.909	54.617	2979.26	229.027	3.70211	7.33962e-10	2.18168e-07	CQW23_29980	MLFT02000036.1	176506	178423	-	1023	protein_coding	hypothetical protein && sp|Q7XWK5|SAG39_ORYSJ Senescence-specific cysteine protease SAG39 OS=Oryza sativa subsp. japonica OX=39947 GN=SAG39 PE=2 SV=2 && PF08246:Cathepsin propeptide inhibitor domain (I29)|PF00112:Papain family cysteine protease	-	-
gene-CQW23_32824	172.885	85.2334	87.4324	0	0	0	115.184	0	9.28345	7.51442e-10	2.20988e-07	CQW23_32824	MLFT02000383.1	108046	109979	+	1494	protein_coding	hypothetical protein && sp|O65782|C83B1_ARATH Cytochrome P450 83B1 OS=Arabidopsis thaliana OX=3702 GN=CYP83B1 PE=1 SV=1 && PF00067:Cytochrome P450	-	-
novel.9715	0	0	0	202.728	90.4047	60.989	0	118.041	-9.41061	8.66172e-10	2.52047e-07	-	MLFT02000173.1	58367	60023	+	613	-	- && - && -	-	-
gene-CQW23_12742	0	0	0	308.194	46.6298	68.2713	0	141.032	-9.66717	9.07223e-10	2.61242e-07	CQW23_12742	CM008447.1	195109629	195112503	+	549	protein_coding	Peroxidase 72 && sp|Q9FJZ9|PER72_ARATH Peroxidase 72 OS=Arabidopsis thaliana OX=3702 GN=PER72 PE=1 SV=1 && PF00141:Peroxidase	-	-
gene-CQW23_08060	12.0188	3.60141	7.53728	76.1695	224.584	476.078	7.71915	258.944	-5.05377	9.79613e-10	2.7918e-07	CQW23_08060	CM008445.1	251523109	251526137	-	642	protein_coding	hypothetical protein && - && PF00197:Trypsin and protease inhibitor	-	-
novel.3942	0	0	0	70.3103	88.5014	175.685	0	111.499	-9.33005	9.89923e-10	2.79239e-07	-	CM008447.1	195112510	195114905	-	1450	-	- && sp|P0CN81|SLX1_CRYNB Structure-specific endonuclease subunit SLX1 OS=Cryptococcus neoformans var. neoformans serotype D (strain B-3501A) OX=283643 GN=SLX1 PE=3 SV=1 && -	-	-
gene-CQW23_17501	1667.83	2267.69	2194.1	556.624	553.847	383.229	2043.21	497.9	2.03728	1.08249e-09	3.02265e-07	CQW23_17501	CM008449.1	226122042	226123720	+	780	protein_coding	putative protein phosphatase 2C 62 && sp|Q93YW5|P2C58_ARATH Probable protein phosphatase 2C 58 OS=Arabidopsis thaliana OX=3702 GN=At4g28400 PE=2 SV=1 && PF00481:Protein phosphatase 2C	-	-
novel.990	81.3578	218.486	64.0669	0	0	0	121.303	0	9.35624	1.14652e-09	3.16944e-07	-	CM008444.1	103473667	103478506	+	1263	-	- && - && -	-	-
novel.5644	171.036	145.257	45.2237	0	0	0	120.506	0	9.34749	1.20765e-09	3.28382e-07	-	CM008450.1	35202567	35235863	+	8506	-	- && - && -	-	-
gene-CQW23_15293	1092.78	2998.78	2444.34	324.599	221.729	63.7199	2178.63	203.35	3.42294	1.21165e-09	3.28382e-07	CQW23_15293	CM008448.1	232130668	232131144	+	477	protein_coding	Calcium-binding allergen Ole e 8 && sp|Q9M7R0|ALL8_OLEEU Calcium-binding allergen Ole e 8 OS=Olea europaea OX=4146 PE=1 SV=1 && PF13499:EF-hand domain pair	-	-
gene-CQW23_31348	251.47	577.426	320.334	28.1241	9.51628	39.1422	383.077	25.5942	3.90295	1.60828e-09	4.31644e-07	CQW23_31348	MLFT02000155.1	531125	532870	+	876	protein_coding	hypothetical protein && sp|O80494|P2B15_ARATH F-box protein PP2-B15 OS=Arabidopsis thaliana OX=3702 GN=PP2B15 PE=2 SV=2 && PF14299:Phloem protein 2	-	-
novel.3676	0	0	0	165.229	161.777	33.6805	0	120.229	-9.43756	1.68614e-09	4.48189e-07	-	CM008447.1	226187563	226193412	+	909	-	- && sp|Q9SFU6|CALS9_ARATH Callose synthase 9 OS=Arabidopsis thaliana OX=3702 GN=CALS9 PE=2 SV=2 && -	-	-
novel.6097	203.394	110.443	45.2237	0	0	0	119.687	0	9.33812	1.70237e-09	4.48193e-07	-	CM008450.1	141469918	141471681	-	1088	-	- && sp|Q9M2E2|SDR1_ARATH (+)-neomenthol dehydrogenase OS=Arabidopsis thaliana OX=3702 GN=SDR1 PE=1 SV=1 && -	-	-
gene-CQW23_05944	0	0	0	25.7805	258.843	119.247	0	134.623	-9.60203	1.74383e-09	4.54779e-07	CQW23_05944	CM008444.1	168889692	168890069	+	378	protein_coding	hypothetical protein && - && -	-	-
novel.1753	107.244	178.87	53.5147	0	0	0	113.21	0	9.25682	1.78859e-09	4.62093e-07	-	CM008445.1	94659576	94664277	+	1155	-	- && sp|Q9SJG2|Y2296_ARATH Probable receptor-like protein kinase At2g42960 OS=Arabidopsis thaliana OX=3702 GN=At2g42960 PE=3 SV=1 && -	-	-
gene-CQW23_33233	0	0	0	18.7494	174.148	226.661	0	139.853	-9.65713	1.82511e-09	4.67161e-07	CQW23_33233	MLFT02000521.1	140475	140903	+	429	protein_coding	hypothetical protein && - && -	-	-
gene-CQW23_16441	818.2	931.565	1424.55	153.511	254.085	148.376	1058.1	185.324	2.51311	2.07975e-09	5.27455e-07	CQW23_16441	CM008449.1	13139325	13142735	+	2235	protein_coding	hypothetical protein && sp|Q9LMP1|WAK2_ARATH Wall-associated receptor kinase 2 OS=Arabidopsis thaliana OX=3702 GN=WAK2 PE=1 SV=1 && PF13947:Wall-associated receptor kinase galacturonan-binding|PF07645:Calcium-binding EGF domain|PF00069:Protein kinase domain	-	-
gene-CQW23_05415	627.749	403.358	443.192	28.1241	19.0326	0	491.433	15.7189	4.97894	2.31821e-09	5.79968e-07	CQW23_05415	CM008444.1	153403728	153405554	+	1242	protein_coding	hypothetical protein && sp|O23181|PLP3_ARATH Patatin-like protein 3 OS=Arabidopsis thaliana OX=3702 GN=PLP3 PE=2 SV=2 && PF01734:Patatin-like phospholipase	-	-
gene-CQW23_20431	501.09	255.7	492.938	63.2793	29.5005	28.2188	416.576	40.3329	3.37606	2.32877e-09	5.79968e-07	CQW23_20431	CM008450.1	197750937	197756370	+	1368	protein_coding	hypothetical protein && sp|Q40863|EMB8_PICGL Embryogenesis-associated protein EMB8 OS=Picea glauca OX=3330 GN=EMB8 PE=2 SV=1 && PF12146:Serine aminopeptidase, S33	-	-
gene-CQW23_04925	869.974	1211.27	979.846	266.007	236.955	192.07	1020.36	231.678	2.13946	2.77359e-09	6.84581e-07	CQW23_04925	CM008444.1	143442422	143446405	-	1608	protein_coding	hypothetical protein && sp|Q8VYV9|APF1_ARATH Aspartyl protease family protein 1 OS=Arabidopsis thaliana OX=3702 GN=APF1 PE=2 SV=1 && PF14543:Xylanase inhibitor N-terminal|PF14541:Xylanase inhibitor C-terminal	-	-
novel.260	0	0	0	203.9	104.679	33.6805	0	114.087	-9.36145	3.67965e-09	9.00179e-07	-	CM008443.1	125478057	125480935	+	1460	-	- && - && -	-	-
novel.2201	0	0	0	239.055	78.0335	36.4113	0	117.833	-9.40787	3.94675e-09	9.57052e-07	-	CM008445.1	64040155	64045919	-	5765	-	- && sp|Q94HW2|POLR1_ARATH Retrovirus-related Pol polyprotein from transposon RE1 OS=Arabidopsis thaliana OX=3702 GN=RE1 PE=2 SV=1 && -	-	-
novel.1630	0	0	0	135.933	51.3879	108.324	0	98.5483	-9.15075	4.31841e-09	1.03807e-06	-	CM008445.1	37881002	37895803	+	1981	-	- && - && -	-	-
novel.5648	65.6409	159.663	78.3877	0	0	0	101.23	0	9.09568	4.4817e-09	1.06804e-06	-	CM008450.1	37754902	37755656	+	675	-	- && - && -	-	-
gene-CQW23_02884	514.033	470.585	232.902	1585.5	2521.81	2129.15	405.84	2078.82	-2.35806	5.0428e-09	1.19148e-06	CQW23_02884	CM008443.1	247951460	247953829	+	987	protein_coding	hypothetical protein && sp|A0A0B6VQ48|PAR1_ROSHC Phenylacetaldehyde reductase OS=Rosa hybrid cultivar OX=128735 GN=PAR PE=1 SV=1 && PF01370:NAD dependent epimerase/dehydratase family	-	-
gene-CQW23_11822	466.883	629.047	1063.51	118.356	109.437	122.888	719.813	116.894	2.62299	5.6999e-09	1.33532e-06	CQW23_11822	CM008447.1	11804128	11805874	+	1224	protein_coding	COBRA-like protein 5 && sp|Q9LFW3|COBL4_ARATH COBRA-like protein 4 OS=Arabidopsis thaliana OX=3702 GN=COBL4 PE=2 SV=2 && PF04833:COBRA-like protein	-	-
novel.4734	0	12.0047	0.753728	430.065	206.503	138.363	4.25281	258.31	-6.01089	6.26072e-09	1.45438e-06	-	CM008448.1	228177106	228192365	-	12376	-	- && sp|P04323|POL3_DROME Retrovirus-related Pol polyprotein from transposon 17.6 OS=Drosophila melanogaster OX=7227 GN=pol PE=4 SV=1 && PF00098:Zinc knuckle	-	-
novel.6352	0	0	0	267.179	59.9526	30.9496	0	119.361	-9.42637	8.11475e-09	1.86937e-06	-	CM008451.1	58504766	58552542	+	1751	-	- && - && -	-	-
gene-CQW23_00719	1699.27	2532.99	3733.97	686.698	430.136	559.824	2655.41	558.886	2.24883	8.32276e-09	1.90144e-06	CQW23_00719	CM008443.1	21600905	21609653	+	2667	protein_coding	Lon protease -like protein 2%2C peroxisomal && sp|O04979|LONP2_SPIOL Lon protease homolog 2, peroxisomal OS=Spinacia oleracea OX=3562 PE=2 SV=2 && PF00004:ATPase family associated with various cellular activities (AAA)|PF02190:ATP-dependent protease La (LON) substrate-binding domain|PF05362:Lon protease (S16) C-terminal proteolytic domain	-	-
gene-CQW23_02852	600.938	1175.26	1083.86	215.618	169.39	118.337	953.353	167.782	2.5078	9.751e-09	2.20948e-06	CQW23_02852	CM008443.1	245884663	245888250	-	468	protein_coding	Protein PLANT CADMIUM RESISTANCE 2 && sp|Q9LQU4|PCR2_ARATH Protein PLANT CADMIUM RESISTANCE 2 OS=Arabidopsis thaliana OX=3702 GN=PCR2 PE=1 SV=1 && PF04749:PLAC8 family	-	-
gene-CQW23_21938	0	16.8066	5.27609	246.086	359.715	183.877	7.3609	263.226	-5.20044	1.06286e-08	2.38875e-06	CQW23_21938	CM008451.1	143099079	143105936	-	1176	protein_coding	Serine/threonine-protein kinase CDL1 && sp|Q0WRY5|PBL7_ARATH Probable serine/threonine-protein kinase PBL7 OS=Arabidopsis thaliana OX=3702 GN=PBL7 PE=1 SV=1 && PF07714:Protein tyrosine kinase	-	-
novel.3405	0	0	0	133.59	30.4521	134.722	0	99.5879	-9.16606	1.11673e-08	2.4896e-06	-	CM008447.1	21490771	21495456	+	981	-	- && - && -	-	-
gene-CQW23_32238	672.126	669.863	477.11	1838.62	2271.54	2397.69	606.366	2169.28	-1.83976	1.13081e-08	2.5008e-06	CQW23_32238	MLFT02000255.1	237038	239828	-	771	protein_coding	Expansin-A1 && sp|Q7XWU8|EXPA1_ORYSJ Expansin-A1 OS=Oryza sativa subsp. japonica OX=39947 GN=EXPA1 PE=2 SV=2 && PF01357:Pollen allergen|PF03330:Lytic transglycolase	-	-
novel.6023	38.8299	171.667	88.9399	0	0	0	99.8124	0	9.07535	1.26061e-08	2.76573e-06	-	CM008450.1	60886944	60891136	-	833	-	- && sp|Q9C7R6|PUB17_ARATH U-box domain-containing protein 17 OS=Arabidopsis thaliana OX=3702 GN=PUB17 PE=2 SV=1 && -	-	-
novel.5716	0	0	4.52237	172.26	109.437	138.363	1.50746	140.02	-6.39321	1.48089e-08	3.22344e-06	-	CM008450.1	107715286	107721493	+	6208	-	- && - && -	-	-
novel.5993	231.13	80.4315	24.873	0	0	0	112.145	0	9.24442	1.63295e-08	3.52666e-06	-	CM008450.1	46565499	46566357	-	859	-	- && - && -	-	-
gene-CQW23_08313	306.941	22.8089	50.4998	0	0	0	126.75	0	9.42175	1.78149e-08	3.81763e-06	CQW23_08313	CM008445.1	257815776	257816768	+	993	protein_coding	hypothetical protein && - && PF07816:Protein of unknown function (DUF1645)	-	-
novel.8965	0	0	0	63.2793	91.3563	93.7592	0	82.7983	-8.90044	1.8094e-08	3.84761e-06	-	CM008454.1	28722737	28727864	-	5128	-	- && sp|Q94HW2|POLR1_ARATH Retrovirus-related Pol polyprotein from transposon RE1 OS=Arabidopsis thaliana OX=3702 GN=RE1 PE=2 SV=1 && -	-	-
novel.2740	85.0559	190.875	30.9028	0	0	0	102.278	0	9.10992	1.84523e-08	3.89072e-06	-	CM008446.1	120467793	120473297	+	2112	-	- && sp|Q9FR44|PEAM1_ARATH Phosphoethanolamine N-methyltransferase 1 OS=Arabidopsis thaliana OX=3702 GN=NMT1 PE=1 SV=1 && -	-	-
novel.8929	0	0	0	149.995	42.8233	78.2844	0	90.3677	-9.02531	1.85782e-08	3.89072e-06	-	CM008454.1	11472084	11474304	-	499	-	- && - && -	-	-
gene-CQW23_27195	0	10.8042	0	364.442	87.5498	374.127	3.60141	275.373	-6.35435	1.88306e-08	3.91394e-06	CQW23_27195	CM008454.1	2031929	2032225	-	297	protein_coding	hypothetical protein && - && -	-	-
novel.10566	68.4145	126.049	66.328	0	0	0	86.9307	0	8.87612	1.93508e-08	3.99203e-06	-	MLFT02000832.1	59	8595	-	6333	-	- && sp|Q9FKV5|MS5L1_ARATH Protein POLLENLESS 3-LIKE 1 OS=Arabidopsis thaliana OX=3702 GN=At5g44330 PE=2 SV=1 && -	-	-
gene-CQW23_08664	339.299	343.335	570.572	63.2793	19.0326	50.0656	417.735	44.1258	3.24728	2.30772e-08	4.72552e-06	CQW23_08664	CM008445.1	282948699	282952264	+	3399	protein_coding	hypothetical protein && sp|Q1MX30|XA21_ORYSI Receptor kinase-like protein Xa21 OS=Oryza sativa subsp. indica OX=39946 GN=XA21 PE=1 SV=1 && PF13855:Leucine rich repeat|PF08263:Leucine rich repeat N-terminal domain|PF00069:Protein kinase domain	-	-
novel.4302	14.7923	8.4033	0	508.578	223.633	147.466	7.73187	293.226	-5.26274	2.34911e-08	4.77491e-06	-	CM008448.1	210897305	210905146	+	1674	-	- && sp|O81832|Y4729_ARATH G-type lectin S-receptor-like serine/threonine-protein kinase At4g27290 OS=Arabidopsis thaliana OX=3702 GN=At4g27290 PE=3 SV=4 && -	-	-
gene-CQW23_19884	3844.16	3556.99	1046.17	11416.1	37714	16016.4	2815.77	21715.5	-2.94728	2.6866e-08	5.42106e-06	CQW23_19884	CM008450.1	185213209	185221368	-	1080	protein_coding	hypothetical protein && - && -	-	-
gene-CQW23_02326	1503.27	2456.16	1563.99	268.351	556.702	306.766	1841.14	377.273	2.28609	2.76751e-08	5.54383e-06	CQW23_02326	CM008443.1	213301209	213308452	+	930	protein_coding	Protein DEHYDRATION-INDUCED 19 -like protein 4 && sp|Q8VXU6|DI194_ARATH Protein DEHYDRATION-INDUCED 19 homolog 4 OS=Arabidopsis thaliana OX=3702 GN=DI19-4 PE=1 SV=1 && PF05605:Drought induced 19 protein (Di19), zinc-binding|PF14571:Stress-induced protein Di19, C-terminal	-	-
novel.5906	225.583	234.092	1215.76	49.2172	8.56465	27.3085	558.479	28.3635	4.30622	3.28876e-08	6.54061e-06	-	CM008450.1	10182218	10192461	-	9183	-	- && sp|Q99315|YG31B_YEAST Transposon Ty3-G Gag-Pol polyprotein OS=Saccharomyces cerevisiae (strain ATCC 204508 / S288c) OX=559292 GN=TY3B-G PE=1 SV=3 && -	-	-
gene-CQW23_03947	64.7164	45.6179	152.253	0	0	0	87.5291	0	8.88874	3.82404e-08	7.55084e-06	CQW23_03947	CM008444.1	114056707	114059487	-	2781	protein_coding	hypothetical protein && sp|Q9SKK2|RLP21_ARATH Receptor like protein 21 OS=Arabidopsis thaliana OX=3702 GN=RLP21 PE=3 SV=2 && PF08263:Leucine rich repeat N-terminal domain|PF13855:Leucine rich repeat	-	-
novel.6192	360.563	210.082	280.387	1203.48	1069.63	4677.95	283.677	2317.02	-3.02956	4.05083e-08	7.94193e-06	-	CM008450.1	198688380	198690457	-	640	-	- && sp|P00303|BABL_CUCSA Basic blue protein OS=Cucumis sativus OX=3659 PE=1 SV=1 && PF02298:Plastocyanin-like domain	-	-
novel.3560	72.1126	231.691	18.0895	0	0	0	107.298	0	9.17893	4.57472e-08	8.90589e-06	-	CM008447.1	181090711	181093234	+	2275	-	- && - && -	-	-
novel.2288	0	0	0	131.246	56.146	54.617	0	80.6697	-8.86146	4.74193e-08	9.16685e-06	-	CM008445.1	161158314	161165235	-	1062	-	- && sp|Q8VZR2|ASD2_ARATH Alpha-L-arabinofuranosidase 2 OS=Arabidopsis thaliana OX=3702 GN=ASD2 PE=2 SV=1 && -	-	-
gene-CQW23_29346	463.185	336.132	2601.11	94.919	41.8716	103.772	1133.48	80.1876	3.8222	5.24764e-08	1.00355e-05	CQW23_29346	CM008454.1	231541806	231543482	-	1365	protein_coding	UDP-glucuronate 4-epimerase 6 && sp|Q9LIS3|GAE6_ARATH UDP-glucuronate 4-epimerase 6 OS=Arabidopsis thaliana OX=3702 GN=GAE6 PE=1 SV=1 && PF16363:GDP-mannose 4,6 dehydratase	-	-
gene-CQW23_33459	0	0	0	37.4989	81.84	124.709	0	81.3492	-8.87546	5.26389e-08	1.00355e-05	CQW23_33459	MLFT02000587.1	65781	81540	+	1302	protein_coding	hypothetical protein && sp|A0A2P1GIW7|SAT_CATRO Stemmadenine O-acetyltransferase OS=Catharanthus roseus OX=4058 GN=SAT PE=1 SV=1 && PF00225:Kinesin motor domain|PF02458:Transferase family	-	-
novel.10036	45.3015	110.443	84.4175	0	0	0	80.0541	0	8.75771	5.82573e-08	1.10306e-05	-	MLFT02000356.1	157097	160095	+	2999	-	- && - && -	-	-
gene-CQW23_04980	447.468	274.908	836.638	30.4678	69.4688	9.10284	519.671	36.3465	3.83819	6.01268e-08	1.13071e-05	CQW23_04980	CM008444.1	144374757	144379302	+	1719	protein_coding	Calcium-dependent protein kinase 16 && sp|Q9FKW4|CDPKS_ARATH Calcium-dependent protein kinase 28 OS=Arabidopsis thaliana OX=3702 GN=CPK28 PE=1 SV=1 && PF00069:Protein kinase domain|PF13499:EF-hand domain pair	-	-
novel.6131	0	0	0	25.7805	109.437	118.337	0	84.5182	-8.93068	6.47916e-08	1.2102e-05	-	CM008450.1	180793948	180795878	-	1796	-	- && - && -	-	-
gene-CQW23_17239	353.167	527.007	694.937	101.95	99.9209	64.6301	525.037	88.8337	2.56497	6.52786e-08	1.21112e-05	CQW23_17239	CM008449.1	210004866	210009575	+	2724	protein_coding	Glutamate receptor 3.7 && sp|Q9SDQ4|GLR37_ARATH Glutamate receptor 3.7 OS=Arabidopsis thaliana OX=3702 GN=GLR3.7 PE=2 SV=2 && PF00060:Ligand-gated ion channel|PF01094:Receptor family ligand binding region|PF00497:Bacterial extracellular solute-binding proteins, family 3	-	-
gene-CQW23_24962	207.093	211.283	358.021	32.8115	21.8874	33.6805	258.799	29.4598	3.13713	6.77668e-08	1.2489e-05	CQW23_24962	CM008452.1	227134967	227147479	+	1491	protein_coding	IAA-amino acid hydrolase ILR1-like 6 && sp|Q8VYX0|ILL6_ARATH IAA-amino acid hydrolase ILR1-like 6 OS=Arabidopsis thaliana OX=3702 GN=ILL6 PE=1 SV=2 && PF07687:Peptidase dimerisation domain|PF01546:Peptidase family M20/M25/M40	-	-
gene-CQW23_07062	0	0	0	168.745	161.777	6.37199	0	112.298	-9.33913	6.89834e-08	1.2629e-05	CQW23_07062	CM008445.1	94003674	94005425	-	1752	protein_coding	hypothetical protein && sp|Q5MLE9|TM2NV_SOLLC ToMV resistant protein Tm-2 netted virescent OS=Solanum lycopersicum OX=4081 GN=Tm-2nv PE=1 SV=1 && PF00931:NB-ARC domain	-	-
gene-CQW23_02168	793.238	357.74	1015.27	8.20287	78.0335	73.733	722.083	53.3231	3.7547	7.1409e-08	1.2987e-05	CQW23_02168	CM008443.1	191962622	191966638	+	1095	protein_coding	Gibberellin 2-beta-dioxygenase 2 && sp|Q9XHM5|G2OX2_PEA Gibberellin 2-beta-dioxygenase 2 OS=Pisum sativum OX=3888 GN=GA2OX2 PE=2 SV=1 && PF14226:non-haem dioxygenase in morphine synthesis N-terminal|PF03171:2OG-Fe(II) oxygenase superfamily	-	-
novel.3073	45.3015	146.457	56.5296	0	0	0	82.7628	0	8.80471	7.24686e-08	1.30936e-05	-	CM008446.1	75518198	75519441	-	511	-	- && sp|Q0J0H4|ODPB2_ORYSJ Pyruvate dehydrogenase E1 component subunit beta-2, mitochondrial OS=Oryza sativa subsp. japonica OX=39947 GN=Os09g0509200 PE=2 SV=1 && -	-	-
gene-CQW23_13234	980.916	680.667	570.572	114.84	197.939	105.593	744.052	139.457	2.41484	7.46447e-08	1.33992e-05	CQW23_13234	CM008447.1	217925481	217928611	-	531	protein_coding	Protein FLOWERING LOCUS T && sp|Q9SXZ2|FT_ARATH Protein FLOWERING LOCUS T OS=Arabidopsis thaliana OX=3702 GN=FT PE=1 SV=2 && PF01161:Phosphatidylethanolamine-binding protein	-	-
gene-CQW23_01060	0	3.60141	0	89.0598	136.083	118.337	1.20047	114.493	-6.78669	7.53092e-08	1.34313e-05	CQW23_01060	CM008443.1	45143161	45148889	+	534	protein_coding	hypothetical protein && sp|Q9C8G9|AB1C_ARATH ABC transporter C family member 1 OS=Arabidopsis thaliana OX=3702 GN=ABCC1 PE=1 SV=1 && PF00005:ABC transporter	-	-
gene-CQW23_14561	0	0	0	152.339	45.6781	47.3348	0	81.784	-8.88099	7.58266e-08	1.3434e-05	CQW23_14561	CM008448.1	180689716	180689991	+	276	protein_coding	hypothetical protein && - && -	-	-
gene-CQW23_18721	992.935	617.042	449.222	2197.2	3083.27	3606.54	686.4	2962.34	-2.10991	7.62961e-08	1.3434e-05	CQW23_18721	CM008450.1	19367105	19368855	+	1026	protein_coding	putative carboxylesterase 8 && sp|O64640|CXE8_ARATH Probable carboxylesterase 8 OS=Arabidopsis thaliana OX=3702 GN=CXE8 PE=2 SV=1 && PF07859:alpha/beta hydrolase fold	-	-
gene-CQW23_08184	17.5659	86.4339	185.417	0	0	0	96.4723	0	9.02839	7.80621e-08	1.36579e-05	CQW23_08184	CM008445.1	254494839	254504933	-	1566	protein_coding	Cytochrome 94B3 && sp|Q9FMV7|C94B1_ARATH Cytochrome P450 94B1 OS=Arabidopsis thaliana OX=3702 GN=CYP94B1 PE=1 SV=1 && PF00067:Cytochrome P450	-	-
gene-CQW23_12065	662.881	768.301	1410.22	116.012	237.907	141.094	947.136	165.004	2.52044	8.51565e-08	1.48054e-05	CQW23_12065	CM008447.1	18419300	18427843	+	2835	protein_coding	ABC transporter A family member 7 && sp|Q9STT5|AB7A_ARATH ABC transporter A family member 7 OS=Arabidopsis thaliana OX=3702 GN=ABCA7 PE=3 SV=2 && PF00005:ABC transporter|PF12698:ABC-2 family transporter protein	-	-
gene-CQW23_15243	79.5087	40.816	114.567	0	0	0	78.2971	0	8.72775	8.74476e-08	1.51088e-05	CQW23_15243	CM008448.1	228938542	228942447	+	2586	protein_coding	putative linoleate 9S-lipoxygenase 5 && sp|Q43191|LOX15_SOLTU Probable linoleate 9S-lipoxygenase 5 OS=Solanum tuberosum OX=4113 GN=LOX1.5 PE=2 SV=1 && PF01477:PLAT/LH2 domain|PF00305:Lipoxygenase	-	-
gene-CQW23_09164	636.994	721.483	479.371	153.511	111.34	139.273	612.616	134.708	2.18541	9.02256e-08	1.54919e-05	CQW23_09164	CM008446.1	5676552	5679102	-	585	protein_coding	Stem-specific protein TSJT1 && - && PF12481:Aluminium induced protein	-	-
novel.5702	105.395	70.8278	50.4998	0	0	0	75.5743	0	8.675	9.38187e-08	1.60094e-05	-	CM008450.1	80065182	80100417	+	4416	-	- && - && -	-	-
gene-CQW23_34818	39.7544	112.844	80.6489	0	0	0	77.7492	0	8.71543	9.61e-08	1.62981e-05	CQW23_34818	MLFT02001604.1	4480	5829	-	453	protein_coding	putative peptide/nitrate transporter && sp|Q3EAQ5|PTR36_ARATH Probable peptide/nitrate transporter At3g43790 OS=Arabidopsis thaliana OX=3702 GN=ZIFL2 PE=2 SV=2 && -	-	-
gene-CQW23_25847	829.295	999.992	154.514	4104.95	3795.09	8664.99	661.267	5521.68	-3.06266	9.71857e-08	1.63817e-05	CQW23_25847	CM008453.1	51036011	51038401	+	753	protein_coding	Glutathione S-transferase U16 && sp|Q9FUS8|GSTUH_ARATH Glutathione S-transferase U17 OS=Arabidopsis thaliana OX=3702 GN=GSTU17 PE=2 SV=1 && PF00043:Glutathione S-transferase, C-terminal domain|PF02798:Glutathione S-transferase, N-terminal domain	-	-
novel.6676	31.4337	2.40094	10.5522	401.941	265.504	188.429	14.7956	285.291	-4.25739	9.9078e-08	1.65995e-05	-	CM008451.1	36941505	36945366	-	1093	-	- && - && -	-	-
gene-CQW23_25042	48.9996	25.2099	208.029	0	0	0	94.0794	0	8.99322	1.02747e-07	1.71105e-05	CQW23_25042	CM008452.1	229279774	229282074	+	2301	protein_coding	hypothetical protein && sp|Q940K0|UNI_ARATH Disease resistance protein UNI OS=Arabidopsis thaliana OX=3702 GN=UNI PE=1 SV=2 && PF00931:NB-ARC domain	-	-
novel.6334	0	0	0	111.325	54.2428	52.7965	0	72.788	-8.71325	1.20753e-07	1.99885e-05	-	CM008451.1	44595175	44611042	+	4932	-	- && - && -	-	-
novel.250	0	0	0	105.466	44.7265	67.361	0	72.5177	-8.70805	1.23185e-07	2.02697e-05	-	CM008443.1	116697798	116703515	+	1190	-	- && sp|O65717|CNGC1_ARATH Cyclic nucleotide-gated ion channel 1 OS=Arabidopsis thaliana OX=3702 GN=CNGC1 PE=1 SV=1 && -	-	-
gene-CQW23_03474	0	0	0	59.7638	154.164	28.2188	0	80.7154	-8.86345	1.34622e-07	2.20207e-05	CQW23_03474	CM008444.1	64047247	64047573	+	327	protein_coding	hypothetical protein && - && -	-	-
gene-CQW23_24684	3755.4	11440.5	7212.42	1810.49	1801.43	1286.23	7469.44	1632.72	2.19372	1.36799e-07	2.22451e-05	CQW23_24684	CM008452.1	221288268	221290270	+	450	protein_coding	Calmodulin && sp|A2Y609|CALM2_ORYSI Calmodulin-2 OS=Oryza sativa subsp. indica OX=39946 GN=CAM2 PE=3 SV=1 && PF13499:EF-hand domain pair	-	-
novel.5977	75.8107	90.0353	48.9923	0	0	0	71.6128	0	8.59671	1.52017e-07	2.45753e-05	-	CM008450.1	36398706	36429141	-	744	-	- && - && -	-	-
novel.6803	68.4145	130.851	33.164	0	0	0	77.4766	0	8.70935	1.57899e-07	2.53776e-05	-	CM008451.1	163371564	163374536	-	1337	-	- && - && -	-	-
gene-CQW23_29612	0	9.60377	0	360.926	124.663	129.26	3.20126	204.95	-6.10319	1.60041e-07	2.55732e-05	CQW23_29612	MLFT02000015.1	2148172	2149752	-	981	protein_coding	putative Myb family transcription factor && sp|A3AWH5|MOF1_ORYSJ Myb family transcription factor MOF1 OS=Oryza sativa subsp. japonica OX=39947 GN=MOF1 PE=1 SV=1 && PF00249:Myb-like DNA-binding domain	GARP-G2-like	GARP->GARP-G2-like
gene-CQW23_32402	0	0	0	127.73	13.3228	117.427	0	86.16	-8.95699	1.7148e-07	2.72437e-05	CQW23_32402	MLFT02000280.1	87330	88322	-	993	protein_coding	hypothetical protein && sp|P93604|LRK10_WHEAT Rust resistance kinase Lr10 OS=Triticum aestivum OX=4565 GN=LRK10 PE=2 SV=1 && PF00069:Protein kinase domain	-	-
gene-CQW23_05161	1099.25	584.629	1564.74	180.463	249.327	96.4901	1082.87	175.427	2.6268	1.72617e-07	2.72675e-05	CQW23_05161	CM008444.1	147883327	147884757	-	1431	protein_coding	hypothetical protein && - && PF08263:Leucine rich repeat N-terminal domain|PF13855:Leucine rich repeat	-	-
gene-CQW23_19372	110.942	145.257	104.768	683.182	585.251	419.641	120.323	562.691	-2.2274	1.92103e-07	3.01733e-05	CQW23_19372	CM008450.1	134394602	134394994	-	393	protein_coding	hypothetical protein && sp|Q39794|NLTP_GERHY Non-specific lipid-transfer protein OS=Gerbera hybrida OX=18101 PE=3 SV=1 && PF00234:Protease inhibitor/seed storage/LTP family	-	-
novel.829	0	0	0	60.9356	96.1144	48.245	0	68.4317	-8.62518	2.0069e-07	3.13439e-05	-	CM008443.1	250386087	250393868	-	1131	-	- && - && -	-	-
gene-CQW23_09260	363.336	716.681	185.417	66.7948	29.5005	26.3982	421.812	40.8978	3.37111	2.15939e-07	3.35361e-05	CQW23_09260	CM008446.1	8844159	8848028	+	1512	protein_coding	Aspartic proteinase A2 && sp|O65390|APA1_ARATH Aspartic proteinase A1 OS=Arabidopsis thaliana OX=3702 GN=APA1 PE=1 SV=1 && PF03489:Saposin-like type B, region 2|PF00026:Eukaryotic aspartyl protease|PF05184:Saposin-like type B, region 1	-	-
gene-CQW23_02000	0	0	0	80.8569	16.1777	147.466	0	81.5002	-8.87741	2.30424e-07	3.55857e-05	CQW23_02000	CM008443.1	175600400	175602809	-	579	protein_coding	Beta-enolase && sp|Q9C9C4|ENO1_ARATH Enolase 1, chloroplastic OS=Arabidopsis thaliana OX=3702 GN=ENO1 PE=1 SV=1 && PF00113:Enolase, C-terminal TIM barrel domain	-	-
novel.8882	2335.34	2942.35	3280.98	917.55	943.063	509.759	2852.89	790.124	1.85263	2.42129e-07	3.71856e-05	-	CM008454.1	236030124	236033082	+	1824	-	- && sp|Q94CD1|HHT1_ARATH Omega-hydroxypalmitate O-feruloyl transferase OS=Arabidopsis thaliana OX=3702 GN=HHT1 PE=1 SV=1 && PF02458:Transferase family	-	-
novel.4560	0	0	0	148.824	35.2102	40.9628	0	74.9989	-8.75591	2.65729e-07	4.05847e-05	-	CM008448.1	122948648	122986656	-	866	-	- && - && -	-	-
novel.6445	15.7168	14.4056	0	308.194	234.1	227.571	10.0408	256.622	-4.69772	2.69731e-07	4.09695e-05	-	CM008451.1	143016919	143022771	+	2613	-	- && sp|Q8GV43|PLCD6_ARATH Phosphoinositide phospholipase C 6 OS=Arabidopsis thaliana OX=3702 GN=PLC6 PE=2 SV=2 && -	-	-
gene-CQW23_28035	25.8866	106.842	89.6936	0	0	0	74.1407	0	8.64712	2.73856e-07	4.13688e-05	CQW23_28035	CM008454.1	43356541	43357854	+	1314	protein_coding	hypothetical protein && sp|Q5PNY6|PUB21_ARATH U-box domain-containing protein 21 OS=Arabidopsis thaliana OX=3702 GN=PUB21 PE=2 SV=1 && PF04564:U-box domain	-	-
gene-CQW23_20020	1531.93	3547.39	1427.56	326.943	518.637	132.901	2168.96	326.161	2.73327	2.82502e-07	4.24428e-05	CQW23_20020	CM008450.1	187545609	187546984	-	864	protein_coding	Phosphoglycerate mutase-like protein AT74 && sp|Q9MAA2|AT74_ARATH Phosphoglycerate mutase-like protein AT74 OS=Arabidopsis thaliana OX=3702 GN=At3g05170 PE=2 SV=1 && PF00300:Histidine phosphatase superfamily (branch 1)	-	-
gene-CQW23_04595	1005.88	1103.23	1269.28	348.036	373.038	346.818	1126.13	355.964	1.66166	2.88162e-07	4.30591e-05	CQW23_04595	CM008444.1	136921131	136924989	+	816	protein_coding	Vesicle-associated protein 4-2 && sp|Q8VYN2|VAP42_ARATH Vesicle-associated protein 4-2 OS=Arabidopsis thaliana OX=3702 GN=PVA42 PE=1 SV=1 && PF00635:MSP (Major sperm protein) domain	-	-
gene-CQW23_32910	0	0	0	5.8592	157.019	118.337	0	93.7382	-9.07994	3.01279e-07	4.47772e-05	CQW23_32910	MLFT02000413.1	48285	62157	-	1437	protein_coding	Photosystem II CP43 reaction center protein && sp|Q06FW0|PSBC_PELHO Photosystem II CP43 reaction center protein OS=Pelargonium hortorum OX=4031 GN=psbC PE=3 SV=1 && PF00421:Photosystem II protein	-	-
gene-CQW23_26806	594.467	927.964	1966.48	159.37	252.181	196.621	1162.97	202.724	2.52002	3.18595e-07	4.70976e-05	CQW23_26806	CM008453.1	252983476	252986046	+	1146	protein_coding	Glucan endo-1%2C3-beta-glucosidase 11 && sp|Q9ZQG9|E1314_ARATH Glucan endo-1,3-beta-glucosidase 14 OS=Arabidopsis thaliana OX=3702 GN=At2g27500 PE=2 SV=2 && PF00332:Glycosyl hydrolases family 17	-	-
novel.3105	27.7356	84.033	102.507	0	0	0	71.4252	0	8.59398	3.40386e-07	5.00512e-05	-	CM008446.1	106369279	106372055	-	2777	-	- && - && -	-	-
gene-CQW23_31816	222.809	152.46	156.022	389.051	1081.05	3389.9	177.097	1620	-3.19344	3.43701e-07	5.02713e-05	CQW23_31816	MLFT02000205.1	366993	367544	+	552	protein_coding	hypothetical protein && - && PF04398:Protein of unknown function, DUF538	-	-
gene-CQW23_15176	2561.85	1073.22	2014.71	274.21	396.829	64.6301	1883.26	245.223	2.94166	3.68681e-07	5.36411e-05	CQW23_15176	CM008448.1	225189904	225191399	+	1083	protein_coding	hypothetical protein && sp|Q9SAH7|WRK40_ARATH Probable WRKY transcription factor 40 OS=Arabidopsis thaliana OX=3702 GN=WRKY40 PE=1 SV=1 && PF03106:WRKY DNA -binding domain	WRKY	WRKY
gene-CQW23_09969	1047.48	1685.46	2041.09	297.647	520.54	262.162	1591.35	360.116	2.14351	3.7603e-07	5.42697e-05	CQW23_09969	CM008446.1	114512023	114516467	-	1734	protein_coding	hypothetical protein && sp|Q6GPW6|DGUOK_XENLA Deoxyguanosine kinase, mitochondrial OS=Xenopus laevis OX=8355 GN=dguok PE=1 SV=1 && PF01712:Deoxynucleoside kinase	-	-
gene-CQW23_08545	97.0746	114.045	78.3877	562.483	329.263	568.927	96.5023	486.891	-2.3374	3.76927e-07	5.42697e-05	CQW23_08545	CM008445.1	273432629	273435409	+	642	protein_coding	High mobility group B protein 7 && sp|Q8LDF9|HMGB7_ARATH High mobility group B protein 7 OS=Arabidopsis thaliana OX=3702 GN=HMGB7 PE=1 SV=1 && PF00505:HMG (high mobility group) box	HMG	HMG
gene-CQW23_05700	238.526	583.429	495.953	25.7805	46.6298	85.5667	439.303	52.659	3.05553	3.96276e-07	5.67599e-05	CQW23_05700	CM008444.1	158539175	158542913	-	2076	protein_coding	hypothetical protein && - && PF04601:Domain of unknown function (DUF569)	-	-
novel.9689	59.1693	88.8348	46.7311	0	0	0	64.9118	0	8.45479	4.53301e-07	6.43584e-05	-	MLFT02000163.1	362469	364800	-	2036	-	- && - && -	-	-
gene-CQW23_04056	787.691	1957.97	4362.58	117.184	481.524	228.481	2369.41	275.73	3.10258	4.53983e-07	6.43584e-05	CQW23_04056	CM008444.1	121959073	121962192	-	1638	protein_coding	CSC1-like protein ERD4 && sp|A9LIW2|CSC1L_BRAJU CSC1-like protein ERD4 OS=Brassica juncea OX=3707 GN=ERD4 PE=3 SV=2 && PF14703:Cytosolic domain of 10TM putative phosphate transporter|PF02714:Calcium-dependent channel, 7TM region, putative phosphate	-	-
gene-CQW23_24830	2337.19	3391.33	2500.87	379.676	757.496	123.799	2743.13	420.323	2.70622	5.0599e-07	7.13652e-05	CQW23_24830	CM008452.1	224199707	224201450	+	819	protein_coding	putative calcium-binding protein CML50 && sp|Q2QY10|CBP_ORYSJ Calcium-binding protein CBP OS=Oryza sativa subsp. japonica OX=39947 GN=CBP PE=2 SV=1 && -	-	-
gene-CQW23_23002	4907.35	8181.21	1214.26	1006.61	481.524	466.976	4767.61	651.703	2.87125	5.1476e-07	7.22337e-05	CQW23_23002	CM008451.1	195220023	195225673	-	555	protein_coding	hypothetical protein && - && -	-	-
gene-CQW23_05705	1325.76	549.816	1159.99	121.871	238.859	227.571	1011.85	196.1	2.36644	5.17627e-07	7.2269e-05	CQW23_05705	CM008444.1	158588249	158589985	+	1467	protein_coding	hypothetical protein && sp|Q9LH84|AATP5_ARATH AAA-ATPase At3g28510 OS=Arabidopsis thaliana OX=3702 GN=At3g28510 PE=2 SV=1 && PF00004:ATPase family associated with various cellular activities (AAA)|PF14363:Domain associated at C-terminal with AAA	-	-
gene-CQW23_22284	41.6034	32.4127	50.4998	191.01	407.297	281.278	41.5053	293.195	-2.81634	5.32112e-07	7.39181e-05	CQW23_22284	CM008451.1	166822414	166824839	-	1026	protein_coding	2-hydroxyisoflavanone dehydratase && sp|Q5NUF4|HIDM_GLYEC 2-hydroxyisoflavanone dehydratase OS=Glycyrrhiza echinata OX=46348 GN=HIDM PE=1 SV=1 && PF07859:alpha/beta hydrolase fold	-	-
gene-CQW23_11488	979.991	2512.59	2736.79	467.564	86.5981	290.381	2076.45	281.514	2.88386	5.4129e-07	7.48171e-05	CQW23_11488	CM008447.1	4831481	4833350	+	900	protein_coding	Protein TIFY 10A && sp|Q8H395|TI10B_ORYSJ Protein TIFY 10b OS=Oryza sativa subsp. japonica OX=39947 GN=TIFY10B PE=1 SV=1 && PF06200:tify domain|PF09425:Divergent CCT motif	Tify	Tify
gene-CQW23_11958	309.714	539.011	122.104	1661.67	1283.75	3858.69	323.61	2268.04	-2.81109	5.50705e-07	7.57397e-05	CQW23_11958	CM008447.1	15587558	15589126	+	1014	protein_coding	hypothetical protein && sp|Q4V3D9|SSL10_ARATH Protein STRICTOSIDINE SYNTHASE-LIKE 10 OS=Arabidopsis thaliana OX=3702 GN=SSL10 PE=2 SV=1 && PF03088:Strictosidine synthase	-	-
novel.5757	0	0	0	77.3414	91.3563	27.3085	0	65.3354	-8.55787	5.64859e-07	7.73018e-05	-	CM008450.1	171966251	171969295	+	1310	-	- && - && -	-	-
novel.3357	906.954	410.561	1404.95	103.122	116.099	213.006	907.488	144.076	2.65437	5.72773e-07	7.79988e-05	-	CM008447.1	8294021	8299207	+	3010	-	- && - && -	-	-
gene-CQW23_01869	0	0	0	58.592	57.0977	65.5404	0	60.41	-8.44529	5.76866e-07	7.8171e-05	CQW23_01869	CM008443.1	150590989	150591323	-	234	protein_coding	hypothetical protein && - && -	-	-
gene-CQW23_30101	7729.91	5436.93	5340.92	13872.2	20132.6	27569.8	6169.25	20524.9	-1.73422	5.80814e-07	7.83221e-05	CQW23_30101	MLFT02000043.1	943732	945142	-	984	protein_coding	Peroxidase 42 && sp|Q9SB81|PER42_ARATH Peroxidase 42 OS=Arabidopsis thaliana OX=3702 GN=PER42 PE=1 SV=2 && PF00141:Peroxidase	-	-
gene-CQW23_27748	1430.23	1153.65	1191.64	437.096	427.281	396.884	1258.51	420.42	1.58206	6.0047e-07	8.05796e-05	CQW23_27748	CM008454.1	19084798	19089817	-	2313	protein_coding	Glycosyltransferase family protein 64 protein C5 && sp|Q84WB7|GINT1_ARATH Glucosamine inositolphosphorylceramide transferase 1 OS=Arabidopsis thaliana OX=3702 GN=GINT1 PE=1 SV=1 && PF09258:Glycosyl transferase family 64 domain	-	-
novel.5867	14.7923	37.2146	6.78355	206.244	190.326	334.074	19.5968	243.548	-3.65759	6.13978e-07	8.17006e-05	-	CM008450.1	205261161	205266268	+	5037	-	- && sp|Q94HW2|POLR1_ARATH Retrovirus-related Pol polyprotein from transposon RE1 OS=Arabidopsis thaliana OX=3702 GN=RE1 PE=2 SV=1 && -	-	-
novel.2220	4.6226	0	0	155.855	67.5656	116.516	1.54087	113.312	-6.18675	6.14735e-07	8.17006e-05	-	CM008445.1	66502132	66510995	-	8864	-	- && - && -	-	-
gene-CQW23_04542	814.502	1214.88	1188.63	363.27	162.728	196.621	1072.67	240.873	2.15654	6.25457e-07	8.27279e-05	CQW23_04542	CM008444.1	135809185	135838881	-	1554	protein_coding	Asparagine--tRNA ligase && sp|Q9SW96|SYNC1_ARATH Asparagine--tRNA ligase, cytoplasmic 1 OS=Arabidopsis thaliana OX=3702 GN=SYNC1 PE=1 SV=1 && PF00152:tRNA synthetases class II (D, K and N)	-	-
gene-CQW23_10901	155.319	154.861	272.849	11.7184	0	0	194.343	3.90613	5.6945	6.43007e-07	8.46443e-05	CQW23_10901	CM008446.1	211011044	211011838	-	795	protein_coding	Transcriptional activator Myb && sp|Q9SN12|MYB77_ARATH Transcription factor MYB77 OS=Arabidopsis thaliana OX=3702 GN=MYB77 PE=1 SV=1 && PF13921:Myb-like DNA-binding domain	MYB	MYB->MYB
novel.2639	82.2823	73.2287	35.4252	0	0	0	63.6454	0	8.42662	6.69191e-07	8.76735e-05	-	CM008446.1	23417806	23424599	+	2433	-	- && - && -	-	-
novel.5920	70.2635	48.0188	66.328	0	0	0	61.5368	0	8.37938	6.80467e-07	8.87303e-05	-	CM008450.1	16162484	16194369	-	1904	-	- && - && -	-	-
gene-CQW23_12450	81.3578	146.457	10.5522	0	0	0	79.4558	0	8.74568	6.90017e-07	8.95532e-05	CQW23_12450	CM008447.1	132571564	132581780	-	726	protein_coding	hypothetical protein && - && -	-	-
gene-CQW23_03882	817.276	1732.28	1173.55	299.991	196.035	363.203	1241.04	286.41	2.11503	7.46692e-07	9.6164e-05	CQW23_03882	CM008444.1	109260727	109265785	+	1113	protein_coding	Alpha/beta hydrolase domain-containing protein 17B && sp|Q7ZVZ7|AB17C_DANRE Alpha/beta hydrolase domain-containing protein 17C OS=Danio rerio OX=7955 GN=abhd17c PE=2 SV=1 && PF12146:Serine aminopeptidase, S33	-	-
novel.8521	0	0	0	19.9213	63.7591	120.157	0	67.9459	-8.61592	7.47912e-07	9.6164e-05	-	CM008454.1	9845271	9846665	+	1395	-	- && - && -	-	-
novel.4481	0	0	0	111.325	65.6623	21.8468	0	66.278	-8.57786	7.68598e-07	9.8124e-05	-	CM008448.1	28475907	28516092	-	907	-	- && - && -	-	-
gene-CQW23_05147	245.922	134.453	562.281	43.358	18.0809	9.10284	314.219	23.5139	3.75126	7.73714e-07	9.8124e-05	CQW23_05147	CM008444.1	147794724	147795688	+	831	protein_coding	hypothetical protein && sp|Q8H0Z4|GT121_ARATH Putative glutamine amidotransferase GAT1_2.1 OS=Arabidopsis thaliana OX=3702 GN=GAT1_2.1 PE=2 SV=1 && PF07722:Peptidase C26	-	-
gene-CQW23_18453	12.0188	91.2358	122.858	0	0	0	75.3707	0	8.67164	7.73804e-07	9.8124e-05	CQW23_18453	CM008450.1	3403519	3404259	+	741	protein_coding	Dehydration-responsive element-binding protein 1E && sp|Q9FJ93|DRE1D_ARATH Dehydration-responsive element-binding protein 1D OS=Arabidopsis thaliana OX=3702 GN=DREB1D PE=2 SV=1 && PF00847:AP2 domain	AP2/ERF-ERF	AP2/ERF->AP2/ERF-ERF
novel.7653	290.299	816.32	211.044	37.4989	11.4195	0	439.221	16.3061	4.76477	8.00514e-07	0.000101048	-	CM008452.1	218430831	218837248	-	7530	-	- && - && -	-	-
gene-CQW23_05656	230.206	320.526	205.768	728.884	933.547	1325.37	252.166	995.935	-1.98369	8.73524e-07	0.000109762	CQW23_05656	CM008444.1	157780195	157781184	-	990	protein_coding	Ribonucleoside-diphosphate reductase small chain B && sp|P49730|RIR2_TOBAC Ribonucleoside-diphosphate reductase small chain OS=Nicotiana tabacum OX=4097 PE=2 SV=1 && PF00268:Ribonucleotide reductase, small chain	-	-
gene-CQW23_25782	392.921	1014.4	7079.77	19.9213	78.9851	17.2954	2829.03	38.7339	6.18971	9.18131e-07	0.000114845	CQW23_25782	CM008453.1	42655482	42661211	-	1821	protein_coding	Protein NRT1/ PTR FAMILY 2.13 && sp|Q8RX77|PTR21_ARATH Protein NRT1/ PTR FAMILY 2.13 OS=Arabidopsis thaliana OX=3702 GN=NPF2.13 PE=1 SV=1 && PF00854:POT family	-	-
gene-CQW23_03711	1715.91	1829.52	1166.02	529.671	517.686	403.256	1570.48	483.538	1.6995	9.33734e-07	0.000116271	CQW23_03711	CM008444.1	93429116	93432342	-	1737	protein_coding	hypothetical protein && sp|Q4F883|SG101_ARATH Senescence-associated carboxylesterase 101 OS=Arabidopsis thaliana OX=3702 GN=SAG101 PE=1 SV=1 && PF01764:Lipase (class 3)|PF18117:Enhanced disease susceptibility 1 protein EP domain	-	-
gene-CQW23_11523	367.035	605.037	613.534	85.5443	81.84	14.5645	528.535	60.6496	3.12661	9.41497e-07	0.000116712	CQW23_11523	CM008447.1	5613080	5614306	+	1227	protein_coding	Transcription factor HEC2 && sp|Q8S3D2|BH087_ARATH Transcription factor bHLH87 OS=Arabidopsis thaliana OX=3702 GN=BHLH87 PE=1 SV=1 && PF00010:Helix-loop-helix DNA-binding domain	bHLH	bHLH
gene-CQW23_14562	0	0	0	79.6851	37.1135	60.0787	0	58.9591	-8.40959	1.00532e-06	0.000124067	CQW23_14562	CM008448.1	180690131	180695576	+	756	protein_coding	hypothetical protein && - && -	-	-
gene-CQW23_23719	3107.31	7080.38	4652.76	1543.31	1177.16	1525.64	4946.82	1415.37	1.80525	1.09026e-06	0.000133952	CQW23_23719	CM008452.1	77536256	77540423	+	447	protein_coding	Ubiquitin-conjugating enzyme E2-17 kDa && sp|P35135|UBC4_SOLLC Ubiquitin-conjugating enzyme E2-17 kDa OS=Solanum lycopersicum OX=4081 PE=2 SV=1 && PF00179:Ubiquitin-conjugating enzyme	-	-
gene-CQW23_07837	649.013	818.721	466.558	4940.47	3612.38	1250.73	644.764	3267.86	-2.34192	1.12913e-06	0.000138113	CQW23_07837	CM008445.1	242505830	242514137	+	2013	protein_coding	putative plastid-lipid-associated protein 14%2C chloroplastic && sp|Q9LV04|PAP14_ARATH Probable plastid-lipid-associated protein 14, chloroplastic OS=Arabidopsis thaliana OX=3702 GN=PAP14 PE=1 SV=1 && PF04755:PAP_fibrillin	-	-
novel.40	0	0	0	191.01	19.9842	20.9365	0	77.3102	-8.79947	1.14044e-06	0.000138276	-	CM008443.1	11613164	11615435	+	919	-	- && - && -	-	-
gene-CQW23_08284	150.697	114.045	161.298	8.20287	11.4195	0.910284	142.013	6.84423	4.38413	1.14046e-06	0.000138276	CQW23_08284	CM008445.1	257274140	257276447	-	873	protein_coding	hypothetical protein && - && -	-	-
gene-CQW23_25949	0	0	0	21.0931	36.1619	148.376	0	68.5437	-8.62855	1.18261e-06	0.00014276	CQW23_25949	CM008453.1	68118777	68122671	+	549	protein_coding	ATP synthase subunit a && - && -	-	-
novel.9363	50.8486	44.4174	213.305	0	2.85488	1.82057	102.857	1.55848	6.00089	1.20572e-06	0.000144917	-	MLFT02000038.1	1581005	1583702	-	1616	-	- && - && -	-	-
gene-CQW23_12647	946.709	716.681	450.729	41.0144	161.777	24.5777	704.706	75.7896	3.21538	1.2656e-06	0.000151455	CQW23_12647	CM008447.1	180689775	180690194	+	420	protein_coding	hypothetical protein && - && -	-	-
gene-CQW23_19896	0	0	0	35.1552	157.019	18.2057	0	70.1265	-8.6608	1.28041e-06	0.000152568	CQW23_19896	CM008450.1	185270606	185271043	-	438	protein_coding	hypothetical protein && - && -	-	-
novel.3377	0	0	0	79.6851	30.4521	65.5404	0	58.5592	-8.39981	1.29359e-06	0.000153476	-	CM008447.1	12662330	12664894	+	713	-	- && - && -	-	-
gene-CQW23_34906	4054.95	4538.98	1756.19	13470.3	14909.2	10265.3	3450.04	12881.6	-1.90083	1.32433e-06	0.000156452	CQW23_34906	MLFT02001737.1	9737	10872	+	636	protein_coding	hypothetical protein && sp|P32765|ASP_THECC 21 kDa seed protein OS=Theobroma cacao OX=3641 GN=ASP PE=2 SV=1 && PF00197:Trypsin and protease inhibitor	-	-
gene-CQW23_24362	462.26	295.316	348.222	14.0621	37.1135	0	368.599	17.0585	4.43375	1.332e-06	0.000156689	CQW23_24362	CM008452.1	198525140	198525610	-	471	protein_coding	hypothetical protein && sp|Q147F9|AATPC_ARATH AAA-ATPase At3g50940 OS=Arabidopsis thaliana OX=3702 GN=At3g50940 PE=2 SV=1 && PF14363:Domain associated at C-terminal with AAA	-	-
novel.2897	54.5467	37.2146	8.29101	188.666	551.944	367.755	33.3508	369.455	-3.47609	1.36395e-06	0.000159768	-	CM008446.1	207510582	207513034	+	2453	-	- && sp|P92559|M1280_ARATH Uncharacterized mitochondrial protein AtMg01280 OS=Arabidopsis thaliana OX=3702 GN=AtMg01280 PE=3 SV=1 && PF02790:Cytochrome C oxidase subunit II, transmembrane domain	-	-
gene-CQW23_20428	41.6034	104.441	36.9327	0	0	0	60.9923	0	8.36424	1.40553e-06	0.000163943	CQW23_20428	CM008450.1	197700812	197701998	-	648	protein_coding	hypothetical protein && - && PF00903:Glyoxalase/Bleomycin resistance protein/Dioxygenase superfamily	-	-
gene-CQW23_04563	52.6977	55.2217	62.5594	0	0	0	56.8262	0	8.26413	1.44769e-06	0.000168151	CQW23_04563	CM008444.1	136219307	136224196	-	1104	protein_coding	hypothetical protein && sp|Q93YN1|CRPK1_ARATH Cold-responsive protein kinase 1 OS=Arabidopsis thaliana OX=3702 GN=CRPK1 PE=1 SV=1 && PF00069:Protein kinase domain	-	-
gene-CQW23_16510	0	0	0.753728	79.6851	16.1777	167.492	0.251243	87.785	-8.02293	1.47115e-06	0.000170023	CQW23_16510	CM008449.1	22100215	22101888	+	1674	protein_coding	Reticuline oxidase-like protein && sp|Q9SVG3|BBE21_ARATH Berberine bridge enzyme-like 21 OS=Arabidopsis thaliana OX=3702 GN=At4g20840 PE=2 SV=1 && PF08031:Berberine and berberine like|PF01565:FAD binding domain	-	-
gene-CQW23_15277	124.81	115.245	118.335	554.28	446.314	412.359	119.464	470.984	-1.97847	1.47611e-06	0.000170023	CQW23_15277	CM008448.1	229902763	229906084	-	1119	protein_coding	hypothetical protein && - && PF04862:Protein of unknown function (DUF642)	-	-
gene-CQW23_02190	701.711	1062.42	1701.92	168.745	252.181	334.984	1155.35	251.97	2.19621	1.51147e-06	0.000173373	CQW23_02190	CM008443.1	195280941	195283856	-	1476	protein_coding	hypothetical protein && - && -	-	-
gene-CQW23_31815	1168.59	1587.02	999.443	3820.2	2971.93	5289.66	1251.69	4027.26	-1.68643	1.58959e-06	0.000181581	CQW23_31815	MLFT02000205.1	355440	355967	+	528	protein_coding	hypothetical protein && - && PF04398:Protein of unknown function, DUF538	-	-
gene-CQW23_04370	956.878	1196.87	697.198	3197.95	2295.33	8659.53	950.315	4717.6	-2.31199	1.98661e-06	0.000225999	CQW23_04370	CM008444.1	131128415	131128825	+	411	protein_coding	histone H3.2 && sp|P59226|H32_ARATH Histone H3.2 OS=Arabidopsis thaliana OX=3702 GN=HTR2 PE=1 SV=2 && PF00125:Core histone H2A/H2B/H3/H4	-	-
gene-CQW23_33647	2.77356	0	9.79846	38.6707	419.668	93.7592	4.19067	184.033	-5.40447	2.01586e-06	0.000228387	CQW23_33647	MLFT02000642.1	78241	94184	+	1548	protein_coding	hypothetical protein && - && -	-	-
novel.7755	149.772	126.049	36.1789	360.926	1038.23	827.448	104	742.2	-2.83853	2.17343e-06	0.000245234	-	CM008453.1	15201682	15203663	+	1800	-	- && - && -	-	-
novel.5785	0	0	0	16.4057	101.824	63.7199	0	60.6499	-8.45192	2.22054e-06	0.000249531	-	CM008450.1	185246653	185247900	+	990	-	- && - && -	-	-
gene-CQW23_24705	1849.97	1565.41	2271.74	4683.84	5307.23	4759.87	1895.7	4916.98	-1.37471	2.26906e-06	0.000253951	CQW23_24705	CM008452.1	221677442	221679483	+	1344	protein_coding	Tubulin beta-2 chain && sp|Q43594|TBB1_ORYSJ Tubulin beta-1 chain OS=Oryza sativa subsp. japonica OX=39947 GN=TUBB1 PE=2 SV=2 && PF03953:Tubulin C-terminal domain|PF00091:Tubulin/FtsZ family, GTPase domain	-	-
novel.7278	0	0	0	66.7948	19.0326	89.2078	0	58.3451	-8.39497	2.39189e-06	0.000266618	-	CM008452.1	223318994	223319753	+	552	-	- && - && -	-	-
gene-CQW23_15276	0	0	0	69.1385	47.5814	42.7833	0	53.1677	-8.26043	2.44836e-06	0.000271817	CQW23_15276	CM008448.1	229898002	229902128	+	1905	protein_coding	putative boron transporter 7 && sp|Q9XI23|BOR4_ARATH Boron transporter 4 OS=Arabidopsis thaliana OX=3702 GN=BOR4 PE=2 SV=1 && PF00955:HCO3- transporter family	-	-
gene-CQW23_15902	1068.75	1295.31	2217.47	315.225	481.524	435.116	1527.17	410.621	1.89477	2.4852e-06	0.000274804	CQW23_15902	CM008448.1	248082038	248087970	+	1086	protein_coding	hypothetical protein && sp|Q0WSY2|FPP4_ARATH Filament-like plant protein 4 OS=Arabidopsis thaliana OX=3702 GN=FPP4 PE=1 SV=1 && PF05911:Filament-like plant protein, long coiled-coil|PF13419:Haloacid dehalogenase-like hydrolase	-	-
gene-CQW23_32669	0	0	0	33.9833	98.0177	36.4113	0	56.1375	-8.33988	2.53287e-06	0.000278959	CQW23_32669	MLFT02000323.1	141917	146052	-	2808	protein_coding	hypothetical protein && sp|Q6L439|R1A4_SOLDE Putative late blight resistance protein homolog R1A-4 OS=Solanum demissum OX=50514 GN=R1A-4 PE=5 SV=2 && PF00931:NB-ARC domain	-	-
gene-CQW23_02112	482.6	636.25	353.498	1778.85	1193.34	3754.01	490.782	2242.07	-2.19258	2.56412e-06	0.00028128	CQW23_02112	CM008443.1	188182628	188183038	+	411	protein_coding	histone H3.2 && sp|P59226|H32_ARATH Histone H3.2 OS=Arabidopsis thaliana OX=3702 GN=HTR2 PE=1 SV=2 && PF00125:Core histone H2A/H2B/H3/H4	-	-
gene-CQW23_12433	501.09	274.908	316.566	91.4035	37.1135	42.7833	364.188	57.1001	2.67835	2.60753e-06	0.000284912	CQW23_12433	CM008447.1	127716221	127724582	+	2748	protein_coding	Cyclic nucleotide-gated ion channel 1 && sp|Q9LD40|CNG13_ARATH Putative cyclic nucleotide-gated ion channel 13 OS=Arabidopsis thaliana OX=3702 GN=CNGC13 PE=3 SV=2 && PF00520:Ion transport protein|PF07727:Reverse transcriptase (RNA-dependent DNA polymerase)	-	-
novel.8021	0	0	0	130.074	7.61302	65.5404	0	67.7425	-8.60947	2.67167e-06	0.000289746	-	CM008453.1	232503634	232506671	+	2689	-	- && - && -	-	-
gene-CQW23_20151	0	0	0	72.654	68.5172	24.5777	0	55.2496	-8.31576	2.67274e-06	0.000289746	CQW23_20151	CM008450.1	192209236	192211724	+	432	protein_coding	hypothetical protein && - && -	-	-
gene-CQW23_06250	134.055	72.0282	34.6715	274.21	1328.47	484.271	80.2517	695.651	-3.11732	2.72926e-06	0.000294515	CQW23_06250	CM008445.1	40071762	40083453	+	1782	protein_coding	ATP synthase subunit alpha%2C mitochondrial && sp|P05495|ATPAM_NICPL ATP synthase subunit alpha, mitochondrial OS=Nicotiana plumbaginifolia OX=4092 GN=ATPA PE=3 SV=1 && PF00306:ATP synthase alpha/beta chain, C terminal domain|PF00006:ATP synthase alpha/beta family, nucleotide-binding domain	-	-
gene-CQW23_08113	903.256	266.505	604.49	63.2793	140.841	48.245	591.417	84.1218	2.81333	2.73804e-06	0.000294515	CQW23_08113	CM008445.1	252841459	252843925	-	1086	protein_coding	Phosphate carrier protein%2C mitochondrial && sp|Q9FMU6|MPCP3_ARATH Mitochondrial phosphate carrier protein 3, mitochondrial OS=Arabidopsis thaliana OX=3702 GN=MPT3 PE=1 SV=1 && PF00153:Mitochondrial carrier protein	-	-
gene-CQW23_24593	1198.18	1249.69	1940.85	553.108	312.134	250.328	1462.91	371.857	1.97747	2.89811e-06	0.00030953	CQW23_24593	CM008452.1	217565036	217565671	+	636	protein_coding	hypothetical protein && sp|Q9SRN0|NHL1_ARATH NDR1/HIN1-like protein 1 OS=Arabidopsis thaliana OX=3702 GN=NHL1 PE=2 SV=1 && PF03168:Late embryogenesis abundant protein	-	-
gene-CQW23_30604	357.789	471.785	270.588	967.939	1246.63	1725.9	366.721	1313.49	-1.84233	2.90002e-06	0.00030953	CQW23_30604	MLFT02000080.1	991964	993569	-	438	protein_coding	Gibberellin-regulated protein 14 && sp|P46689|GASA1_ARATH Gibberellin-regulated protein 1 OS=Arabidopsis thaliana OX=3702 GN=GASA1 PE=2 SV=2 && PF02704:Gibberellin regulated protein	-	-
gene-CQW23_03935	1183.39	2583.41	2699.85	608.185	629.026	593.505	2155.55	610.239	1.82059	2.96248e-06	0.00031498	CQW23_03935	CM008444.1	112772366	112783032	+	933	protein_coding	Choline-phosphate cytidylyltransferase B && sp|F4JJE0|CCT2_ARATH Choline-phosphate cytidylyltransferase 2 OS=Arabidopsis thaliana OX=3702 GN=CCT2 PE=1 SV=1 && PF01467:Cytidylyltransferase-like	-	-
gene-CQW23_32510	123.886	291.714	124.365	24.6086	11.4195	15.4748	179.988	17.1677	3.39524	3.01844e-06	0.0003197	CQW23_32510	MLFT02000300.1	131712	137252	-	531	protein_coding	hypothetical protein && sp|Q9FPH3|THA2_ARATH Probable low-specificity L-threonine aldolase 2 OS=Arabidopsis thaliana OX=3702 GN=THA2 PE=1 SV=1 && -	-	-
gene-CQW23_32620	23.113	34.8137	122.104	0	0	0	60.0102	0	8.34434	3.39755e-06	0.00035848	CQW23_32620	MLFT02000312.1	272947	274300	-	534	protein_coding	hypothetical protein && sp|Q8GX77|FB316_ARATH F-box protein At1g61340 OS=Arabidopsis thaliana OX=3702 GN=At1g61340 PE=2 SV=1 && -	-	-
gene-CQW23_04352	613.881	214.884	683.631	53.9046	117.05	60.0787	504.132	77.0112	2.71013	3.44326e-06	0.000361922	CQW23_04352	CM008444.1	130498766	130502890	-	2556	protein_coding	Alpha%2Calpha-trehalose-phosphate synthase [UDP-forming] 6 && sp|Q9LMI0|TPS7_ARATH Probable alpha,alpha-trehalose-phosphate synthase [UDP-forming] 7 OS=Arabidopsis thaliana OX=3702 GN=TPS7 PE=1 SV=1 && PF02358:Trehalose-phosphatase|PF00982:Glycosyltransferase family 20	-	-
gene-CQW23_21171	1655.82	2339.72	1549.66	644.512	694.688	448.77	1848.4	595.99	1.63287	3.51504e-06	0.000368067	CQW23_21171	CM008451.1	6495772	6499696	-	861	protein_coding	Phosphatidylinositol:ceramide inositolphosphotransferase && sp|Q9SH93|IPCS2_ARATH Phosphatidylinositol:ceramide inositolphosphotransferase 2 OS=Arabidopsis thaliana OX=3702 GN=IPCS2 PE=1 SV=1 && PF14360:PAP2 superfamily C-terminal	-	-
gene-CQW23_28851	14.7923	21.6085	3.76864	485.141	138.938	71.0021	13.3898	231.694	-4.12952	3.67185e-06	0.000383036	CQW23_28851	CM008454.1	212961303	212962274	-	972	protein_coding	hypothetical protein && sp|Q9SX78|CXE2_ARATH Probable carboxylesterase 2 OS=Arabidopsis thaliana OX=3702 GN=CXE2 PE=2 SV=1 && PF07859:alpha/beta hydrolase fold	-	-
gene-CQW23_08337	2046.89	2836.71	2959.14	855.443	933.547	1086.88	2614.25	958.623	1.44715	3.8615e-06	0.000401305	CQW23_08337	CM008445.1	258642421	258646535	+	1194	protein_coding	hypothetical protein && sp|Q9LFL3|TOL1_ARATH TOM1-like protein 1 OS=Arabidopsis thaliana OX=3702 GN=TOL1 PE=1 SV=1 && PF00790:VHS domain|PF03127:GAT domain	-	-
gene-CQW23_07927	96.1501	31.2122	56.5296	224.993	393.974	690.905	61.2973	436.624	-2.82966	4.08799e-06	0.000423252	CQW23_07927	CM008445.1	246332791	246334320	-	1530	protein_coding	Cytochrome 89A2 && sp|Q9SRQ1|C89A9_ARATH Cytochrome P450 89A9 OS=Arabidopsis thaliana OX=3702 GN=CYP89A9 PE=2 SV=1 && PF00067:Cytochrome P450	-	-
novel.3161	235.753	310.922	171.85	875.364	1331.33	655.404	239.508	954.032	-1.9959	4.10544e-06	0.000423473	-	CM008446.1	164586390	164591175	-	3102	-	- && - && -	-	-
gene-CQW23_12891	683.22	744.292	237.424	2192.51	1978.43	2771.81	554.979	2314.25	-2.06122	4.23182e-06	0.000434886	CQW23_12891	CM008447.1	206670587	206677085	-	345	protein_coding	DNA-directed RNA polymerase II subunit RPB9 && sp|Q6NLH0|RPB9A_ARATH DNA-directed RNA polymerases II, IV and V subunit 9A OS=Arabidopsis thaliana OX=3702 GN=NRPB9A PE=1 SV=1 && PF02150:RNA polymerases M/15 Kd subunit|PF01096:Transcription factor S-II (TFIIS)	-	-
novel.3911	0	0	0	107.809	37.1135	21.8468	0	55.5898	-8.32379	4.43679e-06	0.000452941	-	CM008447.1	175556882	175562125	-	572	-	- && - && -	-	-
novel.6447	50.8486	62.4245	52.0072	527.328	223.633	235.763	55.0934	328.908	-2.57848	4.44028e-06	0.000452941	-	CM008451.1	143369171	143378813	+	2257	-	- && sp|Q03684|BIP4_TOBAC Luminal-binding protein 4 OS=Nicotiana tabacum OX=4097 GN=BIP4 PE=2 SV=1 && PF00012:Hsp70 protein	-	-
novel.6809	51.7731	25.2099	84.4175	0	0	0	53.8002	0	8.18665	4.57476e-06	0.000464944	-	CM008451.1	168409761	168421869	-	7128	-	- && - && -	-	-
novel.1377	0	0	0	10.5466	150.357	31.8599	0	64.2546	-8.53503	4.61481e-06	0.000467296	-	CM008444.1	108669482	108670729	-	1080	-	- && - && -	-	-
gene-CQW23_29982	1161.2	1117.64	1178.83	309.366	347.344	100.131	1152.56	252.28	2.19262	4.91247e-06	0.000494078	CQW23_29982	MLFT02000036.1	192596	193850	-	933	protein_coding	hypothetical protein && sp|Q9FJ47|SAG12_ARATH Senescence-specific cysteine protease SAG12 OS=Arabidopsis thaliana OX=3702 GN=SAG12 PE=1 SV=1 && PF08246:Cathepsin propeptide inhibitor domain (I29)|PF00112:Papain family cysteine protease	-	-
gene-CQW23_25038	29.5846	54.0212	72.3579	0	0	0	51.9879	0	8.13596	4.91504e-06	0.000494078	CQW23_25038	CM008452.1	229230448	229242261	+	2031	protein_coding	hypothetical protein && sp|Q9T048|DRL27_ARATH Disease resistance protein At4g27190 OS=Arabidopsis thaliana OX=3702 GN=At4g27190 PE=2 SV=1 && PF00931:NB-ARC domain	-	-
gene-CQW23_02044	1338.71	1584.62	1386.86	549.593	579.541	416	1436.73	515.045	1.48014	5.00195e-06	0.000500993	CQW23_02044	CM008443.1	183730897	183740418	+	993	protein_coding	NAC transcription factor && sp|Q9FY93|NAC83_ARATH NAC domain-containing protein 83 OS=Arabidopsis thaliana OX=3702 GN=NAC083 PE=1 SV=1 && PF02365:No apical meristem (NAM) protein	NAC	NAC
gene-CQW23_05781	0	0	0	3.51552	163.68	47.3348	0	71.5101	-8.68937	5.2975e-06	0.000527325	CQW23_05781	CM008444.1	165365118	165365888	-	591	protein_coding	putative cytochrome c biosynthesis protein && sp|Q04647|CCBS_DAUCA Probable cytochrome c biosynthesis protein OS=Daucus carota OX=4039 PE=2 SV=1 && -	-	-
gene-CQW23_06713	1108.5	1182.46	5002.49	188.666	466.298	474.258	2431.15	376.407	2.69092	5.30301e-06	0.000527325	CQW23_06713	CM008445.1	62118423	62120086	-	741	protein_coding	hypothetical protein && sp|Q9LMA8|TI10A_ARATH Protein TIFY 10A OS=Arabidopsis thaliana OX=3702 GN=TIFY10A PE=1 SV=1 && PF06200:tify domain|PF09425:Divergent CCT motif	Tify	Tify
gene-CQW23_02890	40.6789	147.658	422.088	12.8902	6.6614	16.3851	203.475	11.9789	4.08747	5.38971e-06	0.000534026	CQW23_02890	CM008443.1	248234969	248241509	-	1491	protein_coding	Polyamine oxidase 1 && sp|Q9FNA2|PAO1_ARATH Polyamine oxidase 1 OS=Arabidopsis thaliana OX=3702 GN=PAO1 PE=1 SV=1 && PF01593:Flavin containing amine oxidoreductase	-	-
gene-CQW23_17272	347.62	333.731	255.514	66.7948	19.0326	54.617	312.288	46.8148	2.74081	5.45492e-06	0.000538557	CQW23_17272	CM008449.1	212127304	212131056	+	3000	protein_coding	G-type lectin S-receptor-like serine/threonine-protein kinase && sp|Q9ZR08|Y4230_ARATH G-type lectin S-receptor-like serine/threonine-protein kinase At4g03230 OS=Arabidopsis thaliana OX=3702 GN=At4g03230 PE=3 SV=3 && PF13947:Wall-associated receptor kinase galacturonan-binding|PF07714:Protein tyrosine kinase|PF08276:PAN-like domain|PF00954:S-locus glycoprotein domain|PF01453:D-mannose binding lec…	-	-
gene-CQW23_30746	558.41	458.58	852.466	174.604	128.47	175.685	623.152	159.586	1.96639	5.68322e-06	0.0005591	CQW23_30746	MLFT02000091.1	11749	17315	-	1443	protein_coding	Glutathione gamma-glutamylcysteinyltransferase 1 && sp|Q2TSC7|PCS1_LOTJA Glutathione gamma-glutamylcysteinyltransferase 1 OS=Lotus japonicus OX=34305 GN=PCS1 PE=2 SV=1 && PF05023:Phytochelatin synthase|PF09328:Domain of unknown function (DUF1984)	-	-
gene-CQW23_03306	2377.87	1817.51	5114.8	246.086	1021.1	338.626	3103.39	535.27	2.53525	5.72182e-06	0.000560901	CQW23_03306	CM008444.1	36249789	36255014	-	3054	protein_coding	hypothetical protein && sp|O81108|ACA2_ARATH Calcium-transporting ATPase 2, plasma membrane-type OS=Arabidopsis thaliana OX=3702 GN=ACA2 PE=1 SV=1 && PF00122:E1-E2 ATPase|PF13246:Cation transport ATPase (P-type)|PF00690:Cation transporter/ATPase, N-terminus|PF12515:Ca2+-ATPase N terminal autoinhibitory domain|PF00689:Cation transporting ATPase, C-terminus	-	-
gene-CQW23_07896	0	0	0	38.6707	19.9842	102.862	0	53.839	-8.2797	5.86415e-06	0.000572822	CQW23_07896	CM008445.1	245524545	245527320	+	1080	protein_coding	putative Histone-lysine N-methyltransferase ATXR5 && sp|Q9FNE9|ATXR6_ARATH Histone-lysine N-methyltransferase ATXR6 OS=Arabidopsis thaliana OX=3702 GN=ATXR6 PE=1 SV=1 && PF00628:PHD-finger	PHD	PHD
gene-CQW23_31867	0	0	0	32.8115	60.9042	52.7965	0	48.8374	-8.13897	5.89718e-06	0.00057402	CQW23_31867	MLFT02000211.1	204674	205907	-	924	protein_coding	hypothetical protein && - && -	-	-
novel.1622	426.204	1525.8	1996.63	337.49	192.229	171.133	1316.21	233.617	2.49526	6.00805e-06	0.000582759	-	CM008445.1	35072186	35083341	+	9218	-	- && sp|Q4WKB9|CWC22_ASPFU Pre-mRNA-splicing factor cwc22 OS=Neosartorya fumigata (strain ATCC MYA-4609 / Af293 / CBS 101355 / FGSC A1100) OX=330879 GN=cwc22 PE=3 SV=1 && -	-	-
gene-CQW23_16963	42.5279	16.8066	109.291	0	0	0	56.2084	0	8.25031	6.25597e-06	0.000603129	CQW23_16963	CM008449.1	151478952	151482011	+	3060	protein_coding	hypothetical protein && sp|Q6JN46|EIX2_SOLLC Receptor-like protein EIX2 OS=Solanum lycopersicum OX=4081 GN=EIX2 PE=1 SV=2 && PF08263:Leucine rich repeat N-terminal domain|PF13855:Leucine rich repeat	-	-
novel.3972	205.243	224.488	250.991	51.5609	17.1293	22.7571	226.908	30.4824	2.90442	6.26169e-06	0.000603129	-	CM008447.1	210662668	210673387	-	7902	-	- && - && -	-	-
gene-CQW23_22769	4770.52	3051.6	2141.34	6217.78	14572.3	22675.2	3321.15	14488.4	-2.12521	6.35919e-06	0.000610394	CQW23_22769	CM008451.1	186737561	186739293	-	1170	protein_coding	Chalcone synthase 1B && sp|Q43163|CHSB_SOLTU Chalcone synthase 1B OS=Solanum tuberosum OX=4113 GN=CHS1B PE=2 SV=1 && PF02797:Chalcone and stilbene synthases, C-terminal domain|PF00195:Chalcone and stilbene synthases, N-terminal domain	-	-
gene-CQW23_33503	213.564	332.53	363.297	71.4822	17.1293	30.0394	303.13	39.5503	2.94539	6.42539e-06	0.000614614	CQW23_33503	MLFT02000600.1	61918	63308	-	555	protein_coding	Soluble inorganic pyrophosphatase && sp|Q43187|IPYR_SOLTU Soluble inorganic pyrophosphatase PPA1 OS=Solanum tuberosum OX=4113 GN=PPA1 PE=1 SV=1 && PF00719:Inorganic pyrophosphatase	-	-
gene-CQW23_19310	514.958	656.658	410.028	144.136	26.6456	65.5404	527.214	78.7741	2.74645	6.94473e-06	0.000662	CQW23_19310	CM008450.1	117915270	117917789	-	639	protein_coding	hypothetical protein && sp|F4JQ51|KN7I_ARATH Kinesin-like protein KIN-7I OS=Arabidopsis thaliana OX=3702 GN=KIN7I PE=1 SV=1 && -	-	-
gene-CQW23_17312	29.5846	0	13.5671	73.8259	534.815	352.28	14.3839	320.307	-4.46572	7.01457e-06	0.00066636	CQW23_17312	CM008449.1	215677615	215677926	-	312	protein_coding	hypothetical protein && - && -	-	-
novel.4808	24.0375	33.6132	13.5671	384.363	63.7591	324.061	23.7393	257.394	-3.44681	7.27451e-06	0.000688686	-	CM008448.1	249727783	249729462	-	1102	-	- && sp|Q940P8|TCPB_ARATH T-complex protein 1 subunit beta OS=Arabidopsis thaliana OX=3702 GN=CCT2 PE=1 SV=1 && PF00118:TCP-1/cpn60 chaperonin family	-	-
gene-CQW23_33009	109.093	121.248	21.8581	500.375	446.314	791.947	84.0663	579.545	-2.79049	7.38271e-06	0.000696545	CQW23_33009	MLFT02000436.1	143913	149259	-	1023	protein_coding	Tetraketide alpha-pyrone reductase 1 && sp|Q500U8|TKPR1_ARATH Tetraketide alpha-pyrone reductase 1 OS=Arabidopsis thaliana OX=3702 GN=TKPR1 PE=1 SV=1 && PF01370:NAD dependent epimerase/dehydratase family	-	-
gene-CQW23_05380	217.262	477.787	683.631	79.6851	60.9042	10.9234	459.56	50.5042	3.19006	7.43476e-06	0.00069907	CQW23_05380	CM008444.1	152717326	152718408	-	1083	protein_coding	hypothetical protein && sp|Q9SND6|M3K20_ARATH Mitogen-activated protein kinase kinase kinase 20 OS=Arabidopsis thaliana OX=3702 GN=MAPKKK20 PE=1 SV=1 && PF00069:Protein kinase domain	-	-
novel.10024	22.1885	148.858	151.499	4.68736	0	0	107.515	1.56245	6.19629	7.53403e-06	0.000706003	-	MLFT02000340.1	15197	16644	+	1243	-	- && sp|Q6R311|AAT2_MALDO Alcohol acyl transferase 2 OS=Malus domestica OX=3750 GN=AAT2 PE=2 SV=1 && PF02458:Transferase family	-	-
gene-CQW23_20752	3281.12	4959.14	5292.68	978.486	1895.64	1518.35	4510.98	1464.16	1.62311	7.84019e-06	0.00073221	CQW23_20752	CM008450.1	205004071	205006654	+	1326	protein_coding	hypothetical protein && sp|O48832|ERD7_ARATH Protein EARLY-RESPONSIVE TO DEHYDRATION 7, chloroplastic OS=Arabidopsis thaliana OX=3702 GN=ERD7 PE=1 SV=1 && PF06911:Senescence-associated protein	-	-
novel.4162	0	0	0	63.2793	29.5005	50.0656	0	47.6151	-8.10133	8.02797e-06	0.000743659	-	CM008448.1	110506649	110530669	+	1957	-	- && sp|Q94HW2|POLR1_ARATH Retrovirus-related Pol polyprotein from transposon RE1 OS=Arabidopsis thaliana OX=3702 GN=RE1 PE=2 SV=1 && -	-	-
gene-CQW23_17391	1108.5	1513.79	791.414	243.743	313.086	65.5404	1137.9	207.456	2.45592	8.03697e-06	0.000743659	CQW23_17391	CM008449.1	220725577	220726966	+	777	protein_coding	Myb-related protein && sp|Q7XBH4|MYB4_ORYSJ Transcription factor MYB4 OS=Oryza sativa subsp. japonica OX=39947 GN=MYB4 PE=2 SV=2 && PF00249:Myb-like DNA-binding domain	MYB	MYB->MYB
gene-CQW23_15144	0	0	0	66.7948	11.4195	82.8358	0	53.6834	-8.27471	8.04348e-06	0.000743659	CQW23_15144	CM008448.1	223970727	223971008	+	282	protein_coding	hypothetical protein && - && -	-	-
novel.5905	330.978	650.655	431.886	69.1385	21.8874	0.910284	471.173	30.6454	3.95088	8.23451e-06	0.000758783	-	CM008450.1	10178506	10180793	-	1850	-	- && sp|Q7X6P3|RUS1_ARATH Protein root UVB sensitive 1, chloroplastic OS=Arabidopsis thaliana OX=3702 GN=RUS1 PE=1 SV=1 && -	-	-
gene-CQW23_04541	937.464	1171.66	1060.5	296.475	319.747	445.129	1056.54	353.784	1.57757	8.39416e-06	0.000770924	CQW23_04541	CM008444.1	135794997	135798376	-	732	protein_coding	Glucose-induced degradation protein 8 -like protein && sp|Q84WK5|GID8_ARATH Protein GID8 homolog OS=Arabidopsis thaliana OX=3702 GN=GID8 PE=1 SV=1 && PF08513:LisH|PF10607:CTLH/CRA C-terminal to LisH motif domain	-	-
gene-CQW23_06305	0	0	0	32.8115	42.8233	65.5404	0	47.0584	-8.08549	8.66371e-06	0.000793045	CQW23_06305	CM008445.1	46628729	46630882	+	402	protein_coding	hypothetical protein && - && -	-	-
gene-CQW23_24533	1937.79	1948.36	1885.83	598.81	874.546	435.116	1924	636.157	1.59663	8.93879e-06	0.000815217	CQW23_24533	CM008452.1	214418268	214420599	-	1248	protein_coding	Myb family transcription factor APL && sp|Q9SQQ9|PHL9_ARATH Myb-related protein 2 OS=Arabidopsis thaliana OX=3702 GN=MYR2 PE=1 SV=1 && PF00249:Myb-like DNA-binding domain|PF14379:MYB-CC type transfactor, LHEQLE motif	GARP-G2-like	GARP->GARP-G2-like
gene-CQW23_09048	301.394	320.526	1340.88	131.246	19.9842	25.4879	654.267	58.906	3.47927	8.96491e-06	0.000815217	CQW23_09048	CM008445.1	296468940	296471440	-	1500	protein_coding	Cytokinin dehydrogenase 6 && sp|O22213|CKX1_ARATH Cytokinin dehydrogenase 1 OS=Arabidopsis thaliana OX=3702 GN=CKX1 PE=1 SV=1 && PF01565:FAD binding domain|PF09265:Cytokinin dehydrogenase 1, FAD and cytokinin binding	-	-
gene-CQW23_33235	0	0	0	21.0931	175.1	5.4617	0	67.2181	-8.59974	9.46667e-06	0.000858021	CQW23_33235	MLFT02000521.1	145620	148588	+	2295	protein_coding	putative cytochrome c biosynthesis protein && sp|P10582|DPOM_MAIZE DNA polymerase OS=Zea mays OX=4577 PE=3 SV=1 && PF01578:Cytochrome C assembly protein|PF03175:DNA polymerase type B, organellar and viral	-	-
gene-CQW23_08450	695.239	579.827	937.637	36.327	216.971	43.6936	737.568	98.9973	2.89575	9.70095e-06	0.000876382	CQW23_08450	CM008445.1	264947666	264949878	+	924	protein_coding	NAC domain-containing protein 48 && sp|Q9C598|NAC81_ARATH Protein ATAF2 OS=Arabidopsis thaliana OX=3702 GN=NAC081 PE=1 SV=1 && PF02365:No apical meristem (NAM) protein	NAC	NAC
gene-CQW23_12384	0	0	0	53.9046	27.5972	58.2582	0	46.5867	-8.07017	9.94858e-06	0.000895825	CQW23_12384	CM008447.1	113582737	113588097	+	756	protein_coding	hypothetical protein && - && -	-	-
gene-CQW23_12089	193.225	250.898	129.641	824.975	576.687	686.354	191.255	696.005	-1.8661	1.0148e-05	0.000910693	CQW23_12089	CM008447.1	21980956	21988846	+	2676	protein_coding	Histidine kinase 3 && sp|Q9C5U0|AHK4_ARATH Histidine kinase 4 OS=Arabidopsis thaliana OX=3702 GN=AHK4 PE=1 SV=1 && PF00512:His Kinase A (phospho-acceptor) domain|PF00072:Response regulator receiver domain|PF02518:Histidine kinase-, DNA gyrase B-, and HSP90-like ATPase|PF03924:CHASE domain	Others	Others
gene-CQW23_16084	759.031	326.528	545.699	1243.32	1942.27	4414.88	543.753	2533.49	-2.21972	1.01796e-05	0.000910693	CQW23_16084	CM008448.1	252175638	252178851	-	1518	protein_coding	Trans-cinnamate 4-monooxygenase && sp|F1B283|C4H2_PETHY Trans-cinnamate 4-monooxygenase C4H2 OS=Petunia hybrida OX=4102 GN=C4H2 PE=2 SV=1 && PF00067:Cytochrome P450	-	-
gene-CQW23_15957	497.392	594.233	363.297	135.933	44.7265	104.683	484.974	95.1142	2.35183	1.04054e-05	0.000927348	CQW23_15957	CM008448.1	249106464	249109673	+	1287	protein_coding	Dirigent protein 25 && sp|Q9LQQ0|DIR25_ARATH Dirigent protein 25 OS=Arabidopsis thaliana OX=3702 GN=DIR25 PE=3 SV=1 && PF00831:Ribosomal L29 protein|PF03018:Dirigent-like protein	-	-
gene-CQW23_02570	268.111	480.188	380.633	1013.64	1049.65	3009.4	376.311	1690.89	-2.16853	1.04328e-05	0.000927348	CQW23_02570	CM008443.1	232829258	232833052	-	828	protein_coding	histone H3.2 && sp|P59226|H32_ARATH Histone H3.2 OS=Arabidopsis thaliana OX=3702 GN=HTR2 PE=1 SV=2 && PF08149:BING4CT (NUC141) domain|PF00125:Core histone H2A/H2B/H3/H4	-	-
gene-CQW23_19821	0	0	0	26.9523	57.0977	54.617	0	46.2223	-8.05974	1.07842e-05	0.000953563	CQW23_19821	CM008450.1	183948421	183950819	-	597	protein_coding	NAD(P)H:quinone oxidoreductase && sp|Q8H9D2|NQR_SOLTU NAD(P)H:quinone oxidoreductase OS=Solanum tuberosum OX=4113 PE=2 SV=1 && PF03358:NADPH-dependent FMN reductase	-	-
gene-CQW23_17177	1296.18	923.162	720.564	2467.89	2590.33	3449.98	979.968	2836.07	-1.53332	1.07967e-05	0.000953563	CQW23_17177	CM008449.1	199153330	199156466	-	1065	protein_coding	GDSL esterase/lipase && sp|Q8VY93|GDL66_ARATH GDSL esterase/lipase At4g26790 OS=Arabidopsis thaliana OX=3702 GN=At4g26790 PE=2 SV=1 && PF00657:GDSL-like Lipase/Acylhydrolase	-	-
gene-CQW23_18326	0	0	5.27609	153.511	49.4847	92.8489	1.7587	98.6148	-5.70348	1.10198e-05	0.000969437	CQW23_18326	CM008449.1	254480169	254484004	-	2121	protein_coding	hypothetical protein && sp|Q8GWE0|PP314_ARATH Pentatricopeptide repeat-containing protein At4g16390, chloroplastic OS=Arabidopsis thaliana OX=3702 GN=P67 PE=1 SV=3 && -	-	-
gene-CQW23_10652	2660.77	3258.08	3812.36	9783.68	7146.73	7390.59	3243.73	8107	-1.3214	1.10466e-05	0.000969437	CQW23_10652	CM008446.1	203463963	203466781	+	1353	protein_coding	Tubulin alpha-3 chain && sp|P33629|TBA_PRUDU Tubulin alpha chain OS=Prunus dulcis OX=3755 GN=TUBA PE=2 SV=1 && PF00091:Tubulin/FtsZ family, GTPase domain|PF03953:Tubulin C-terminal domain	-	-
gene-CQW23_00433	403.091	247.297	497.46	782.789	2916.74	1568.42	382.616	1755.98	-2.19746	1.11288e-05	0.000973556	CQW23_00433	CM008443.1	10508122	10508757	-	636	protein_coding	hypothetical protein && sp|Q9SI72|PMEI9_ARATH Pectinesterase inhibitor 9 OS=Arabidopsis thaliana OX=3702 GN=PMEI9 PE=2 SV=1 && PF04043:Plant invertase/pectin methylesterase inhibitor	-	-
novel.6318	0	0	0	53.9046	28.5488	54.617	0	45.6902	-8.04208	1.13885e-05	0.000991168	-	CM008451.1	37845936	37892268	+	7245	-	- && - && -	-	-
gene-CQW23_05183	4.6226	22.8089	27.8879	181.635	118.002	319.51	18.4398	206.382	-3.48327	1.14018e-05	0.000991168	CQW23_05183	CM008444.1	148205360	148205665	-	306	protein_coding	hypothetical protein && - && -	-	-
gene-CQW23_20763	9.2452	9.60377	12.0596	72.654	109.437	164.761	10.3029	115.618	-3.48473	1.23627e-05	0.00107133	CQW23_20763	CM008450.1	205209194	205221792	+	1632	protein_coding	hypothetical protein && - && PF09329:Primase zinc finger	-	-
gene-CQW23_06285	1016.05	264.104	366.312	131.246	34.2586	52.7965	548.821	72.767	2.919	1.28397e-05	0.00110919	CQW23_06285	CM008445.1	44625406	44628129	-	879	protein_coding	hypothetical protein && sp|Q9KG32|Y283_BACHD Uncharacterized isomerase BH0283 OS=Bacillus halodurans (strain ATCC BAA-125 / DSM 18197 / FERM 7344 / JCM 9153 / C-125) OX=272558 GN=BH0283 PE=3 SV=1 && PF02567:Phenazine biosynthesis-like protein	-	-
gene-CQW23_16640	4275.91	2757.48	2662.17	1120.28	1344.65	1166.07	3231.85	1210.33	1.4169	1.31595e-05	0.00113327	CQW23_16640	CM008449.1	46116283	46118383	+	750	protein_coding	Umecyanin && sp|P42849|UMEC_ARMRU Umecyanin OS=Armoracia rusticana OX=3704 PE=1 SV=1 && PF02298:Plastocyanin-like domain	-	-
gene-CQW23_28369	204.319	421.365	360.282	21.0931	56.146	73.733	328.655	50.324	2.70205	1.3214e-05	0.00113443	CQW23_28369	CM008454.1	111987263	111988168	-	906	protein_coding	Ammonium transporter 1 member 2 && sp|O04161|AMT12_SOLLC Ammonium transporter 1 member 2 OS=Solanum lycopersicum OX=4081 GN=AMT1-2 PE=2 SV=1 && PF00909:Ammonium Transporter Family	-	-
gene-CQW23_18431	1507.89	1357.73	1195.41	576.545	402.539	260.341	1353.68	413.142	1.71317	1.32819e-05	0.00113673	CQW23_18431	CM008450.1	2349259	2352377	-	990	protein_coding	B2 protein && sp|C6TAQ0|NRPB_SOYBN DCD domain-containing protein NRP-B OS=Glycine max OX=3847 GN=NRP-B PE=2 SV=1 && PF10539:Development and cell death domain	-	-
gene-CQW23_26011	322.658	309.721	201.245	696.072	847.901	2158.28	277.875	1234.09	-2.15199	1.35439e-05	0.00115558	CQW23_26011	CM008453.1	78501436	78505282	-	1272	protein_coding	ATP-citrate synthase alpha chain protein 2 && sp|O22718|ACLA2_ARATH ATP-citrate synthase alpha chain protein 2 OS=Arabidopsis thaliana OX=3702 GN=ACLA-2 PE=2 SV=1 && PF08442:ATP-grasp domain|PF16114:ATP citrate lyase citrate-binding	-	-
gene-CQW23_02528	24.962	57.6226	56.5296	0	0	0	46.3714	0	7.9704	1.40694e-05	0.00119672	CQW23_02528	CM008443.1	231397356	231399630	+	1176	protein_coding	Homeobox-leucine zipper protein HOX27 && sp|P46665|HAT14_ARATH Homeobox-leucine zipper protein HAT14 OS=Arabidopsis thaliana OX=3702 GN=HAT14 PE=2 SV=3 && PF00046:Homeodomain|PF02183:Homeobox associated leucine zipper	HB-HD-ZIP	HB->HB-HD-ZIP
gene-CQW23_15241	22.1885	14.4056	7.53728	76.1695	166.535	226.661	14.7105	156.455	-3.41736	1.42726e-05	0.00121028	CQW23_15241	CM008448.1	228910367	228910876	-	510	protein_coding	Dehydration-responsive element-binding protein 3 && sp|Q9LYD3|DREB3_ARATH Dehydration-responsive element-binding protein 3 OS=Arabidopsis thaliana OX=3702 GN=DREB3 PE=2 SV=1 && PF00847:AP2 domain	AP2/ERF-ERF	AP2/ERF->AP2/ERF-ERF
gene-CQW23_23048	67.49	36.0141	33.164	0	0	0	45.556	0	7.9451	1.53946e-05	0.00130143	CQW23_23048	CM008451.1	196391961	196394669	-	2709	protein_coding	hypothetical protein && sp|Q6L400|R1B16_SOLDE Putative late blight resistance protein homolog R1B-16 OS=Solanum demissum OX=50514 GN=R1B-16 PE=3 SV=1 && PF00931:NB-ARC domain	-	-
gene-CQW23_26748	1046.56	411.761	1250.43	147.652	282.634	160.21	902.918	196.832	2.19764	1.55999e-05	0.00131476	CQW23_26748	CM008453.1	250324234	250325517	+	1284	protein_coding	Protein FANTASTIC FOUR 2 && sp|Q0V865|FAFL_ARATH Protein FAF-like, chloroplastic OS=Arabidopsis thaliana OX=3702 GN=At5g22090 PE=2 SV=1 && PF11250:Fantastic Four meristem regulator	-	-
gene-CQW23_00250	490.92	70.8278	325.61	14.0621	47.5814	23.6674	295.786	28.4369	3.37576	1.56779e-05	0.00131732	CQW23_00250	CM008443.1	4421389	4423090	+	1119	protein_coding	putative WRKY transcription factor 46 && sp|Q9SUP6|WRK53_ARATH Probable WRKY transcription factor 53 OS=Arabidopsis thaliana OX=3702 GN=WRKY53 PE=1 SV=1 && PF03106:WRKY DNA -binding domain	WRKY	WRKY
gene-CQW23_11174	0	15.6061	3.76864	60.9356	308.327	135.632	6.45825	168.298	-4.74122	1.59787e-05	0.00133853	CQW23_11174	CM008446.1	217295734	217312309	+	1806	protein_coding	Cell differentiation protein RCD1 -like protein && sp|P93286|CCMFC_ARATH Cytochrome c biogenesis CcmF C-terminal-like mitochondrial protein OS=Arabidopsis thaliana OX=3702 GN=CCMFC PE=1 SV=2 && PF00415:Regulator of chromosome condensation (RCC1) repeat|PF04078:Cell differentiation family, Rcd1-like	Rcd1-like	Rcd1-like
novel.3160	48.9996	37.2146	39.1938	428.893	415.861	90.1181	41.8027	311.624	-2.89694	1.69199e-05	0.00141309	-	CM008446.1	164529965	164531418	-	1454	-	- && - && -	-	-
gene-CQW23_02217	60.0938	231.691	182.402	11.7184	0	0	158.062	3.90613	5.38692	1.70131e-05	0.00141659	CQW23_02217	CM008443.1	196769344	196770018	-	675	protein_coding	hypothetical protein && - && -	-	-
gene-CQW23_33252	208.942	150.059	208.783	537.874	539.573	1194.29	189.261	757.246	-1.99955	1.73328e-05	0.00143888	CQW23_33252	MLFT02000525.1	136897	138192	+	1296	protein_coding	hypothetical protein && sp|Q9FVS9|C96AF_ARATH Alkane hydroxylase MAH1 OS=Arabidopsis thaliana OX=3702 GN=CYP96A15 PE=2 SV=1 && PF00067:Cytochrome P450	-	-
gene-CQW23_18702	502.939	414.162	2174.5	119.528	118.002	234.853	1030.54	157.461	2.71014	1.74231e-05	0.00144205	CQW23_18702	CM008450.1	18427988	18435491	+	1155	protein_coding	Tyramine N-feruloyltransferase 10/30 && sp|Q9SMB8|THT11_TOBAC Tyramine N-feruloyltransferase 4/11 OS=Nicotiana tabacum OX=4097 GN=THT4 PE=2 SV=1 && PF07727:Reverse transcriptase (RNA-dependent DNA polymerase)	GNAT	GNAT
gene-CQW23_08033	3819.19	679.466	2000.39	202.728	621.413	127.44	2166.35	317.194	2.77168	1.78105e-05	0.00146971	CQW23_08033	CM008445.1	250598159	250599047	-	705	protein_coding	Small heat shock protein%2C chloroplastic && sp|Q95661|HS21C_SOLLC Small heat shock protein, chloroplastic OS=Solanum lycopersicum OX=4081 GN=HSP21 PE=2 SV=1 && PF00011:Hsp20/alpha crystallin family	-	-
gene-CQW23_02298	933.765	913.558	1167.52	348.036	351.151	411.448	1004.95	370.212	1.44073	1.82813e-05	0.00150407	CQW23_02298	CM008443.1	208662194	208663138	-	945	protein_coding	hypothetical protein && sp|O04133|SRC2_SOYBN Protein SRC2 OS=Glycine max OX=3847 GN=SRC2 PE=2 SV=1 && PF00168:C2 domain	-	-
gene-CQW23_31281	73.0371	30.0118	32.4103	0	0	0	45.1531	0	7.93252	1.91429e-05	0.00157029	CQW23_31281	MLFT02000151.1	68590	78578	-	1284	protein_coding	hypothetical protein && - && -	-	-
gene-CQW23_23720	173.81	363.743	1814.98	39.8425	72.3237	134.722	784.176	82.2961	3.25091	1.95922e-05	0.00160239	CQW23_23720	CM008452.1	78946960	78950131	+	1746	protein_coding	putative indole-3-acetic acid-amido synthetase GH3.12 && sp|A0A314KSQ4|JAR6_NICAT Jasmonoyl--L-amino acid synthetase JAR6 OS=Nicotiana attenuata OX=49451 GN=JAR6 PE=1 SV=2 && PF03321:GH3 auxin-responsive promoter	-	-
gene-CQW23_18324	0	0	0	56.2483	20.9358	54.617	0	43.9337	-7.98539	1.98646e-05	0.00161987	CQW23_18324	CM008449.1	254462776	254465018	-	1104	protein_coding	hypothetical protein && - && -	-	-
gene-CQW23_08814	271.809	687.87	229.887	1345.27	1410.31	2063.61	396.522	1606.4	-2.02049	2.01166e-05	0.0016356	CQW23_08814	CM008445.1	290946879	290947190	+	312	protein_coding	Histone H4 && sp|Q71V09|H4_CAPAN Histone H4 OS=Capsicum annuum OX=4072 PE=3 SV=3 && PF15511:Centromere kinetochore component CENP-T histone fold	-	-
novel.6075	24.962	93.6367	24.1193	0	0	0	47.5727	0	8.00522	2.02826e-05	0.00163933	-	CM008450.1	124258966	124265425	-	2433	-	- && sp|Q7XZU0|SAC9_ARATH Probable phosphoinositide phosphatase SAC9 OS=Arabidopsis thaliana OX=3702 GN=SAC9 PE=1 SV=1 && -	-	-
novel.5808	0	0	0	23.4368	32.3554	78.2844	0	44.6922	-8.01138	2.03125e-05	0.00163933	-	CM008450.1	192207252	192208411	+	1160	-	- && - && -	-	-
novel.3335	123.886	27.6108	9.79846	0	0	0	53.765	0	8.18401	2.03559e-05	0.00163933	-	CM008447.1	4230901	4233115	+	1080	-	- && sp|Q54YD8|COPB2_DICDI Coatomer subunit beta' OS=Dictyostelium discoideum OX=44689 GN=copb2 PE=3 SV=1 && PF00400:WD domain, G-beta repeat	-	-
gene-CQW23_07911	640.693	1060.02	841.914	322.256	259.794	237.584	847.541	273.211	1.63362	2.03997e-05	0.00163933	CQW23_07911	CM008445.1	245858977	245866913	+	1188	protein_coding	hypothetical protein && sp|B1ZB18|RUTD_METPB Putative aminoacrylate hydrolase RutD OS=Methylorubrum populi (strain ATCC BAA-705 / NCIMB 13946 / BJ001) OX=441620 GN=rutD PE=3 SV=1 && PF00561:alpha/beta hydrolase fold	-	-
novel.4741	0	0	0	51.5609	14.2744	71.9124	0	45.9159	-8.04939	2.06348e-05	0.00165342	-	CM008448.1	231672303	231673106	-	364	-	- && - && -	-	-
gene-CQW23_02794	192.3	291.714	443.946	4.68736	39.0167	0	309.32	14.568	4.40407	2.092e-05	0.00166637	CQW23_02794	CM008443.1	243613548	243614891	+	1344	protein_coding	hypothetical protein && sp|Q5PNY6|PUB21_ARATH U-box domain-containing protein 21 OS=Arabidopsis thaliana OX=3702 GN=PUB21 PE=2 SV=1 && PF04564:U-box domain	-	-
novel.1563	0	4.80188	0	52.7328	96.1144	100.131	1.60063	82.9928	-5.84034	2.09414e-05	0.00166637	-	CM008445.1	3553309	3562205	+	1004	-	- && - && -	-	-
novel.2112	0	0	0	52.7328	65.6623	16.3851	0	44.9267	-8.01756	2.09773e-05	0.00166637	-	CM008445.1	7625668	7632012	-	797	-	- && - && -	-	-
novel.6463	85.9804	99.6391	63.3131	188.666	416.813	830.179	82.9775	478.553	-2.53067	2.16884e-05	0.00171792	-	CM008451.1	152091170	152093202	+	1372	-	- && sp|A7PTY8|CSPL8_VITVI CASP-like protein 1E1 OS=Vitis vinifera OX=29760 GN=VIT_07s0104g01350 PE=2 SV=1 && -	-	-
novel.2543	131.282	117.646	55.0221	577.717	322.602	487.002	101.317	462.44	-2.19309	2.20841e-05	0.00174427	-	CM008445.1	295630752	295634797	-	2961	-	- && sp|Q9SS43|MUC21_ARATH Xylan glycosyltransferase MUCI21 OS=Arabidopsis thaliana OX=3702 GN=MUCI21 PE=1 SV=1 && PF04577:Protein of unknown function (DUF563)	-	-
gene-CQW23_25960	0	0	0	10.5466	56.146	74.6433	0	47.112	-8.08773	2.24647e-05	0.00176927	CQW23_25960	CM008453.1	68176235	68176884	+	495	protein_coding	hypothetical protein && - && -	-	-
gene-CQW23_00332	24.0375	2.40094	70.0967	72.654	622.365	839.282	32.1784	511.433	-3.98035	2.33271e-05	0.00183197	CQW23_00332	CM008443.1	6267327	6267998	+	672	protein_coding	Osmotin-like protein OSML13 && sp|P81370|TLP_ACTDE Thaumatin-like protein OS=Actinidia deliciosa OX=3627 GN=tlp PE=1 SV=2 && PF00314:Thaumatin family	-	-
novel.6400	0	0	0	76.1695	41.8716	16.3851	0	44.8088	-8.01299	2.34744e-05	0.00183832	-	CM008451.1	107339543	107344922	+	3115	-	- && sp|Q9SVA6|DRG3_ARATH Developmentally-regulated G-protein 3 OS=Arabidopsis thaliana OX=3702 GN=DRG3 PE=1 SV=1 && -	-	-
gene-CQW23_21414	341.148	306.12	169.589	589.435	998.258	2137.35	272.286	1241.68	-2.19029	2.38675e-05	0.00186382	CQW23_21414	CM008451.1	31630574	31636902	-	1500	protein_coding	hypothetical protein && sp|B8BJ39|KPYC1_ORYSI Pyruvate kinase 1, cytosolic OS=Oryza sativa subsp. indica OX=39946 GN=OsI_35105 PE=3 SV=1 && PF00224:Pyruvate kinase, barrel domain|PF02887:Pyruvate kinase, alpha/beta domain	-	-
gene-CQW23_20626	1213.9	1685.46	1067.28	299.991	547.186	183.877	1322.21	343.685	1.94345	2.3953e-05	0.00186523	CQW23_20626	CM008450.1	201949481	201954245	-	753	protein_coding	hypothetical protein && sp|Q8NB66|UN13C_HUMAN Protein unc-13 homolog C OS=Homo sapiens OX=9606 GN=UNC13C PE=2 SV=3 && PF00168:C2 domain	-	-
gene-CQW23_13686	981.841	244.896	591.676	71.4822	164.632	89.2078	606.138	108.441	2.48208	2.42842e-05	0.00188571	CQW23_13686	CM008448.1	4868681	4873959	-	3852	protein_coding	ABC transporter B family member 11 && sp|Q9FWX7|AB11B_ARATH ABC transporter B family member 11 OS=Arabidopsis thaliana OX=3702 GN=ABCB11 PE=2 SV=1 && PF00005:ABC transporter|PF00664:ABC transporter transmembrane region	-	-
gene-CQW23_20140	5578.56	5703.44	4628.64	1237.46	2633.15	978.555	5303.54	1616.39	1.71406	2.43975e-05	0.0018892	CQW23_20140	CM008450.1	192031497	192032327	+	831	protein_coding	hypothetical protein && sp|O04133|SRC2_SOYBN Protein SRC2 OS=Glycine max OX=3847 GN=SRC2 PE=2 SV=1 && PF00168:C2 domain	-	-
gene-CQW23_02546	1254.57	1328.92	820.056	3234.28	2277.25	6168.08	1134.52	3893.2	-1.77925	2.48496e-05	0.00191464	CQW23_02546	CM008443.1	232243687	232244097	-	411	protein_coding	histone H3.2 && sp|P59226|H32_ARATH Histone H3.2 OS=Arabidopsis thaliana OX=3702 GN=HTR2 PE=1 SV=2 && PF00125:Core histone H2A/H2B/H3/H4	-	-
gene-CQW23_00717	1402.5	811.518	1759.95	421.862	466.298	374.127	1324.66	420.762	1.65513	2.48646e-05	0.00191464	CQW23_00717	CM008443.1	21473779	21475474	-	693	protein_coding	hypothetical protein && sp|Q1G3Q4|RITF1_ARATH Protein RGF1 INDUCIBLE TRANSCRIPTION FACTOR 1 OS=Arabidopsis thaliana OX=3702 GN=RITF1 PE=1 SV=1 && PF04640:PLATZ transcription factor	PLATZ	PLATZ
novel.6700	0	0	0	15.2339	115.147	18.2057	0	49.5289	-8.15941	2.514e-05	0.00193047	-	CM008451.1	58309344	58311292	-	917	-	- && - && -	-	-
gene-CQW23_08899	322.658	690.271	274.357	2065.95	1123.87	1598.46	429.095	1596.09	-1.89679	2.58454e-05	0.00197915	CQW23_08899	CM008445.1	293987201	293992065	-	927	protein_coding	Glutamine synthetase nodule isozyme && sp|P14656|GLN11_ORYSJ Glutamine synthetase cytosolic isozyme 1-1 OS=Oryza sativa subsp. japonica OX=39947 GN=GLN1-1 PE=1 SV=1 && PF00120:Glutamine synthetase, catalytic domain	-	-
gene-CQW23_15653	169.187	78.0306	116.074	9.37471	0	0	121.097	3.1249	5.33489	2.59379e-05	0.00198074	CQW23_15653	CM008448.1	243702136	243708035	-	345	protein_coding	Multicystatin && sp|P37842|CYTM_SOLTU Multicystatin OS=Solanum tuberosum OX=4113 PE=1 SV=1 && PF00031:Cystatin domain	-	-
gene-CQW23_11091	20432.8	19428.4	44897.3	6235.36	11987.7	6741.56	28252.8	8321.52	1.76348	2.65174e-05	0.00201905	CQW23_11091	CM008446.1	214538945	214540450	-	660	protein_coding	Phosphoprotein ECPP44 && - && PF00257:Dehydrin	-	-
novel.8848	1153.8	1028.8	465.804	2746.79	1973.68	6906.32	882.803	3875.6	-2.13469	2.65857e-05	0.00201905	-	CM008454.1	227420909	227422905	+	736	-	- && - && -	-	-
gene-CQW23_00196	376.28	200.479	232.148	718.337	1128.63	852.026	269.636	899.665	-1.7379	2.74515e-05	0.00207457	CQW23_00196	CM008443.1	3597413	3603848	-	2304	protein_coding	Cellulose synthase-like protein G3 && sp|Q0WVN5|CSLG3_ARATH Cellulose synthase-like protein G3 OS=Arabidopsis thaliana OX=3702 GN=CSLG3 PE=2 SV=2 && PF03552:Cellulose synthase	-	-
gene-CQW23_22121	6283.04	6369.7	5982.34	1577.3	2964.32	888.437	6211.69	1810.02	1.77896	2.74668e-05	0.00207457	CQW23_22121	CM008451.1	155691239	155694712	-	1734	protein_coding	Beta-amylase 1%2C chloroplastic && sp|Q9LIR6|BAM1_ARATH Beta-amylase 1, chloroplastic OS=Arabidopsis thaliana OX=3702 GN=BAM1 PE=1 SV=1 && PF01373:Glycosyl hydrolase family 14	-	-
gene-CQW23_10750	13.8678	15.6061	9.04473	60.9356	194.132	137.453	12.8396	130.84	-3.35853	2.76756e-05	0.00208464	CQW23_10750	CM008446.1	207526797	207527354	+	558	protein_coding	NADH-ubiquinone oxidoreductase chain 4 && sp|Q04050|NU4M_BRACM NADH-ubiquinone oxidoreductase chain 4 OS=Brassica campestris OX=3711 GN=ND4 PE=3 SV=1 && -	-	-
gene-CQW23_22561	38.8299	74.4292	19.5969	0	0	0	44.2853	0	7.90225	2.79052e-05	0.00209622	CQW23_22561	CM008451.1	178944313	178946368	+	654	protein_coding	Deacetoxyvindoline 4-hydroxylase && sp|P10967|ACCH3_SOLLC 1-aminocyclopropane-1-carboxylate oxidase homolog OS=Solanum lycopersicum OX=4081 GN=ACO3 PE=2 SV=1 && PF03171:2OG-Fe(II) oxygenase superfamily	-	-
novel.794	977.218	206.481	154.514	25.7805	79.9367	44.6039	446.071	50.107	3.15195	2.81477e-05	0.00210871	-	CM008443.1	232599321	232600290	-	970	-	- && - && -	-	-
gene-CQW23_05425	2474.94	4219.65	5338.65	985.517	1695.8	1262.56	4011.08	1314.63	1.6092	2.8365e-05	0.00211925	CQW23_05425	CM008444.1	153544938	153547762	+	1620	protein_coding	L-ascorbate oxidase -like protein && sp|Q00624|ASOL_BRANA L-ascorbate oxidase homolog OS=Brassica napus OX=3708 GN=Bp10 PE=2 SV=1 && PF00394:Multicopper oxidase|PF07731:Multicopper oxidase|PF07732:Multicopper oxidase	-	-
novel.9417	75.8107	52.8207	11.3059	0	0	0	46.6458	0	7.97807	2.84687e-05	0.00212127	-	MLFT02000057.1	354073	367627	-	1955	-	- && - && -	-	-
gene-CQW23_30053	206.168	236.493	493.692	82.0287	38.0651	34.5908	312.117	51.5615	2.60333	2.88337e-05	0.00214268	CQW23_30053	MLFT02000038.1	1554593	1574159	-	1524	protein_coding	Protein root UVB sensitive 1%2C chloroplastic && sp|Q7X6P3|RUS1_ARATH Protein root UVB sensitive 1, chloroplastic OS=Arabidopsis thaliana OX=3702 GN=RUS1 PE=1 SV=1 && PF04884:Vitamin B6 photo-protection and homoeostasis	-	-
gene-CQW23_10978	9.2452	24.0094	9.79846	151.167	144.647	101.041	14.351	132.285	-3.22164	2.90209e-05	0.00215082	CQW23_10978	CM008446.1	212521416	212524594	+	684	protein_coding	Floral homeotic protein PMADS 1 && sp|Q07472|MADS1_PETHY Floral homeotic protein PMADS 1 OS=Petunia hybrida OX=4102 GN=PMADS1 PE=2 SV=1 && PF01486:K-box region|PF00319:SRF-type transcription factor (DNA-binding and dimerisation domain)	MADS-MIKC	MADS->MADS-MIKC
gene-CQW23_06334	1768.61	2869.13	4512.57	666.776	1239.97	760.087	3050.1	888.945	1.77861	2.97725e-05	0.00220061	CQW23_06334	CM008445.1	48593394	48597853	-	648	protein_coding	hypothetical protein && - && -	-	-
novel.241	0	0	0	36.327	52.3395	32.7702	0	40.4789	-7.86771	3.0274e-05	0.00223172	-	CM008443.1	110199908	110204101	+	1708	-	- && sp|F4I893|ILA_ARATH Protein ILITYHIA OS=Arabidopsis thaliana OX=3702 GN=ILA PE=1 SV=1 && -	-	-
gene-CQW23_11771	23.113	36.0141	70.0967	0	0	0	43.0746	0	7.8653	3.05192e-05	0.00223992	CQW23_11771	CM008447.1	10650657	10651384	+	624	protein_coding	hypothetical protein && sp|P29602|CPC_CUCSA Cucumber peeling cupredoxin OS=Cucumis sativus OX=3659 PE=1 SV=3 && PF02298:Plastocyanin-like domain	-	-
novel.6540	84.1313	106.842	48.2386	4.68736	0	0	79.7373	1.56245	5.7645	3.05473e-05	0.00223992	-	CM008451.1	181351656	181353165	+	1067	-	- && - && -	-	-
gene-CQW23_29539	55.4712	31.2122	37.6864	0	0	0	41.4566	0	7.80937	3.15777e-05	0.00230935	CQW23_29539	CM008454.1	235605216	235606373	+	1158	protein_coding	Omega-6 fatty acid desaturase%2C endoplasmic reticulum && sp|Q84VT2|FAD12_PUNGR Delta(12)-acyl-lipid-desaturase OS=Punica granatum OX=22663 GN=FAD12 PE=2 SV=2 && PF00487:Fatty acid desaturase|PF11960:Domain of unknown function (DUF3474)	-	-
gene-CQW23_30594	540.844	117.646	232.148	4.68736	53.2912	9.10284	296.88	22.3605	3.72594	3.18895e-05	0.002326	CQW23_30594	MLFT02000080.1	701763	704515	-	1479	protein_coding	hypothetical protein && sp|Q9FKL6|CB60B_ARATH Calmodulin-binding protein 60 B OS=Arabidopsis thaliana OX=3702 GN=CBP60B PE=2 SV=1 && PF07887:Calmodulin binding protein-like	-	-
novel.565	149.772	134.453	159.037	0	13.3228	0	147.754	4.44093	5.04052	3.23935e-05	0.00235654	-	CM008443.1	45584664	45598716	-	3029	-	- && sp|Q9LMZ9|NRT22_ARATH High-affinity nitrate transporter 2.2 OS=Arabidopsis thaliana OX=3702 GN=NRT2.2 PE=2 SV=1 && -	-	-
novel.5589	59.1693	22.8089	44.4699	0	0	0	42.1494	0	7.83387	3.25623e-05	0.00236261	-	CM008450.1	15011296	15016372	+	4996	-	- && - && PF13456:Reverse transcriptase-like	-	-
gene-CQW23_02527	832.068	753.896	471.834	194.525	184.616	55.5273	685.932	144.889	2.24441	3.27847e-05	0.00237251	CQW23_02527	CM008443.1	231241606	231243177	+	1239	protein_coding	hypothetical protein && - && PF03107:C1 domain	-	-
novel.8936	20.3394	48.0188	58.037	0	0	0	42.1318	0	7.83248	3.49888e-05	0.00252541	-	CM008454.1	13005180	13006448	-	547	-	- && sp|Q9FJN7|GCL1_ARATH LanC-like protein GCL1 OS=Arabidopsis thaliana OX=3702 GN=GCL1 PE=2 SV=1 && -	-	-
gene-CQW23_33925	389.223	146.457	168.835	1066.37	550.993	1587.53	234.838	1068.3	-2.18507	3.52066e-05	0.00253451	CQW23_33925	MLFT02000785.1	41973	43191	-	1044	protein_coding	Trans-resveratrol di-O-methyltransferase && sp|B6VJS4|ROMT_VITVI Trans-resveratrol di-O-methyltransferase OS=Vitis vinifera OX=29760 GN=ROMT PE=1 SV=2 && PF08100:Dimerisation domain|PF00891:O-methyltransferase domain	-	-
gene-CQW23_21186	3848.78	3328.91	2893.56	1265.59	1390.33	546.17	3357.08	1067.36	1.65337	3.53596e-05	0.00253891	CQW23_21186	CM008451.1	8224100	8225265	-	663	protein_coding	putative glutathione S-transferase && sp|Q03664|GSTX3_TOBAC Probable glutathione S-transferase OS=Nicotiana tabacum OX=4097 PE=2 SV=1 && PF02798:Glutathione S-transferase, N-terminal domain|PF00043:Glutathione S-transferase, C-terminal domain	-	-
gene-CQW23_26524	1542.1	1909.95	1251.94	4490.49	2855.84	7528.05	1568	4958.12	-1.66116	3.58103e-05	0.00256193	CQW23_26524	CM008453.1	229377254	229377940	+	447	protein_coding	Histone H2A && sp|P19177|H2A_PETCR Histone H2A OS=Petroselinum crispum OX=4043 PE=2 SV=1 && PF16211:C-terminus of histone H2A|PF00125:Core histone H2A/H2B/H3/H4	-	-
gene-CQW23_15580	48.9996	28.8113	44.4699	0	0	0	40.7603	0	7.78527	3.58655e-05	0.00256193	CQW23_15580	CM008448.1	241934890	241937176	+	1101	protein_coding	Stomatin-like protein 2%2C mitochondrial && sp|O60121|YH77_SCHPO Uncharacterized protein C16G5.07c OS=Schizosaccharomyces pombe (strain 972 / ATCC 24843) OX=284812 GN=SPBC16G5.07c PE=3 SV=1 && PF16200:C-terminal region of band_7|PF01145:SPFH domain / Band 7 family	-	-
gene-CQW23_06080	24.0375	8.4033	119.089	0	0	0	50.5099	0	8.0964	3.67001e-05	0.00261479	CQW23_06080	CM008445.1	11758699	11759385	-	687	protein_coding	Vacuolar iron transporter -like protein 4 && sp|Q9LPU9|VITH1_ARATH Vacuolar iron transporter homolog 1 OS=Arabidopsis thaliana OX=3702 GN=VTL1 PE=2 SV=1 && PF01988:VIT family	-	-
gene-CQW23_29525	0	0	0	4.68736	83.7433	57.3479	0	48.5928	-8.13229	3.76674e-05	0.00266791	CQW23_29525	CM008454.1	235217307	235219161	+	984	protein_coding	hypothetical protein && - && -	-	-
novel.6344	331.903	481.389	515.55	90.2316	147.502	122.888	442.947	120.207	1.88019	3.7702e-05	0.00266791	-	CM008451.1	48442745	48451215	+	3280	-	- && - && -	-	-
gene-CQW23_08844	227.432	301.318	541.177	769.898	1379.86	2141.9	356.642	1430.55	-2.00323	3.77353e-05	0.00266791	CQW23_08844	CM008445.1	291823575	291829684	-	2427	protein_coding	Ribonucleoside-diphosphate reductase large subunit && sp|Q9SJ20|RIR1_ARATH Ribonucleoside-diphosphate reductase large subunit OS=Arabidopsis thaliana OX=3702 GN=RNR1 PE=1 SV=1 && PF03477:ATP cone domain|PF00317:Ribonucleotide reductase, all-alpha domain|PF02867:Ribonucleotide reductase, barrel domain	-	-
gene-CQW23_30978	0	0	0	9.37471	66.614	56.4376	0	44.1421	-7.99374	3.8644e-05	0.00272519	CQW23_30978	MLFT02000114.1	748467	748775	-	309	protein_coding	hypothetical protein && - && -	-	-
gene-CQW23_07061	0	0	0.753728	78.5132	33.307	35.5011	0.251243	49.1071	-7.18341	3.89959e-05	0.00274301	CQW23_07061	CM008445.1	93986395	93987873	-	1479	protein_coding	hypothetical protein && sp|Q6L403|R1B17_SOLDE Putative late blight resistance protein homolog R1B-17 OS=Solanum demissum OX=50514 GN=R1B-17 PE=3 SV=1 && PF00931:NB-ARC domain	-	-
gene-CQW23_25039	93.3765	15.6061	26.3805	0	0	0	45.121	0	7.93186	3.93444e-05	0.0027605	CQW23_25039	CM008452.1	229247268	229247762	+	495	protein_coding	hypothetical protein && - && -	-	-
gene-CQW23_30079	777.522	79.2311	629.363	78.5132	65.6623	50.9759	495.372	65.0505	2.9307	3.95981e-05	0.00277126	CQW23_30079	MLFT02000043.1	259271	261104	+	1653	protein_coding	Pectinesterase/pectinesterase inhibitor 18 && sp|Q1JPL7|PME18_ARATH Pectinesterase/pectinesterase inhibitor 18 OS=Arabidopsis thaliana OX=3702 GN=PME18 PE=1 SV=3 && PF04043:Plant invertase/pectin methylesterase inhibitor|PF01095:Pectinesterase	-	-
gene-CQW23_18454	85.9804	247.297	192.954	7.03103	19.9842	0	175.411	9.00507	4.28314	4.04286e-05	0.00282224	CQW23_18454	CM008450.1	3415093	3415827	+	735	protein_coding	Dehydration-responsive element-binding protein 1E && sp|Q9FJ93|DRE1D_ARATH Dehydration-responsive element-binding protein 1D OS=Arabidopsis thaliana OX=3702 GN=DREB1D PE=2 SV=1 && PF00847:AP2 domain	AP2/ERF-ERF	AP2/ERF->AP2/ERF-ERF
gene-CQW23_12746	38.8299	25.2099	58.037	0	0	0	40.6923	0	7.78344	4.08814e-05	0.00284608	CQW23_12746	CM008447.1	195631420	195635411	+	2256	protein_coding	ABC transporter G family member 11 && sp|H9BZ66|ABCG1_PETHY ABC transporter G family member 1 OS=Petunia hybrida OX=4102 GN=ABCG1 PE=2 SV=1 && PF01061:ABC-2 type transporter|PF00005:ABC transporter	-	-
gene-CQW23_34534	25.8866	56.4221	16.582	336.318	180.809	171.133	32.9636	229.42	-2.81009	4.10179e-05	0.00284608	CQW23_34534	MLFT02001249.1	12524	15866	+	1230	protein_coding	Patatin-like protein 3 && sp|O48723|PLP2_ARATH Patatin-like protein 2 OS=Arabidopsis thaliana OX=3702 GN=PLP2 PE=1 SV=1 && PF01734:Patatin-like phospholipase	-	-
gene-CQW23_06912	80.4333	36.0141	21.8581	297.647	188.422	395.973	46.1018	294.014	-2.67411	4.10789e-05	0.00284608	CQW23_06912	CM008445.1	69298957	69304606	-	2235	protein_coding	Long-chain-alcohol oxidase FAO1 && sp|B5WWZ9|FAO2_LOTJA Long-chain-alcohol oxidase FAO2 OS=Lotus japonicus OX=34305 GN=FAO2 PE=2 SV=1 && PF05199:GMC oxidoreductase|PF00732:GMC oxidoreductase	-	-
gene-CQW23_14376	637.919	495.794	884.123	186.322	196.987	245.777	672.612	209.695	1.68164	4.20499e-05	0.00289507	CQW23_14376	CM008448.1	143316813	143326899	-	1443	protein_coding	Auxilin-related protein 1 && sp|Q9SU08|AUXI1_ARATH Auxilin-related protein 1 OS=Arabidopsis thaliana OX=3702 GN=AUXI1 PE=1 SV=2 && -	-	-
gene-CQW23_10316	309.714	729.886	232.148	46.8736	36.1619	0	423.916	27.6785	3.94139	4.20729e-05	0.00289507	CQW23_10316	CM008446.1	178385092	178388829	+	3609	protein_coding	hypothetical protein && sp|Q8VZG8|MIK2_ARATH MDIS1-interacting receptor like kinase 2 OS=Arabidopsis thaliana OX=3702 GN=MIK2 PE=1 SV=3 && PF13855:Leucine rich repeat|PF00069:Protein kinase domain	-	-
gene-CQW23_13254	20.3394	36.0141	17.3357	128.902	209.358	155.659	24.5631	164.64	-2.7554	4.21451e-05	0.00289507	CQW23_13254	CM008447.1	219032939	219033421	+	483	protein_coding	hypothetical protein && sp|Q18297|TRPA1_CAEEL Transient receptor potential cation channel subfamily A member 1 homolog OS=Caenorhabditis elegans OX=6239 GN=trpa-1 PE=2 SV=5 && PF12796:Ankyrin repeats (3 copies)	-	-
gene-CQW23_30711	205.243	146.457	303.752	7.03103	0	29.1291	218.484	12.0534	4.17295	4.2205e-05	0.00289507	CQW23_30711	MLFT02000085.1	628397	629815	+	1419	protein_coding	hypothetical protein && - && PF11961:Domain of unknown function (DUF3475)|PF05003:Protein of unknown function (DUF668)	-	-
gene-CQW23_04421	1512.52	837.929	2442.83	453.502	545.283	384.14	1597.76	460.975	1.7938	4.3141e-05	0.00295196	CQW23_04421	CM008444.1	132666406	132668423	+	1203	protein_coding	hypothetical protein && sp|Q84WQ5|CBSX5_ARATH CBS domain-containing protein CBSX5 OS=Arabidopsis thaliana OX=3702 GN=CBSX5 PE=2 SV=2 && -	-	-
gene-CQW23_33158	1910.98	1339.73	1824.02	582.404	683.269	261.251	1691.58	508.975	1.73323	4.33656e-05	0.00295999	CQW23_33158	MLFT02000493.1	132589	146591	-	2481	protein_coding	putative zinc metalloprotease EGY3%2C chloroplastic && sp|Q9LMU1|EGY3_ARATH Probable zinc metallopeptidase EGY3, chloroplastic OS=Arabidopsis thaliana OX=3702 GN=EGY3 PE=1 SV=1 && -	-	-
gene-CQW23_12723	32.3582	39.6155	46.7311	0	0	0	39.5683	0	7.74196	4.36965e-05	0.00297524	CQW23_12723	CM008447.1	193505202	193506125	+	924	protein_coding	Carboxylesterase 1 && sp|Q0ZPV7|CXE1_ACTER Carboxylesterase 1 OS=Actinidia eriantha OX=165200 GN=CXE1 PE=1 SV=1 && PF07859:alpha/beta hydrolase fold	-	-
gene-CQW23_27698	15.7168	24.0094	15.0746	228.509	61.8558	185.698	18.2669	158.687	-3.12506	4.42859e-05	0.00300796	CQW23_27698	CM008454.1	17239380	17239658	-	279	protein_coding	Auxin-responsive protein SAUR21 && sp|Q9FJG0|SAU20_ARATH Auxin-responsive protein SAUR20 OS=Arabidopsis thaliana OX=3702 GN=SAUR20 PE=1 SV=1 && -	-	-
gene-CQW23_23635	0	0	0	21.0931	77.0819	25.4879	0	41.221	-7.89443	4.49351e-05	0.00303764	CQW23_23635	CM008452.1	53675279	53675656	-	378	protein_coding	Acetyl-coenzyme A carboxylase carboxyl transferase subunit beta%2C chloroplastic && sp|Q3C1J3|ACCD_NICSY Acetyl-coenzyme A carboxylase carboxyl transferase subunit beta, chloroplastic OS=Nicotiana sylvestris OX=4096 GN=accD PE=3 SV=2 && -	-	-
gene-CQW23_30066	191.376	255.7	226.872	591.779	632.833	693.636	224.649	639.416	-1.51001	4.50007e-05	0.00303764	CQW23_30066	MLFT02000041.1	1539686	1542153	+	1101	protein_coding	putative pectate lyase 11 && sp|Q9FXD8|PLY5_ARATH Probable pectate lyase 5 OS=Arabidopsis thaliana OX=3702 GN=At1g67750 PE=2 SV=2 && PF00544:Pectate lyase	-	-
novel.2162	780.295	1019.2	174.865	5473.66	3220.31	1652.16	658.12	3448.71	-2.39037	4.50525e-05	0.00303764	-	CM008445.1	53059697	53063863	-	941	-	- && - && -	-	-
gene-CQW23_05376	357.789	743.091	832.869	227.337	120.857	87.3872	644.583	145.194	2.15271	4.53412e-05	0.00304967	CQW23_05376	CM008444.1	152664875	152672507	+	2928	protein_coding	hypothetical protein && sp|Q8RY25|NU98A_ARATH Nuclear pore complex protein NUP98A OS=Arabidopsis thaliana OX=3702 GN=NUP98A PE=1 SV=1 && PF04096:Nucleoporin autopeptidase	-	-
novel.6569	6491.98	11408.1	10277.8	3514.35	3841.72	1511.07	9392.63	2955.71	1.66809	4.60968e-05	0.00309296	-	CM008451.1	187455089	187456667	+	767	-	- && - && PF12734:Cysteine-rich TM module stress tolerance	-	-
novel.7561	248.696	719.082	193.708	79.6851	72.3237	48.245	387.162	66.7513	2.53597	4.72208e-05	0.0031607	-	CM008452.1	175035156	175052010	-	5524	-	- && - && -	-	-
gene-CQW23_04881	1535.63	1418.96	986.63	380.848	151.309	22.7571	1313.74	184.971	2.83023	4.79267e-05	0.00319745	CQW23_04881	CM008444.1	142483859	142485080	+	765	protein_coding	Acidic endochitinase Q && sp|Q40114|CHIA_SOLCI Acidic endochitinase pcht28 OS=Solanum chilense OX=4083 PE=2 SV=1 && PF00182:Chitinase class I	-	-
gene-CQW23_02543	328.205	571.424	205.768	1151.92	923.079	2619.8	368.465	1564.93	-2.08819	4.8001e-05	0.00319745	CQW23_02543	CM008443.1	232190989	232191399	+	411	protein_coding	histone H3.2 && sp|P59226|H32_ARATH Histone H3.2 OS=Arabidopsis thaliana OX=3702 GN=HTR2 PE=1 SV=2 && PF00125:Core histone H2A/H2B/H3/H4	-	-
gene-CQW23_26567	649.938	741.891	1811.21	201.556	355.909	246.687	1067.68	268.051	1.99391	4.83761e-05	0.00321469	CQW23_26567	CM008453.1	236964463	236971455	-	1542	protein_coding	Phospholipase A1-Igamma2%2C chloroplastic && sp|Q941F1|PLA15_ARATH Phospholipase A1-Igamma1, chloroplastic OS=Arabidopsis thaliana OX=3702 GN=DALL4 PE=1 SV=2 && PF01764:Lipase (class 3)	-	-
gene-CQW23_27287	970.746	841.53	438.67	1951.11	1882.32	3484.57	750.315	2439.33	-1.70154	4.93059e-05	0.00326779	CQW23_27287	CM008454.1	3838165	3843058	-	1083	protein_coding	putative mannitol dehydrogenase && sp|Q6V4H0|10HGO_CATRO 8-hydroxygeraniol dehydrogenase OS=Catharanthus roseus OX=4058 GN=10HGO PE=1 SV=1 && PF00107:Zinc-binding dehydrogenase|PF08240:Alcohol dehydrogenase GroES-like domain	-	-
gene-CQW23_11146	4512.58	5711.84	3537.24	13908.6	9304.07	10606.6	4587.22	11273.1	-1.29731	4.94116e-05	0.00326779	CQW23_11146	CM008446.1	216083927	216084882	+	267	protein_coding	Gibberellin-regulated protein 10 && sp|Q948Z4|SNAK1_SOLTU Snakin-1 OS=Solanum tuberosum OX=4113 GN=SN1 PE=1 SV=1 && -	-	-
gene-CQW23_04604	920.822	775.504	550.975	37.4989	211.261	13.6543	749.1	87.4715	3.09702	4.99538e-05	0.00329576	CQW23_04604	CM008444.1	137104496	137105220	-	504	protein_coding	hypothetical protein && sp|Q8GX77|FB316_ARATH F-box protein At1g61340 OS=Arabidopsis thaliana OX=3702 GN=At1g61340 PE=2 SV=1 && -	-	-
novel.8020	69.339	126.049	32.4103	371.473	312.134	506.118	75.9329	396.575	-2.39189	5.01725e-05	0.00330053	-	CM008453.1	232317966	232322285	+	1130	-	- && sp|P50165|TRNH_DATST Tropinone reductase homolog OS=Datura stramonium OX=4076 PE=2 SV=1 && -	-	-
novel.4394	26.8111	68.4268	26.3805	0	0	0	40.5395	0	7.77492	5.02649e-05	0.00330053	-	CM008448.1	245299786	245303998	+	1252	-	- && - && -	-	-
gene-CQW23_03129	1361.82	1218.48	1536.1	442.955	632.833	556.183	1372.13	543.99	1.33453	5.05351e-05	0.00331041	CQW23_03129	CM008444.1	1945958	1952148	-	3585	protein_coding	hypothetical protein && sp|Q9SCZ4|FERON_ARATH Receptor-like protein kinase FERONIA OS=Arabidopsis thaliana OX=3702 GN=FER PE=1 SV=1 && PF07714:Protein tyrosine kinase|PF12819:Malectin-like domain	-	-
gene-CQW23_22010	93.3765	1635.04	865.28	117.184	131.325	82.8358	864.566	110.448	2.96851	5.07307e-05	0.00331536	CQW23_22010	CM008451.1	149067936	149072307	+	660	protein_coding	Cytokinin riboside 5'-monophosphate phosphoribohydrolase LOG1 && sp|Q8L8B8|LOG3_ARATH Cytokinin riboside 5'-monophosphate phosphoribohydrolase LOG3 OS=Arabidopsis thaliana OX=3702 GN=LOG3 PE=1 SV=1 && PF03641:Possible lysine decarboxylase	-	-
gene-CQW23_11544	220.96	220.887	376.864	65.623	53.2912	65.5404	272.904	61.4849	2.15158	5.10977e-05	0.00333147	CQW23_11544	CM008447.1	6015949	6017016	+	1068	protein_coding	hypothetical protein && sp|Q9M8L2|FBK30_ARATH F-box/kelch-repeat protein At1g80440 OS=Arabidopsis thaliana OX=3702 GN=At1g80440 PE=2 SV=1 && PF01344:Kelch motif|PF13964:Kelch motif	-	-
gene-CQW23_12653	438.223	516.202	180.141	1135.51	1087.71	2103.67	378.189	1442.3	-1.93279	5.17511e-05	0.00336614	CQW23_12653	CM008447.1	181197653	181202597	+	1785	protein_coding	BTB/POZ domain-containing protein DOT3 && sp|Q9LFU0|DOT3_ARATH BTB/POZ domain-containing protein DOT3 OS=Arabidopsis thaliana OX=3702 GN=DOT3 PE=2 SV=1 && PF03000:NPH3 family|PF00651:BTB/POZ domain	-	-
gene-CQW23_15910	52.6977	25.2099	39.9476	0	0	0	39.285	0	7.73211	5.21154e-05	0.00338187	CQW23_15910	CM008448.1	248335177	248344247	+	2598	protein_coding	Cytochrome 71A1 && sp|O81970|C71A9_SOYBN Cytochrome P450 71A9 OS=Glycine max OX=3847 GN=CYP71A9 PE=2 SV=1 && PF07983:X8 domain|PF00332:Glycosyl hydrolases family 17|PF00067:Cytochrome P450	-	-
gene-CQW23_15613	783.993	663.86	394.2	1238.63	2099.29	2445.02	614.018	1927.65	-1.65122	5.24058e-05	0.00339275	CQW23_15613	CM008448.1	242753684	242758337	-	1176	protein_coding	Protein STRICTOSIDINE SYNTHASE-LIKE 3 && sp|Q8VWF6|SSL3_ARATH Protein STRICTOSIDINE SYNTHASE-LIKE 3 OS=Arabidopsis thaliana OX=3702 GN=SSL3 PE=2 SV=1 && PF03088:Strictosidine synthase	-	-
gene-CQW23_16219	346.695	500.596	633.131	1067.55	1306.59	3495.49	493.474	1956.54	-1.9872	5.31153e-05	0.00342746	CQW23_16219	CM008449.1	2241450	2242518	-	888	protein_coding	hypothetical protein && - && PF00445:Ribonuclease T2 family	-	-
novel.1754	0	0	0	62.1075	34.2586	20.9365	0	39.1009	-7.81655	5.31898e-05	0.00342746	-	CM008445.1	97363666	97371077	+	3940	-	- && - && -	-	-
gene-CQW23_01476	1746.42	977.183	1473.54	2480.78	4816.19	5171.32	1399.05	4156.1	-1.5706	5.38685e-05	0.00346312	CQW23_01476	CM008443.1	79737391	79738500	+	1110	protein_coding	DNA-damage-repair/toleration protein && sp|Q00874|DR100_ARATH DNA damage-repair/toleration protein DRT100 OS=Arabidopsis thaliana OX=3702 GN=DRT100 PE=2 SV=2 && PF13855:Leucine rich repeat|PF08263:Leucine rich repeat N-terminal domain	-	-
gene-CQW23_19801	335.601	141.656	217.827	57.4201	31.4037	20.9365	231.695	36.5868	2.66924	5.4223e-05	0.00347782	CQW23_19801	CM008450.1	183377026	183383114	-	2997	protein_coding	hypothetical protein && sp|Q9LM76|PUB44_ARATH U-box domain-containing protein 44 OS=Arabidopsis thaliana OX=3702 GN=PUB44 PE=1 SV=1 && PF04564:U-box domain|PF04826:Armadillo-like	-	-
novel.1738	48.0751	4.80188	89.6936	0	0	0	47.5235	0	8.0082	5.47086e-05	0.00350084	-	CM008445.1	81129899	81134161	+	2025	-	- && - && -	-	-
gene-CQW23_14682	627.749	310.922	731.87	96.0908	188.422	124.709	556.847	136.407	2.02904	5.66454e-05	0.00361641	CQW23_14682	CM008448.1	197290333	197296881	+	2601	protein_coding	hypothetical protein && sp|Q3UDE2|TTL12_MOUSE Tubulin--tyrosine ligase-like protein 12 OS=Mus musculus OX=10090 GN=Ttll12 PE=1 SV=1 && PF03133:Tubulin-tyrosine ligase family	-	-
novel.5791	0	0	0	17.5776	51.3879	47.3348	0	38.7667	-7.80617	5.78327e-05	0.0036837	-	CM008450.1	186802518	186804945	+	2335	-	- && - && -	-	-
gene-CQW23_18617	178.432	96.0377	233.656	19.9213	0	10.0131	169.375	9.97813	4.09931	5.80837e-05	0.00369119	CQW23_18617	CM008450.1	13471105	13474674	-	690	protein_coding	Calcineurin B-like protein 1 && sp|O81445|CNBL1_ARATH Calcineurin B-like protein 1 OS=Arabidopsis thaliana OX=3702 GN=CBL1 PE=1 SV=3 && PF13499:EF-hand domain pair	-	-
gene-CQW23_10331	1263.82	822.322	1291.89	324.599	483.427	393.243	1126.01	400.423	1.49156	5.86394e-05	0.00371523	CQW23_10331	CM008446.1	180357500	180361072	+	1761	protein_coding	NAC domain-containing protein 78 && sp|Q9XIC5|NAC17_ARATH NAC domain-containing protein 17 OS=Arabidopsis thaliana OX=3702 GN=NAC017 PE=2 SV=1 && PF02365:No apical meristem (NAM) protein	NAC	NAC
gene-CQW23_02937	69.339	39.6155	34.6715	236.712	112.292	715.483	47.8753	354.829	-2.89021	5.87309e-05	0.00371523	CQW23_02937	CM008443.1	253423493	253428297	-	1881	protein_coding	Protein CER1-like 1 && sp|F4HVY0|CER1_ARATH Very-long-chain aldehyde decarbonylase CER1 OS=Arabidopsis thaliana OX=3702 GN=CER1 PE=1 SV=1 && PF12076:WAX2 C-terminal domain|PF04116:Fatty acid hydroxylase superfamily	-	-
gene-CQW23_31807	12.0188	14.4056	12.0596	42.1862	87.5498	341.356	12.828	157.031	-3.61748	6.00196e-05	0.00378808	CQW23_31807	MLFT02000205.1	233119	233613	+	495	protein_coding	hypothetical protein && - && PF01612:3'-5' exonuclease	-	-
gene-CQW23_16407	0	0	0	11.7184	78.0335	33.6805	0	41.1441	-7.89208	6.12226e-05	0.00384648	CQW23_16407	CM008449.1	11381998	11383783	+	711	protein_coding	hypothetical protein && sp|Q9SIT7|PP151_ARATH Pentatricopeptide repeat-containing protein At2g13600 OS=Arabidopsis thaliana OX=3702 GN=PCMP-E76 PE=3 SV=1 && PF13041:PPR repeat family	-	-
gene-CQW23_07041	0	0	0	8.20287	44.7265	73.733	0	42.2208	-7.92967	6.12231e-05	0.00384648	CQW23_07041	CM008445.1	93501795	93502076	-	282	protein_coding	hypothetical protein && - && -	-	-
gene-CQW23_12022	1293.4	1451.37	489.169	226.165	309.279	55.5273	1077.98	196.99	2.45238	6.20027e-05	0.00388663	CQW23_12022	CM008447.1	17115382	17117015	+	981	protein_coding	hypothetical protein && - && -	-	-
gene-CQW23_24363	420.657	498.195	553.99	72.654	160.825	26.3982	490.947	86.6258	2.50264	6.23729e-05	0.00390099	CQW23_24363	CM008452.1	198619370	198619867	-	498	protein_coding	hypothetical protein && sp|F4IQG2|AATP2_ARATH AAA-ATPase At2g18190 OS=Arabidopsis thaliana OX=3702 GN=At2g18190 PE=2 SV=1 && PF14363:Domain associated at C-terminal with AAA	-	-
gene-CQW23_00509	408.638	1366.14	671.571	255.461	96.1144	177.505	815.448	176.36	2.20969	6.37215e-05	0.00397634	CQW23_00509	CM008443.1	12585774	12589258	-	744	protein_coding	Transcription factor bHLH35 && sp|Q2HIV9|BH035_ARATH Transcription factor bHLH35 OS=Arabidopsis thaliana OX=3702 GN=BHLH35 PE=2 SV=1 && PF00010:Helix-loop-helix DNA-binding domain	bHLH	bHLH
gene-CQW23_15794	943.011	1150.05	945.175	312.881	443.459	409.628	1012.75	388.656	1.38079	6.44321e-05	0.00401162	CQW23_15794	CM008448.1	246127567	246129064	-	693	protein_coding	NOI-like protein && sp|Q8GYN5|RIN4_ARATH RPM1-interacting protein 4 OS=Arabidopsis thaliana OX=3702 GN=RIN4 PE=1 SV=1 && PF05627:Cleavage site for pathogenic type III effector avirulence factor Avr	-	-
novel.5758	60.0938	40.816	17.3357	0	0	0	39.4152	0	7.73538	6.58574e-05	0.00409115	-	CM008450.1	172834703	172844706	+	946	-	- && sp|Q9ZV52|EGC2_ARATH EG45-like domain containing protein 2 OS=Arabidopsis thaliana OX=3702 GN=EGC2 PE=2 SV=2 && -	-	-
gene-CQW23_14748	56.3957	24.0094	34.6715	0	0	0	38.3589	0	7.69758	6.6932e-05	0.00414859	CQW23_14748	CM008448.1	203058648	203059675	-	846	protein_coding	NAC domain-containing protein 26 && sp|Q9LS24|NAC96_ARATH NAC domain-containing protein 96 OS=Arabidopsis thaliana OX=3702 GN=NAC096 PE=1 SV=1 && PF02365:No apical meristem (NAM) protein	NAC	NAC
gene-CQW23_27303	43.4525	37.2146	110.798	0	2.85488	0	63.8217	0.951628	6.03189	6.71195e-05	0.0041509	CQW23_27303	CM008454.1	4498514	4500611	+	903	protein_coding	Myb-related protein && sp|Q9C7U7|MYB20_ARATH Transcription factor MYB20 OS=Arabidopsis thaliana OX=3702 GN=MYB20 PE=2 SV=1 && PF00249:Myb-like DNA-binding domain	MYB	MYB->MYB
gene-CQW23_05344	1481.08	1015.6	1413.24	309.366	628.074	320.42	1303.31	419.287	1.63595	6.92749e-05	0.00427032	CQW23_05344	CM008444.1	151809468	151810022	+	252	protein_coding	hypothetical protein && sp|Q9M2Y0|PSK3_ARATH Phytosulfokines 3 OS=Arabidopsis thaliana OX=3702 GN=PSK3 PE=2 SV=2 && -	-	-
novel.5171	430.826	234.092	232.148	91.4035	36.1619	30.9496	299.022	52.8383	2.50623	6.93594e-05	0.00427032	-	CM008449.1	250104219	250106316	+	1032	-	- && - && -	-	-
gene-CQW23_05870	8856.9	7016.75	6181.32	2114	3749.41	1312.63	7351.66	2392.01	1.61982	6.96168e-05	0.00427664	CQW23_05870	CM008444.1	167508679	167509773	-	1095	protein_coding	S-adenosylmethionine decarboxylase proenzyme && sp|Q96471|DCAM_IPONI S-adenosylmethionine decarboxylase proenzyme OS=Ipomoea nil OX=35883 GN=SAMDC PE=3 SV=1 && PF01536:Adenosylmethionine decarboxylase	-	-
gene-CQW23_05312	0	0	0	21.0931	42.8233	47.3348	0	37.0837	-7.74199	7.11304e-05	0.00435993	CQW23_05312	CM008444.1	150985249	150988288	+	486	protein_coding	hypothetical protein && sp|F4HQ05|DTX8_ARATH Protein DETOXIFICATION 8 OS=Arabidopsis thaliana OX=3702 GN=DTX8 PE=3 SV=1 && -	-	-
novel.9210	1950.74	500.596	535.147	2835.85	4901.84	4713.45	995.494	4150.38	-2.05966	7.33343e-05	0.00448507	-	CM008454.1	228022629	228055802	-	686	-	- && - && -	-	-
gene-CQW23_15951	436.374	430.969	494.445	25.7805	73.2754	0	453.929	33.0186	3.78102	7.35191e-05	0.00448645	CQW23_15951	CM008448.1	248918274	248921141	-	1299	protein_coding	Protein UPSTREAM OF FLC && sp|Q9FJF5|SOK5_ARATH Protein SOSEKI 5 OS=Arabidopsis thaliana OX=3702 GN=SOK5 PE=1 SV=1 && PF06136:Domain of unknown function (DUF966)	-	-
gene-CQW23_28683	1772.31	3362.52	3069.93	725.368	1135.29	1095.98	2734.92	985.547	1.47212	7.37697e-05	0.00449182	CQW23_28683	CM008454.1	193967618	193970697	-	636	protein_coding	Soluble inorganic pyrophosphatase && sp|Q43187|IPYR_SOLTU Soluble inorganic pyrophosphatase PPA1 OS=Solanum tuberosum OX=4113 GN=PPA1 PE=1 SV=1 && PF00719:Inorganic pyrophosphatase	-	-
novel.6187	24.0375	14.4056	85.925	0	0	0	41.456	0	7.81128	7.43422e-05	0.00451674	-	CM008450.1	195894609	195896377	-	341	-	- && sp|Q0WL80|UGGG_ARATH UDP-glucose:glycoprotein glucosyltransferase OS=Arabidopsis thaliana OX=3702 GN=UGGT PE=1 SV=1 && -	-	-
novel.8130	17.5659	84.033	44.4699	1.17184	0	0	48.6896	0.390613	7.07758	7.467e-05	0.0045267	-	CM008453.1	9907376	9910426	-	679	-	- && - && -	-	-
gene-CQW23_27926	0	0	0	9.37471	33.307	80.105	0	40.9289	-7.88485	7.58718e-05	0.0045895	CQW23_27926	CM008454.1	34857730	34858143	-	414	protein_coding	hypothetical protein && - && -	-	-
gene-CQW23_22367	217.262	123.648	893.167	12.8902	85.6465	20.0262	411.359	39.521	3.37773	7.69693e-05	0.00464572	CQW23_22367	CM008451.1	170791324	170798264	+	1575	protein_coding	Sugar transport protein 13 && sp|Q94AZ2|STP13_ARATH Sugar transport protein 13 OS=Arabidopsis thaliana OX=3702 GN=STP13 PE=1 SV=2 && PF00083:Sugar (and other) transporter	-	-
gene-CQW23_01083	31.4337	13.2052	76.8802	0	0	0	40.5064	0	7.77775	7.7309e-05	0.00464677	CQW23_01083	CM008443.1	47415579	47423274	+	1026	protein_coding	hypothetical protein && sp|Q54P00|ABKD_DICDI Probable serine/threonine-protein kinase abkD OS=Dictyostelium discoideum OX=44689 GN=abkD PE=2 SV=1 && PF03109:ABC1 family	-	-
gene-CQW23_31186	859.804	775.504	211.044	134.762	159.873	78.2844	615.451	124.306	2.30767	7.73229e-05	0.00464677	CQW23_31186	MLFT02000139.1	375470	376833	-	501	protein_coding	putative WRKY transcription factor 13 && sp|Q8VWQ5|WRK50_ARATH Probable WRKY transcription factor 50 OS=Arabidopsis thaliana OX=3702 GN=WRKY50 PE=2 SV=1 && PF03106:WRKY DNA -binding domain	WRKY	WRKY
novel.8434	127.584	268.905	84.4175	25.7805	15.226	21.8468	160.302	20.9511	2.93621	7.83459e-05	0.00469804	-	CM008453.1	251902795	251906485	-	803	-	- && - && -	-	-
gene-CQW23_11477	5070.07	6477.74	15657.9	1163.64	3587.64	599.877	9068.58	1783.72	2.34598	7.93288e-05	0.00474383	CQW23_11477	CM008447.1	4664034	4668396	-	2745	protein_coding	Lipoxygenase 4%2C chloroplastic && sp|O24371|LOX31_SOLTU Linoleate 13S-lipoxygenase 3-1, chloroplastic OS=Solanum tuberosum OX=4113 GN=LOX3.1 PE=1 SV=1 && PF00305:Lipoxygenase|PF01477:PLAT/LH2 domain	-	-
gene-CQW23_35432	95.2256	50.4198	50.4998	131.246	758.447	341.356	65.3817	410.35	-2.6499	7.94528e-05	0.00474383	CQW23_35432	MLFT02004439.1	1651	3234	+	1584	protein_coding	Cytochrome c oxidase subunit 1 && sp|P07506|COX1_SOYBN Cytochrome c oxidase subunit 1 OS=Glycine max OX=3847 GN=COX1 PE=3 SV=3 && PF00115:Cytochrome C and Quinol oxidase polypeptide I	-	-
gene-CQW23_00198	272.733	274.908	141.701	713.65	543.38	1279.86	229.781	845.629	-1.88148	8.20176e-05	0.00488641	CQW23_00198	CM008443.1	3643593	3655006	-	1467	protein_coding	3-oxoacyl-[acyl-carrier-protein] synthase I%2C chloroplastic && sp|P52410|KASC1_ARATH 3-oxoacyl-[acyl-carrier-protein] synthase I, chloroplastic OS=Arabidopsis thaliana OX=3702 GN=KAS1 PE=1 SV=2 && PF00109:Beta-ketoacyl synthase, N-terminal domain|PF02801:Beta-ketoacyl synthase, C-terminal domain	-	-
gene-CQW23_20947	2440.73	2397.34	4172.64	875.364	1329.42	422.372	3003.57	875.72	1.77835	8.40796e-05	0.00499592	CQW23_20947	CM008450.1	209568085	209571166	-	1581	protein_coding	Polyol transporter 5 && sp|Q8VZ80|PLT5_ARATH Polyol transporter 5 OS=Arabidopsis thaliana OX=3702 GN=PLT5 PE=1 SV=2 && PF00083:Sugar (and other) transporter	-	-
novel.5784	0	8.4033	0	162.886	1150.52	414.179	2.8011	575.861	-7.72692	8.42172e-05	0.00499592	-	CM008450.1	185228271	185231334	+	2832	-	- && - && -	-	-
novel.3254	0	4.80188	12.0596	56.2483	216.02	94.6695	5.62051	122.312	-4.42377	8.50878e-05	0.00503676	-	CM008446.1	207539387	207540717	-	1089	-	- && - && -	-	-
gene-CQW23_19808	0	0	7.53728	39.8425	165.583	95.5798	2.51243	100.335	-5.24482	8.83335e-05	0.00521772	CQW23_19808	CM008450.1	183546285	183548662	-	1632	protein_coding	Cytochrome 78A6 && sp|O48927|C78A3_SOYBN Cytochrome P450 78A3 OS=Glycine max OX=3847 GN=CYP78A3 PE=2 SV=1 && PF00067:Cytochrome P450	-	-
gene-CQW23_06141	444.694	669.863	1061.25	116.012	284.537	121.068	725.269	173.872	2.05999	8.9274e-05	0.00526203	CQW23_06141	CM008445.1	22481302	22505485	-	3054	protein_coding	putative LRR receptor-like serine/threonine-protein kinase && sp|C0LGG9|Y5344_ARATH Probable LRR receptor-like serine/threonine-protein kinase At1g53440 OS=Arabidopsis thaliana OX=3702 GN=At1g53440 PE=2 SV=2 && PF11721:Malectin domain|PF07714:Protein tyrosine kinase	-	-
gene-CQW23_29369	65.6409	0	131.149	0	0	0	65.5965	0	8.47235	9.10102e-05	0.00535295	CQW23_29369	CM008454.1	232413864	232418660	+	3558	protein_coding	hypothetical protein && sp|A0A290U7C4|ROQ1_NICBE Disease resistance protein Roq1 OS=Nicotiana benthamiana OX=4100 GN=ROQ1 PE=1 SV=1 && PF01582:TIR domain|PF00931:NB-ARC domain	-	-
gene-CQW23_18510	265.337	362.542	716.795	119.528	94.2112	114.696	448.225	109.478	2.03485	9.18897e-05	0.00538624	CQW23_18510	CM008450.1	8998185	9004886	-	1254	protein_coding	hypothetical protein && sp|F4IS56|ILK1_ARATH Integrin-linked protein kinase 1 OS=Arabidopsis thaliana OX=3702 GN=ILK1 PE=1 SV=1 && PF07714:Protein tyrosine kinase|PF12796:Ankyrin repeats (3 copies)	-	-
gene-CQW23_02227	255.168	501.797	304.506	943.331	847.901	1739.55	353.823	1176.93	-1.73543	9.19659e-05	0.00538624	CQW23_02227	CM008443.1	197701343	197701753	+	411	protein_coding	histone H3.2 && sp|P59226|H32_ARATH Histone H3.2 OS=Arabidopsis thaliana OX=3702 GN=HTR2 PE=1 SV=2 && PF00125:Core histone H2A/H2B/H3/H4	-	-
gene-CQW23_15385	35.1318	22.8089	28.6417	48.0454	249.327	436.026	28.8608	244.466	-3.0814	9.52521e-05	0.00556691	CQW23_15385	CM008448.1	236237960	236239339	-	1380	protein_coding	hypothetical protein && sp|Q9SWI1|PKS1_ARATH Protein PHYTOCHROME KINASE SUBSTRATE 1 OS=Arabidopsis thaliana OX=3702 GN=PKS1 PE=1 SV=2 && -	-	-
novel.2893	0	0	0	18.7494	13.3228	87.3872	0	39.8198	-7.84494	9.68916e-05	0.00565078	-	CM008446.1	206145043	206148541	+	1263	-	- && sp|Q9FJ07|MY111_ARATH Transcription factor MYB111 OS=Arabidopsis thaliana OX=3702 GN=MYB111 PE=1 SV=1 && -	MYB	MYB->MYB
gene-CQW23_10045	1282.31	993.99	1316.01	338.662	596.671	331.343	1197.44	422.225	1.50374	9.76377e-05	0.00568231	CQW23_10045	CM008446.1	137619230	137620921	-	1692	protein_coding	hypothetical protein && sp|Q9SDQ3|SCL1_ARATH Scarecrow-like protein 1 OS=Arabidopsis thaliana OX=3702 GN=SCL1 PE=2 SV=1 && PF03514:GRAS domain family	GRAS	GRAS
gene-CQW23_32879	23.113	48.0188	37.6864	0	0	0	36.2727	0	7.61564	9.8033e-05	0.00569333	CQW23_32879	MLFT02000397.1	201885	202925	+	729	protein_coding	Caffeoyl-CoA O-methyltransferase && sp|Q8H9B6|CAMT_SOLTU Caffeoyl-CoA O-methyltransferase OS=Solanum tuberosum OX=4113 GN=CCOAOMT PE=2 SV=1 && PF01596:O-methyltransferase	-	-
gene-CQW23_00047	122.961	448.976	382.14	65.623	61.8558	19.116	318.026	48.8649	2.7047	9.89991e-05	0.00573503	CQW23_00047	CM008443.1	815857	819522	+	1140	protein_coding	Mitogen-activated protein kinase 4 && sp|Q40353|MMK2_MEDSA Mitogen-activated protein kinase homolog MMK2 OS=Medicago sativa OX=3879 GN=MMK2 PE=2 SV=1 && PF00069:Protein kinase domain	-	-
gene-CQW23_13524	837.615	659.058	1305.46	148.824	287.392	360.472	934.043	265.563	1.81366	9.91661e-05	0.00573503	CQW23_13524	CM008448.1	415724	419602	+	1278	protein_coding	hypothetical protein && sp|Q0IU52|ASP1_ORYSJ Aspartic proteinase Asp1 OS=Oryza sativa subsp. japonica OX=39947 GN=ASP1 PE=2 SV=1 && PF14543:Xylanase inhibitor N-terminal|PF14541:Xylanase inhibitor C-terminal	-	-
gene-CQW23_01190	2063.53	2208.87	1670.26	4208.07	4196.68	4159.09	1980.89	4187.95	-1.08035	0.000101889	0.00588019	CQW23_01190	CM008443.1	59410250	59412208	+	399	protein_coding	Acyl carrier protein 1%2C chloroplastic && sp|P93092|ACP1_CASGL Acyl carrier protein 1, chloroplastic OS=Casuarina glauca OX=3522 GN=ACP1 PE=2 SV=1 && PF00550:Phosphopantetheine attachment site	-	-
gene-CQW23_15356	893.087	703.476	1093.66	195.697	411.103	250.328	896.741	285.709	1.64972	0.000103588	0.00594597	CQW23_15356	CM008448.1	235754501	235758008	+	1995	protein_coding	putative beta-1%2C3-galactosyltransferase 18 && sp|Q9LV16|B3GTJ_ARATH Hydroxyproline O-galactosyltransferase GALT6 OS=Arabidopsis thaliana OX=3702 GN=GALT6 PE=2 SV=2 && PF00337:Galactoside-binding lectin|PF01762:Galactosyltransferase	-	-
gene-CQW23_02510	25.8866	61.224	23.3656	0	0	0	36.8254	0	7.6363	0.000103707	0.00594597	CQW23_02510	CM008443.1	230787457	230787699	+	243	protein_coding	hypothetical protein && - && -	-	-
novel.601	0	0	0	21.0931	33.307	51.8862	0	35.4288	-7.67614	0.000103889	0.00594597	-	CM008443.1	58522847	58531523	-	8677	-	- && - && -	-	-
novel.4241	0	0	0	19.9213	73.2754	19.116	0	37.4375	-7.75547	0.000103889	0.00594597	-	CM008448.1	180501491	180503613	+	2123	-	- && - && -	-	-
novel.6664	0	0	0	44.5299	19.0326	42.7833	0	35.4486	-7.6758	0.000104197	0.00595128	-	CM008451.1	30751272	30755636	-	2685	-	- && - && -	-	-
gene-CQW23_15959	720.201	563.021	694.937	187.494	243.617	70.0918	659.386	167.068	1.98166	0.000104532	0.00595809	CQW23_15959	CM008448.1	249188977	249190806	+	1830	protein_coding	hypothetical protein && sp|Q8VY27|E70H1_ARATH Exocyst complex component EXO70H1 OS=Arabidopsis thaliana OX=3702 GN=EXO70H1 PE=1 SV=1 && PF03081:Exo70 exocyst complex subunit	-	-
gene-CQW23_27602	144.225	211.283	30.1491	0	10.4679	0	128.552	3.4893	5.18583	0.000105071	0.00597652	CQW23_27602	CM008454.1	12682656	12685830	+	1260	protein_coding	Phospho-2-dehydro-3-deoxyheptonate aldolase 1%2C chloroplastic && sp|P37822|AROG_SOLTU Phospho-2-dehydro-3-deoxyheptonate aldolase 2, chloroplastic OS=Solanum tuberosum OX=4113 GN=SHKB PE=2 SV=1 && PF01474:Class-II DAHP synthetase family	-	-
gene-CQW23_12965	11694.3	7033.56	4720.6	12749.6	26413.4	44804.2	7816.14	27989.1	-1.84037	0.000105463	0.00598647	CQW23_12965	CM008447.1	210761085	210763189	-	1209	protein_coding	Chalcone synthase 2 && sp|Q43188|CHS2_SOLTU Chalcone synthase 2 OS=Solanum tuberosum OX=4113 GN=CHS2 PE=2 SV=1 && PF02797:Chalcone and stilbene synthases, C-terminal domain|PF00195:Chalcone and stilbene synthases, N-terminal domain	-	-
gene-CQW23_19785	743.314	1241.29	1772.77	404.285	353.054	481.54	1252.46	412.96	1.60081	0.000107265	0.00607633	CQW23_19785	CM008450.1	183164822	183166639	-	1818	protein_coding	Transcription factor bHLH13 && sp|A0A3Q7ELQ2|MTB1_SOLLC Transcription factor MTB1 OS=Solanum lycopersicum OX=4081 GN=MTB1 PE=1 SV=1 && PF14215:bHLH-MYC and R2R3-MYB transcription factors N-terminal|PF00010:Helix-loop-helix DNA-binding domain	bHLH	bHLH
gene-CQW23_31524	67.49	69.6273	39.1938	149.995	371.135	334.074	58.7704	285.068	-2.28237	0.000108993	0.00616155	CQW23_31524	MLFT02000172.1	471139	477467	-	1572	protein_coding	hypothetical protein && - && -	-	-
gene-CQW23_33824	85.9804	342.134	39.1938	1182.39	741.318	835.64	155.769	919.781	-2.5662	0.000109588	0.00618254	CQW23_33824	MLFT02000737.1	54595	56607	-	492	protein_coding	hypothetical protein && - && -	-	-
gene-CQW23_22412	0	110.443	82.9101	0	0	0	64.4511	0	8.44512	0.000110752	0.00623348	CQW23_22412	CM008451.1	172494042	172498025	-	675	protein_coding	hypothetical protein && sp|Q9FIX5|BH092_ARATH Transcription factor bHLH92 OS=Arabidopsis thaliana OX=3702 GN=BHLH92 PE=1 SV=1 && PF00010:Helix-loop-helix DNA-binding domain	bHLH	bHLH
gene-CQW23_05391	1214.82	1277.3	1297.92	503.891	582.396	285.829	1263.35	457.372	1.4662	0.000110942	0.00623348	CQW23_05391	CM008444.1	152972720	152976070	+	927	protein_coding	hypothetical protein && sp|P22335|HSF24_SOLPE Heat shock factor protein HSF24 OS=Solanum peruvianum OX=4082 GN=HSF24 PE=2 SV=1 && PF00447:HSF-type DNA-binding	HSF	HSF
gene-CQW23_30440	139.603	58.8231	65.5743	564.826	358.764	263.982	88	395.857	-2.16772	0.000112832	0.00632684	CQW23_30440	MLFT02000062.1	235283	236198	-	504	protein_coding	hypothetical protein && - && PF04398:Protein of unknown function, DUF538	-	-
gene-CQW23_08517	587.995	459.78	624.087	48.0454	127.518	2.73085	557.287	59.4315	3.2292	0.00012099	0.00677052	CQW23_08517	CM008445.1	270322009	270325492	-	3402	protein_coding	hypothetical protein && sp|Q1MX30|XA21_ORYSI Receptor kinase-like protein Xa21 OS=Oryza sativa subsp. indica OX=39946 GN=XA21 PE=1 SV=1 && PF00069:Protein kinase domain|PF08263:Leucine rich repeat N-terminal domain	-	-
novel.4029	19.4149	14.4056	82.9101	0	0	0	38.9102	0	7.71987	0.00012321	0.00688082	-	CM008447.1	227392352	227396570	-	925	-	- && - && -	-	-
novel.1497	157.168	51.6202	48.9923	659.745	309.279	350.459	85.927	439.828	-2.35456	0.000123708	0.0068947	-	CM008444.1	149251115	149255371	-	2254	-	- && sp|Q8R149|BUD13_MOUSE BUD13 homolog OS=Mus musculus OX=10090 GN=Bud13 PE=1 SV=1 && -	-	-
gene-CQW23_01835	79.5087	10.8042	26.3805	0	0	0	38.8978	0	7.71798	0.000125788	0.00699655	CQW23_01835	CM008443.1	139276238	139279011	+	1293	protein_coding	hypothetical protein && sp|P0DO21|GIP2_NICBE Probable aspartic proteinase GIP2 OS=Nicotiana benthamiana OX=4100 GN=GIP2 PE=1 SV=1 && PF14541:Xylanase inhibitor C-terminal|PF14543:Xylanase inhibitor N-terminal	-	-
gene-CQW23_11319	295.846	258.101	208.783	51.5609	79.9367	31.8599	254.243	54.4525	2.22306	0.000126935	0.00703253	CQW23_11319	CM008447.1	1442190	1445483	-	3294	protein_coding	Tyrosine-sulfated glycopeptide receptor 1 && sp|Q9C7S5|PSYR1_ARATH Tyrosine-sulfated glycopeptide receptor 1 OS=Arabidopsis thaliana OX=3702 GN=PSY1R PE=1 SV=1 && PF13855:Leucine rich repeat|PF00069:Protein kinase domain	-	-
gene-CQW23_14071	4290.7	4679.44	7433.26	1644.09	2471.38	659.045	5467.8	1591.5	1.78069	0.000127023	0.00703253	CQW23_14071	CM008448.1	61284082	61286078	-	1314	protein_coding	Omega-3 fatty acid desaturase%2C chloroplastic && sp|P48620|FAD3C_SESIN Omega-3 fatty acid desaturase, chloroplastic OS=Sesamum indicum OX=4182 GN=FAD7 PE=2 SV=1 && PF00487:Fatty acid desaturase|PF11960:Domain of unknown function (DUF3474)	-	-
novel.3343	227.432	378.148	185.417	60.9356	49.4847	11.8337	263.666	40.7513	2.69734	0.000127198	0.00703253	-	CM008447.1	5662249	5664719	+	869	-	- && - && -	-	-
gene-CQW23_25633	272.733	190.875	673.079	45.7017	99.9209	71.9124	378.896	72.5117	2.38489	0.000128363	0.00708276	CQW23_25633	CM008453.1	29856504	29867647	+	1881	protein_coding	Wall-associated receptor kinase-like 20 && sp|Q9LZM4|WAKLQ_ARATH Wall-associated receptor kinase-like 20 OS=Arabidopsis thaliana OX=3702 GN=WAKL20 PE=2 SV=1 && PF00069:Protein kinase domain|PF13947:Wall-associated receptor kinase galacturonan-binding	-	-
novel.6514	0	0	0	49.2172	25.694	27.3085	0	34.0732	-7.61826	0.000131553	0.00723038	-	CM008451.1	167802739	167804928	+	1042	-	- && - && -	-	-
gene-CQW23_12588	1090.01	2176.45	2623.73	537.874	668.994	801.96	1963.4	669.61	1.55171	0.000131561	0.00723038	CQW23_12588	CM008447.1	169584254	169589666	+	774	protein_coding	hypothetical protein && - && PF00300:Histidine phosphatase superfamily (branch 1)	-	-
novel.6167	0	0	3.76864	57.4201	89.453	41.8731	1.25621	62.9154	-5.5315	0.000134398	0.00737165	-	CM008450.1	192214433	192215753	-	505	-	- && sp|Q9MA55|ACBP4_ARATH Acyl-CoA-binding domain-containing protein 4 OS=Arabidopsis thaliana OX=3702 GN=ACBP4 PE=1 SV=1 && -	-	-
gene-CQW23_27114	125.735	189.674	71.6041	12.8902	0	0	129.004	4.29674	4.94887	0.000141146	0.00772641	CQW23_27114	CM008453.1	261899532	261901733	-	672	protein_coding	putative WRKY transcription factor 59 && sp|Q93WU9|WRK51_ARATH Probable WRKY transcription factor 51 OS=Arabidopsis thaliana OX=3702 GN=WRKY51 PE=1 SV=1 && PF03106:WRKY DNA -binding domain	WRKY	WRKY
gene-CQW23_22024	1996.96	1199.27	4012.85	684.354	912.611	469.706	2403.03	688.891	1.80287	0.000142561	0.00778844	CQW23_22024	CM008451.1	149756051	149757093	+	840	protein_coding	Aquaporin PIP2-1 && sp|Q84RL7|PIP21_MAIZE Aquaporin PIP2-1 OS=Zea mays OX=4577 GN=PIP2-1 PE=1 SV=2 && PF00230:Major intrinsic protein	-	-
gene-CQW23_01184	2973.26	1771.89	3091.04	739.43	1312.29	533.426	2612.06	861.717	1.60001	0.000143485	0.00782345	CQW23_01184	CM008443.1	58587199	58590126	+	1605	protein_coding	Inactive beta-amylase 9 && sp|Q8VYW2|BAM9_ARATH Inactive beta-amylase 9 OS=Arabidopsis thaliana OX=3702 GN=BAM9 PE=2 SV=1 && PF01373:Glycosyl hydrolase family 14	-	-
gene-CQW23_14849	30.5092	79.2311	99.4921	4.68736	0	0	69.7441	1.56245	5.5639	0.000144905	0.00788217	CQW23_14849	CM008448.1	209166139	209167262	+	783	protein_coding	hypothetical protein && sp|A0A290U7C4|ROQ1_NICBE Disease resistance protein Roq1 OS=Nicotiana benthamiana OX=4100 GN=ROQ1 PE=1 SV=1 && PF01582:TIR domain	-	-
novel.6630	93.3765	66.0259	58.037	0	0	5.4617	72.4798	1.82057	5.26921	0.000145132	0.00788217	-	CM008451.1	12421552	12426381	-	3580	-	- && sp|Q1MX30|XA21_ORYSI Receptor kinase-like protein Xa21 OS=Oryza sativa subsp. indica OX=39946 GN=XA21 PE=1 SV=1 && PF00069:Protein kinase domain|PF13855:Leucine rich repeat	-	-
gene-CQW23_06336	125.735	160.863	1091.4	66.7948	73.2754	28.2188	459.332	56.0963	3.03566	0.000145725	0.00789888	CQW23_06336	CM008445.1	49019287	49021967	+	1782	protein_coding	Protein NRT1/ PTR FAMILY 6.4 && sp|Q9LVE0|PTR33_ARATH Protein NRT1/ PTR FAMILY 6.4 OS=Arabidopsis thaliana OX=3702 GN=NPF6.4 PE=1 SV=1 && PF00854:POT family	-	-
gene-CQW23_32909	1.84904	0	3.01491	37.4989	137.034	19.116	1.62132	64.5497	-5.24622	0.000147887	0.00800035	CQW23_32909	MLFT02000413.1	47146	47610	-	465	protein_coding	NADH-ubiquinone oxidoreductase chain 3 && sp|O99869|NU3M_SOLTU NADH-ubiquinone oxidoreductase chain 3 OS=Solanum tuberosum OX=4113 GN=ND3 PE=3 SV=1 && PF00507:NADH-ubiquinone/plastoquinone oxidoreductase, chain 3	-	-
gene-CQW23_19467	327.28	174.068	433.394	71.4822	80.8884	26.3982	311.581	59.5896	2.38936	0.000148397	0.0080123	CQW23_19467	CM008450.1	144566776	144567513	-	738	protein_coding	Tyramine N-feruloyltransferase 10/30 && sp|Q9SMB8|THT11_TOBAC Tyramine N-feruloyltransferase 4/11 OS=Nicotiana tabacum OX=4097 GN=THT4 PE=2 SV=1 && PF00583:Acetyltransferase (GNAT) family	GNAT	GNAT
gene-CQW23_04587	35.1318	154.861	661.019	25.7805	0	17.2954	283.671	14.3586	4.31066	0.000149146	0.008037	CQW23_04587	CM008444.1	136714788	136716972	+	1251	protein_coding	Equilibrative nucleotide transporter 5 && sp|Q9M0Y3|ENT3_ARATH Equilibrative nucleotide transporter 3 OS=Arabidopsis thaliana OX=3702 GN=ENT3 PE=1 SV=1 && PF01733:Nucleoside transporter	-	-
gene-CQW23_32025	513.109	2626.63	1331.08	534.359	216.02	155.659	1490.27	302.012	2.30375	0.000149537	0.00804241	CQW23_32025	MLFT02000224.1	13596	15715	+	1140	protein_coding	Jasmonate O-methyltransferase && sp|A0A061FBW2|JMT2_THECC Probable jasmonic acid carboxyl methyltransferase 2 OS=Theobroma cacao OX=3641 GN=TCM_034091 PE=3 SV=1 && PF03492:SAM dependent carboxyl methyltransferase	-	-
novel.5067	29.5846	40.816	30.9028	0	0	0	33.7678	0	7.51247	0.000153232	0.00822513	-	CM008449.1	219241818	219243128	+	1142	-	- && - && -	-	-
gene-CQW23_13685	1306.35	1956.77	1819.5	739.43	200.793	523.413	1694.2	487.879	1.79662	0.000155107	0.00830967	CQW23_13685	CM008448.1	4849762	4857895	-	1449	protein_coding	Diacylglycerol kinase 3 && sp|F4JQ95|DGK7_ARATH Diacylglycerol kinase 7 OS=Arabidopsis thaliana OX=3702 GN=DGK7 PE=1 SV=1 && PF00781:Diacylglycerol kinase catalytic domain|PF00609:Diacylglycerol kinase accessory domain	-	-
gene-CQW23_11884	785.842	753.896	786.138	1103.87	2394.3	4281.06	775.292	2593.08	-1.742	0.000155998	0.0083412	CQW23_11884	CM008447.1	14244400	14245842	+	1443	protein_coding	UDP-glucose 6-dehydrogenase 5 && sp|Q2QS13|UGDH5_ORYSJ UDP-glucose 6-dehydrogenase 5 OS=Oryza sativa subsp. japonica OX=39947 GN=UGD5 PE=2 SV=1 && PF03721:UDP-glucose/GDP-mannose dehydrogenase family, NAD binding domain|PF00984:UDP-glucose/GDP-mannose dehydrogenase family, central domain|PF03720:UDP-glucose/GDP-mannose dehydrogenase family, UDP binding domain	-	-
gene-CQW23_10746	192.3	255.7	76.1265	473.423	926.886	681.802	174.709	694.037	-1.99336	0.000157513	0.00840599	CQW23_10746	CM008446.1	207506720	207507031	-	312	protein_coding	hypothetical protein && - && -	-	-
gene-CQW23_15450	1355.35	1081.62	1271.54	2437.43	2460.91	3817.73	1236.17	2905.36	-1.23274	0.000158409	0.00843751	CQW23_15450	CM008448.1	237813828	237818403	-	2163	protein_coding	Boron transporter 1 && sp|Q9M1P7|BOR2_ARATH Probable boron transporter 2 OS=Arabidopsis thaliana OX=3702 GN=BOR2 PE=2 SV=1 && PF00955:HCO3- transporter family	-	-
novel.10876	614.806	1529.4	450.729	3008.11	2627.44	2921.1	864.978	2852.22	-1.72242	0.000159241	0.00846551	-	MLFT02001113.1	6921	47232	+	1568	-	- && - && -	-	-
gene-CQW23_31820	400.317	260.502	1599.41	147.652	170.341	104.683	753.41	140.892	2.41989	0.000161561	0.00857232	CQW23_31820	MLFT02000205.1	408091	412930	-	1788	protein_coding	putative alkaline/neutral invertase A%2C chloroplastic && sp|Q9FXA8|INVA_ARATH Alkaline/neutral invertase A, mitochondrial OS=Arabidopsis thaliana OX=3702 GN=INVA PE=1 SV=1 && PF12899:Alkaline and neutral invertase	-	-
gene-CQW23_17934	1981.25	1776.7	1112.5	3608.09	3462.97	4826.32	1623.48	3965.8	-1.28884	0.000162172	0.00858774	CQW23_17934	CM008449.1	244762801	244764999	-	564	protein_coding	hypothetical protein && sp|Q9SIE7|PLAT2_ARATH PLAT domain-containing protein 2 OS=Arabidopsis thaliana OX=3702 GN=PLAT2 PE=2 SV=1 && PF01477:PLAT/LH2 domain	-	-
gene-CQW23_32880	67.49	25.2099	15.0746	0	0	0	35.9248	0	7.60223	0.000162472	0.00858774	CQW23_32880	MLFT02000397.1	205161	206194	+	729	protein_coding	Caffeoyl-CoA O-methyltransferase && sp|Q8H9B6|CAMT_SOLTU Caffeoyl-CoA O-methyltransferase OS=Solanum tuberosum OX=4113 GN=CCOAOMT PE=2 SV=1 && PF01596:O-methyltransferase	-	-
gene-CQW23_15943	269.035	424.967	167.328	966.767	661.381	1247.09	287.11	958.412	-1.74128	0.000164815	0.00867885	CQW23_15943	CM008448.1	248831836	248832147	+	312	protein_coding	Histone H4 && sp|Q71V09|H4_CAPAN Histone H4 OS=Capsicum annuum OX=4072 PE=3 SV=3 && PF15511:Centromere kinetochore component CENP-T histone fold	-	-
gene-CQW23_21357	0	0	0	31.6397	75.1786	6.37199	0	37.7301	-7.76614	0.000164824	0.00867885	CQW23_21357	CM008451.1	30097491	30098474	+	420	protein_coding	Alpha-crystallin domain-containing protein 22.3 && sp|Q84K79|IDM2L_ARATH Alpha-crystallin domain-containing protein 22.3 OS=Arabidopsis thaliana OX=3702 GN=ACD22.3 PE=1 SV=1 && -	-	-
novel.3849	0	0	0	38.6707	0	141.094	0	59.9216	-8.43389	0.000167674	0.00881214	-	CM008447.1	102205224	102209651	-	779	-	- && sp|F4JHA2|RSH1C_ARATH Putative GTP diphosphokinase RSH1, chloroplastic OS=Arabidopsis thaliana OX=3702 GN=RSH1 PE=1 SV=1 && -	-	-
gene-CQW23_20829	167.338	112.844	43.7162	296.475	352.102	1146.96	107.966	598.512	-2.47281	0.000171044	0.00897217	CQW23_20829	CM008450.1	206915908	206924948	+	711	protein_coding	hypothetical protein && sp|Q9SE93|PNAE_RAUSE Polyneuridine-aldehyde esterase OS=Rauvolfia serpentina OX=4060 GN=PNAE PE=1 SV=1 && -	-	-
gene-CQW23_07476	147.923	238.894	112.305	700.76	391.119	625.365	166.374	572.415	-1.78548	0.000171375	0.00897251	CQW23_07476	CM008445.1	203571649	203577684	+	2907	protein_coding	LRR receptor-like serine/threonine-protein kinase ERL1 && sp|C0LGW6|ERL1_ARATH LRR receptor-like serine/threonine-protein kinase ERL1 OS=Arabidopsis thaliana OX=3702 GN=ERL1 PE=1 SV=1 && PF00069:Protein kinase domain|PF13855:Leucine rich repeat|PF08263:Leucine rich repeat N-terminal domain	-	-
gene-CQW23_14353	573.203	1300.11	799.705	358.583	252.181	255.79	891.006	288.851	1.62523	0.000174745	0.00913167	CQW23_14353	CM008448.1	140486113	140494582	-	984	protein_coding	hypothetical protein && sp|Q9NCL8|PITP1_DICDI Phosphatidylinositol transfer protein 1 OS=Dictyostelium discoideum OX=44689 GN=pitA PE=1 SV=1 && PF02121:Phosphatidylinositol transfer protein	-	-
gene-CQW23_15974	824.672	805.516	784.631	1682.76	1548.3	3439.96	804.94	2223.67	-1.46617	0.000175876	0.00916819	CQW23_15974	CM008448.1	249499749	249500183	-	435	protein_coding	Histone H2B && sp|O49118|H2B_CAPAN Histone H2B OS=Capsicum annuum OX=4072 GN=HIS2B PE=2 SV=3 && PF00125:Core histone H2A/H2B/H3/H4	-	-
novel.5824	174.734	99.6391	35.4252	666.776	335.925	506.118	103.266	502.94	-2.28554	0.000176107	0.00916819	-	CM008450.1	194663552	194666771	+	2554	-	- && - && -	-	-
gene-CQW23_27536	29.5846	37.2146	88.1862	273.039	196.035	320.42	51.6618	263.165	-2.34243	0.000177543	0.00922556	CQW23_27536	CM008454.1	9579459	9588245	-	2349	protein_coding	Nucleobase-ascorbate transporter 11 && sp|Q6SZ87|NAT11_ARATH Nucleobase-ascorbate transporter 11 OS=Arabidopsis thaliana OX=3702 GN=NAT11 PE=2 SV=1 && PF00860:Permease family	-	-
gene-CQW23_20717	487.222	322.927	260.79	912.863	1401.75	817.435	356.98	1044.02	-1.54852	0.000178808	0.00927384	CQW23_20717	CM008450.1	204278365	204278757	+	393	protein_coding	hypothetical protein && - && -	-	-
gene-CQW23_08183	0	21.6085	171.096	0	0	0	64.2349	0	8.44203	0.000179879	0.00931193	CQW23_08183	CM008445.1	254487371	254488864	-	1494	protein_coding	Cytochrome 94B3 && sp|Q9FMV7|C94B1_ARATH Cytochrome P450 94B1 OS=Arabidopsis thaliana OX=3702 GN=CYP94B1 PE=1 SV=1 && PF00067:Cytochrome P450	-	-
novel.4530	76.7352	46.8184	70.0967	4.68736	0	0	64.5501	1.56245	5.45337	0.000181618	0.00938437	-	CM008448.1	87686645	87690529	-	2548	-	- && - && -	-	-
gene-CQW23_03842	48.0751	26.4104	25.6267	0	0	0	33.3707	0	7.49609	0.000184031	0.00947075	CQW23_03842	CM008444.1	105113952	105115355	+	1404	protein_coding	hypothetical protein && - && PF03107:C1 domain	-	-
novel.6944	5034.01	3048	2370.47	6623.23	8904.38	14035.7	3484.16	9854.43	-1.50002	0.000184173	0.00947075	-	CM008452.1	8533946	8535249	+	704	-	- && - && -	-	-
gene-CQW23_24574	32.3582	30.0118	36.1789	0	0	0	32.8496	0	7.47357	0.000184317	0.00947075	CQW23_24574	CM008452.1	216161854	216162897	+	444	protein_coding	hypothetical protein && sp|Q27GK7|TPR4_ARATH Topless-related protein 4 OS=Arabidopsis thaliana OX=3702 GN=TPR4 PE=1 SV=2 && -	-	-
gene-CQW23_29455	45.3015	3.60141	70.8504	0	0	0	39.9178	0	7.75658	0.000185502	0.00951397	CQW23_29455	CM008454.1	234257926	234258851	-	834	protein_coding	hypothetical protein && sp|O49879|CF0_SOLLC Receptor-like protein Cf-9 homolog OS=Solanum lycopersicum OX=4081 GN=HCR9-0 PE=2 SV=2 && PF08263:Leucine rich repeat N-terminal domain	-	-
gene-CQW23_00538	520.505	494.594	562.281	172.26	217.923	196.621	525.793	195.601	1.42622	0.000188817	0.00966604	CQW23_00538	CM008443.1	13693474	13699001	-	2373	protein_coding	hypothetical protein && - && PF14724:Mitochondrial-associated sphingomyelin phosphodiesterase	-	-
gene-CQW23_04314	569.504	733.488	648.206	206.244	117.05	284.009	650.399	202.434	1.68349	0.000189848	0.00969437	CQW23_04314	CM008444.1	129737249	129744661	-	1710	protein_coding	MACPF domain-containing protein CAD1 && sp|Q9C7N2|CAD1_ARATH MACPF domain-containing protein CAD1 OS=Arabidopsis thaliana OX=3702 GN=CAD1 PE=2 SV=1 && PF01823:MAC/Perforin domain	-	-
gene-CQW23_31087	958.728	1686.66	1916.73	441.783	448.217	717.304	1520.71	535.768	1.5047	0.000190089	0.00969437	CQW23_31087	MLFT02000128.1	565333	580295	+	2370	protein_coding	Receptor-like serine/threonine-protein kinase ALE2 && sp|Q8RWW0|ALE2_ARATH Receptor-like serine/threonine-protein kinase ALE2 OS=Arabidopsis thaliana OX=3702 GN=ALE2 PE=1 SV=1 && PF07714:Protein tyrosine kinase	-	-
gene-CQW23_31210	0	0	0	60.9356	19.9842	20.0262	0	33.6487	-7.59958	0.000190711	0.00969437	CQW23_31210	MLFT02000141.1	310066	312395	+	1104	protein_coding	putative 2-oxoglutarate/Fe(II)-dependent dioxygenase && sp|Q39224|SRG1_ARATH Protein SRG1 OS=Arabidopsis thaliana OX=3702 GN=SRG1 PE=2 SV=1 && PF14226:non-haem dioxygenase in morphine synthesis N-terminal|PF03171:2OG-Fe(II) oxygenase superfamily	-	-
gene-CQW23_10229	1145.48	1750.29	1455.45	547.249	717.527	401.435	1450.41	555.404	1.38473	0.000190909	0.00969437	CQW23_10229	CM008446.1	169654910	169661036	+	1491	protein_coding	hypothetical protein && sp|Q9ZQ34|Y2433_ARATH Uncharacterized protein At2g24330 OS=Arabidopsis thaliana OX=3702 GN=At2g24330 PE=2 SV=1 && PF10058:Predicted integral membrane zinc-ribbon metal-binding protein	-	-
gene-CQW23_00359	430.826	206.481	550.975	751.149	1359.88	2254.77	396.094	1455.27	-1.87629	0.000191124	0.00969437	CQW23_00359	CM008443.1	6983979	6986222	-	2244	protein_coding	hypothetical protein && sp|A0A0M3R8G2|SBT_PETHY Subtilisin-like protease OS=Petunia hybrida OX=4102 GN=SBT PE=2 SV=1 && PF00082:Subtilase family|PF02225:PA domain|PF05922:Peptidase inhibitor I9|PF17766:Fibronectin type-III domain	-	-
gene-CQW23_25617	370.733	260.502	325.61	49.2172	108.486	89.2078	318.948	82.3035	1.95208	0.000194278	0.00983631	CQW23_25617	CM008453.1	28502914	28505698	+	1308	protein_coding	hypothetical protein && sp|Q93ZL5|CDF2_ARATH Cyclic dof factor 2 OS=Arabidopsis thaliana OX=3702 GN=CDF2 PE=1 SV=2 && PF02701:Dof domain, zinc finger	C2C2-Dof	C2C2->C2C2-Dof
gene-CQW23_04712	803.408	309.721	1028.08	193.353	235.052	130.171	713.738	186.192	1.93968	0.000194998	0.00985469	CQW23_04712	CM008444.1	139621801	139628630	-	3735	protein_coding	hypothetical protein && sp|Q40392|TMVRN_NICGU TMV resistance protein N OS=Nicotiana glutinosa OX=35889 GN=N PE=1 SV=1 && PF01582:TIR domain|PF00931:NB-ARC domain	-	-
gene-CQW23_06425	25.8866	64.8254	25.6267	202.728	206.503	194.801	38.7796	201.344	-2.38615	0.000195859	0.00988017	CQW23_06425	CM008445.1	54945880	54948408	+	453	protein_coding	hypothetical protein && sp|Q9C7J6|HIP35_ARATH Heavy metal-associated isoprenylated plant protein 35 OS=Arabidopsis thaliana OX=3702 GN=HIPP35 PE=2 SV=1 && PF00403:Heavy-metal-associated domain	-	-
gene-CQW23_21506	96.1501	6.00235	18.0895	0	0	0	40.0806	0	7.76106	0.000197039	0.00992156	CQW23_21506	CM008451.1	42808757	42810191	-	870	protein_coding	Trihelix transcription factor GT-3b && sp|Q9SDW0|TGT3A_ARATH Trihelix transcription factor GT-3a OS=Arabidopsis thaliana OX=3702 GN=GT-3A PE=1 SV=1 && PF13837:Myb/SANT-like DNA-binding domain	Trihelix	Trihelix
gene-CQW23_06600	366.11	362.542	509.52	155.855	30.4521	56.4376	412.724	80.9148	2.35539	0.000197654	0.00992468	CQW23_06600	CM008445.1	59922019	59927725	+	960	protein_coding	Inositol oxygenase 1 && sp|O82200|MIOX2_ARATH Inositol oxygenase 2 OS=Arabidopsis thaliana OX=3702 GN=MIOX2 PE=2 SV=2 && PF05153:Myo-inositol oxygenase	-	-
gene-CQW23_25168	281.979	132.052	367.065	315.225	1244.73	2443.2	260.365	1334.39	-2.35651	0.000197819	0.00992468	CQW23_25168	CM008453.1	2708759	2712552	-	1500	protein_coding	3-ketoacyl-CoA synthase 6 && sp|Q9XF43|KCS6_ARATH 3-ketoacyl-CoA synthase 6 OS=Arabidopsis thaliana OX=3702 GN=CUT1 PE=1 SV=1 && PF08392:FAE1/Type III polyketide synthase-like protein|PF08541:3-Oxoacyl-[acyl-carrier-protein (ACP)] synthase III C terminal	-	-
gene-CQW23_00053	279.205	351.738	196.723	607.013	734.657	1181.55	275.889	841.073	-1.61008	0.000201088	0.0100704	CQW23_00053	CM008443.1	901978	905284	+	1530	protein_coding	hypothetical protein && - && PF04646:Protein of unknown function, DUF604	-	-
novel.2080	51.7731	60.0235	29.3954	294.132	152.26	222.109	47.064	222.834	-2.24797	0.000202238	0.0101097	-	CM008445.1	295676082	295680026	+	2379	-	- && sp|P56725|ZOX_PHAVU Zeatin O-xylosyltransferase OS=Phaseolus vulgaris OX=3885 GN=ZOX1 PE=1 SV=1 && PF00201:UDP-glucoronosyl and UDP-glucosyl transferase	-	-
gene-CQW23_08065	394.77	355.339	279.633	87.8879	107.534	29.1291	343.248	74.8503	2.19852	0.000203937	0.0101724	CQW23_08065	CM008445.1	251658008	251660161	-	711	protein_coding	hypothetical protein && sp|Q9FTA0|GEML4_ARATH GEM-like protein 4 OS=Arabidopsis thaliana OX=3702 GN=At5g08350 PE=2 SV=1 && PF02893:GRAM domain	-	-
gene-CQW23_11009	24.962	13.2052	67.0818	0	0	0	35.083	0	7.57038	0.000204228	0.0101724	CQW23_11009	CM008446.1	213351554	213362225	+	1032	protein_coding	hypothetical protein && sp|Q9FYG4|GLOX1_ARATH Aldehyde oxidase GLOX1 OS=Arabidopsis thaliana OX=3702 GN=GLOX1 PE=2 SV=1 && PF09118:Domain of unknown function (DUF1929)|PF07250:Glyoxal oxidase N-terminus	-	-
gene-CQW23_11064	791.389	878.745	1045.42	127.73	415.861	88.2975	905.185	210.63	2.10297	0.000206255	0.0102549	CQW23_11064	CM008446.1	214087495	214092814	+	1242	protein_coding	Protein kinase APK1B%2C chloroplastic && sp|Q9SII6|PIX13_ARATH Probable serine/threonine-protein kinase PIX13 OS=Arabidopsis thaliana OX=3702 GN=PIX13 PE=1 SV=2 && PF07714:Protein tyrosine kinase	-	-
novel.7297	526.977	259.302	198.984	76.1695	60.9042	92.8489	328.421	76.6409	2.09902	0.000208614	0.0103535	-	CM008452.1	226182620	226304084	+	3255	-	- && sp|P56725|ZOX_PHAVU Zeatin O-xylosyltransferase OS=Phaseolus vulgaris OX=3885 GN=ZOX1 PE=1 SV=1 && PF00201:UDP-glucoronosyl and UDP-glucosyl transferase	-	-
novel.4763	242.224	415.363	234.409	77.3414	93.2595	58.2582	297.332	76.2864	1.96177	0.000209818	0.0103843	-	CM008448.1	239635222	239640743	-	3810	-	- && - && -	-	-
gene-CQW23_07308	2767.09	2463.37	2752.61	1249.18	1424.59	914.835	2661.02	1196.2	1.1537	0.000209984	0.0103843	CQW23_07308	CM008445.1	173236363	173241250	+	729	protein_coding	BI1-like protein && sp|Q9SA63|LFG4_ARATH Protein LIFEGUARD 4 OS=Arabidopsis thaliana OX=3702 GN=LFG4 PE=2 SV=1 && PF01027:Inhibitor of apoptosis-promoting Bax1	-	-
gene-CQW23_25125	1935.95	1202.87	2269.47	557.795	782.238	217.558	1802.76	519.197	1.79629	0.000212864	0.0105079	CQW23_25125	CM008453.1	1269491	1273854	-	1860	protein_coding	putative sulfate transporter 3.4 && sp|Q9SXS2|SUT33_ARATH Probable sulfate transporter 3.3 OS=Arabidopsis thaliana OX=3702 GN=SULTR3;3 PE=2 SV=2 && PF01740:STAS domain|PF00916:Sulfate permease family	-	-
novel.9149	0	0	0	55.0764	113.244	0	0	56.1067	-8.33846	0.000213479	0.0105194	-	CM008454.1	199218163	199222448	-	881	-	- && sp|Q91291|HSP70_PLEWA Heat shock 70 kDa protein OS=Pleurodeles waltl OX=8319 GN=HSP70 PE=2 SV=1 && PF00012:Hsp70 protein	-	-
gene-CQW23_08133	2017.3	955.575	2055.42	307.022	471.056	24.5777	1676.1	267.552	2.64768	0.000214553	0.0105536	CQW23_08133	CM008445.1	253402410	253402658	-	249	protein_coding	hypothetical protein && sp|P36907|CHIX_PEA Endochitinase OS=Pisum sativum OX=3888 PE=2 SV=1 && -	-	-
novel.9981	1418.21	1364.94	659.512	3467.47	2636.96	2920.19	1147.55	3008.21	-1.3908	0.000215286	0.0105636	-	MLFT02000324.1	229604	244505	+	629	-	- && - && -	-	-
novel.6894	0	0	0	4.68736	18.0809	94.6695	0	39.1459	-7.82067	0.000215522	0.0105636	-	CM008451.1	194180873	194185039	-	4167	-	- && - && -	-	-
novel.6310	0	0	0	69.1385	0	96.4901	0	55.2095	-8.31525	0.000216389	0.0105874	-	CM008451.1	32392790	32393354	+	565	-	- && - && -	-	-
gene-CQW23_09908	12.0188	0	0	53.9046	197.939	112.875	4.00625	121.573	-4.91631	0.000217625	0.010629	CQW23_09908	CM008446.1	85384316	85384936	+	621	protein_coding	putative cytochrome c biogenesis ccmB-like mitochondrial protein && sp|P93280|CCMB_ARATH Putative cytochrome c biogenesis ccmB-like mitochondrial protein OS=Arabidopsis thaliana OX=3702 GN=CCMB PE=2 SV=2 && -	-	-
gene-CQW23_22678	46.226	69.6273	100.246	5.8592	0	0	72.033	1.95307	5.27716	0.000218282	0.0106423	CQW23_22678	CM008451.1	183475497	183476219	-	723	protein_coding	Ethylene-responsive transcription factor 1B && sp|A0A3Q7I5Y9|ERFC3_SOLLC Ethylene-response factor C3 OS=Solanum lycopersicum OX=4081 GN=ERF.C.3 PE=2 SV=1 && PF00847:AP2 domain	AP2/ERF-ERF	AP2/ERF->AP2/ERF-ERF
gene-CQW23_29081	1849.04	2246.08	1328.82	874.192	621.413	729.137	1807.98	741.581	1.28566	0.000220081	0.0107111	CQW23_29081	CM008454.1	226072375	226074847	+	678	protein_coding	hypothetical protein && sp|Q8GY54|GCT21_ARATH Gamma-glutamylcyclotransferase 2-1 OS=Arabidopsis thaliana OX=3702 GN=GGCT2;1 PE=1 SV=1 && PF04752:ChaC-like protein	-	-
gene-CQW23_06281	320.809	121.248	447.714	78.5132	53.2912	25.4879	296.59	52.4308	2.50477	0.000221098	0.0107417	CQW23_06281	CM008445.1	44467256	44469565	-	1053	protein_coding	NAC domain-containing protein 55 && sp|Q9SQL0|JA2_SOLLC NAC domain-containing protein JA2 OS=Solanum lycopersicum OX=4081 GN=JA2 PE=2 SV=1 && PF02365:No apical meristem (NAM) protein	NAC	NAC
gene-CQW23_06794	57.3203	129.651	50.4998	420.69	428.233	210.276	79.157	353.066	-2.16256	0.000222917	0.0108111	CQW23_06794	CM008445.1	64774857	64778798	-	792	protein_coding	Heptahelical transmembrane protein 1 && sp|Q93ZH9|HHP1_ARATH Heptahelical transmembrane protein 1 OS=Arabidopsis thaliana OX=3702 GN=HHP1 PE=1 SV=1 && PF03006:Haemolysin-III related	-	-
gene-CQW23_31950	29.5846	58.8231	13.5671	0	0	0	33.9916	0	7.5204	0.000223398	0.0108154	CQW23_31950	MLFT02000219.1	89804	99446	-	1230	protein_coding	hypothetical protein && sp|F4JCC1|PR40B_ARATH Pre-mRNA-processing protein 40B OS=Arabidopsis thaliana OX=3702 GN=PRP40B PE=1 SV=1 && PF00397:WW domain|PF01846:FF domain	-	-
gene-CQW23_15675	323.582	266.505	221.596	563.655	700.398	1077.78	270.561	780.61	-1.52942	0.000226253	0.0109345	CQW23_15675	CM008448.1	244064260	244064786	-	438	protein_coding	Histone H2AX && sp|P35063|H2AX_PICAB Histone H2AX OS=Picea abies OX=3329 PE=2 SV=1 && PF00125:Core histone H2A/H2B/H3/H4|PF16211:C-terminus of histone H2A	-	-
novel.9797	212.64	123.648	84.4175	460.533	378.748	729.137	140.235	522.806	-1.89928	0.000226865	0.010945	-	MLFT02000213.1	240458	243005	-	1330	-	- && sp|A0A224AM54|708G1_CITJP UDP-glycosyltransferase 708G1 OS=Citrus japonica OX=76966 GN=UGT708G1 PE=1 SV=1 && -	-	-
gene-CQW23_29364	44.377	42.0165	13.5671	0	0	0	33.3202	0	7.49252	0.000230936	0.0111219	CQW23_29364	CM008454.1	232295147	232296942	+	477	protein_coding	Pathogenesis-related protein STH-21 && sp|P17642|PRS2_SOLTU Pathogenesis-related protein STH-2 OS=Solanum tuberosum OX=4113 GN=STH-2 PE=2 SV=1 && PF00407:Pathogenesis-related protein Bet v I family	-	-
novel.6870	178.432	194.476	150.746	595.294	383.506	528.875	174.551	502.558	-1.52654	0.000233179	0.0112104	-	CM008451.1	187789556	187817707	-	2301	-	- && sp|Q5XET5|HESO1_ARATH Protein HESO1 OS=Arabidopsis thaliana OX=3702 GN=HESO1 PE=1 SV=1 && -	-	-
gene-CQW23_23466	254.243	1130.84	1300.93	283.585	156.067	171.133	895.34	203.595	2.13764	0.000235464	0.0113006	CQW23_23466	CM008452.1	21132033	21132848	-	555	protein_coding	hypothetical protein && sp|O65660|PLAT1_ARATH PLAT domain-containing protein 1 OS=Arabidopsis thaliana OX=3702 GN=PLAT1 PE=1 SV=1 && PF01477:PLAT/LH2 domain	-	-
gene-CQW23_11540	188.602	157.262	132.656	419.518	585.251	407.807	159.507	470.859	-1.5624	0.000238759	0.0114389	CQW23_11540	CM008447.1	5916114	5918114	-	552	protein_coding	Auxin-induced protein AUX22 && sp|P13088|AUX22_SOYBN Auxin-induced protein AUX22 OS=Glycine max OX=3847 GN=AUX22 PE=2 SV=1 && PF02309:AUX/IAA family	AUX/IAA	AUX/IAA
novel.2600	35.1318	33.6132	26.3805	0	0	0	31.7085	0	7.42189	0.000241899	0.0115522	-	CM008446.1	12034520	12037505	+	2899	-	- && sp|Q1MX30|XA21_ORYSI Receptor kinase-like protein Xa21 OS=Oryza sativa subsp. indica OX=39946 GN=XA21 PE=1 SV=1 && PF13855:Leucine rich repeat|PF00069:Protein kinase domain	-	-
novel.7893	33.2827	40.816	21.8581	0	0	0	31.9856	0	7.4338	0.000242233	0.0115522	-	CM008453.1	94205445	94210411	+	1094	-	- && sp|Q8L7L1|SPHK1_ARATH Sphingosine kinase 1 OS=Arabidopsis thaliana OX=3702 GN=SPHK1 PE=1 SV=1 && -	-	-
novel.8534	608.334	427.368	246.469	1589.01	1201.91	1006.77	427.39	1265.9	-1.56697	0.000242378	0.0115522	-	CM008454.1	13898175	13902910	+	1899	-	- && sp|O80816|GLC_ARATH Acyltransferase GLAUCE OS=Arabidopsis thaliana OX=3702 GN=GLC PE=2 SV=1 && PF02458:Transferase family	-	-
gene-CQW23_04109	0	0	0	37.4989	12.3712	47.3348	0	32.4016	-7.54637	0.000246694	0.0117243	CQW23_04109	CM008444.1	124008157	124008663	-	507	protein_coding	hypothetical protein && - && PF05553:Cotton fibre expressed protein	-	-
gene-CQW23_23758	4753.88	5812.68	2696.84	1538.62	2179.23	1083.24	4421.13	1600.36	1.46588	0.000246836	0.0117243	CQW23_23758	CM008452.1	90828062	90831385	-	2316	protein_coding	Protein LHY && sp|A0A0G3VTN5|LHY_PETHY Protein LATE ELONGATED HYPOCOTYL OS=Petunia hybrida OX=4102 GN=LHY PE=2 SV=1 && -	-	-
gene-CQW23_22767	876.445	451.377	1273.8	365.614	96.1144	108.324	867.207	190.017	2.19286	0.000247607	0.0117407	CQW23_22767	CM008451.1	186708129	186711514	-	1083	protein_coding	Salicylate carboxymethyltransferase && sp|A4ZDG8|BSMT3_PETHY S-adenosyl-L-methionine:benzoic acid/salicylic acid carboxyl methyltransferase 3 OS=Petunia hybrida OX=4102 GN=BSMT3 PE=2 SV=1 && PF03492:SAM dependent carboxyl methyltransferase	-	-
novel.1590	1023.44	2136.84	815.534	517.953	343.538	423.282	1325.27	428.258	1.6295	0.000253221	0.0119668	-	CM008445.1	11163349	11166630	+	3282	-	- && - && -	-	-
gene-CQW23_07501	346.695	178.87	372.342	616.387	982.08	1174.27	299.302	924.244	-1.62528	0.000253241	0.0119668	CQW23_07501	CM008445.1	206833542	206835872	-	2331	protein_coding	Subtilisin-like protease SBT1.7 && sp|Q9FLI4|SBT13_ARATH Subtilisin-like protease SBT1.3 OS=Arabidopsis thaliana OX=3702 GN=SBT1.3 PE=2 SV=1 && PF00082:Subtilase family|PF05922:Peptidase inhibitor I9|PF02225:PA domain|PF17766:Fibronectin type-III domain	-	-
novel.2258	0	0	0	10.5466	53.2912	34.5908	0	32.8095	-7.56559	0.000256236	0.0120877	-	CM008445.1	97584178	97589148	-	4971	-	- && sp|P92555|M1250_ARATH Uncharacterized mitochondrial protein AtMg01250 OS=Arabidopsis thaliana OX=3702 GN=AtMg01250 PE=4 SV=1 && PF13456:Reverse transcriptase-like	-	-
gene-CQW23_16342	1099.25	1369.74	1458.46	589.435	532.912	629.006	1309.15	583.784	1.16515	0.00025796	0.0121483	CQW23_16342	CM008449.1	7311486	7330916	+	2349	protein_coding	hypothetical protein && - && PF06364:Protein of unknown function (DUF1068)	-	-
gene-CQW23_05105	556.561	852.334	676.094	139.449	312.134	79.1947	694.996	176.926	1.97333	0.000260898	0.0122658	CQW23_05105	CM008444.1	146959078	146961624	+	2547	protein_coding	Disease resistance RPP13-like protein 4 && sp|Q38834|R13L4_ARATH Disease resistance RPP13-like protein 4 OS=Arabidopsis thaliana OX=3702 GN=RPP13L4 PE=1 SV=2 && PF18052:Rx N-terminal domain|PF00931:NB-ARC domain	-	-
novel.5913	177.508	130.851	124.365	345.693	384.458	745.522	144.241	491.891	-1.77033	0.000261614	0.0122786	-	CM008450.1	14034855	14039208	-	1566	-	- && sp|Q9LIS1|CR26L_ARATH Protein ECERIFERUM 26-like OS=Arabidopsis thaliana OX=3702 GN=CER26L PE=2 SV=1 && PF02458:Transferase family	-	-
gene-CQW23_16293	1200.03	909.957	1949.14	360.926	514.831	94.6695	1353.04	323.476	2.06508	0.000262256	0.0122878	CQW23_16293	CM008449.1	5325744	5326732	+	321	protein_coding	hypothetical protein && sp|Q8GTM0|DEF_NICAL Flower-specific defensin OS=Nicotiana alata OX=4087 GN=D1 PE=1 SV=1 && PF00304:Gamma-thionin family	-	-
novel.11395	26.8111	110.443	0.753728	0	0	0	46.0027	0	7.9567	0.000264041	0.0123505	-	MLFT02002439.1	10698	12579	+	1796	-	- && - && -	-	-
novel.316	71.1881	19.2075	12.8134	0	0	0	34.403	0	7.54	0.000266373	0.0124386	-	CM008443.1	174495168	174496130	+	878	-	- && - && -	-	-
novel.1702	246.847	87.6344	288.678	489.829	819.352	1046.83	207.72	785.336	-1.91639	0.000275631	0.0128491	-	CM008445.1	65162973	65179084	+	4460	-	- && sp|Q9FI78|HST_ARATH Shikimate O-hydroxycinnamoyltransferase OS=Arabidopsis thaliana OX=3702 GN=HST PE=1 SV=1 && PF02458:Transferase family	-	-
gene-CQW23_33037	7.39616	0	0	99.6063	45.6781	101.041	2.46539	82.1087	-5.04765	0.000279689	0.0130164	CQW23_33037	MLFT02000452.1	120809	122018	+	915	protein_coding	Endoplasmin -like protein && sp|P35016|ENPL_CATRO Endoplasmin homolog OS=Catharanthus roseus OX=4058 GN=HSP90 PE=2 SV=1 && PF00183:Hsp90 protein	-	-
gene-CQW23_06766	72.1126	33.6132	113.059	250.774	353.054	349.549	72.9283	317.792	-2.1175	0.00028074	0.0130433	CQW23_06766	CM008445.1	64403694	64406090	-	2397	protein_coding	hypothetical protein && sp|Q6L403|R1B17_SOLDE Putative late blight resistance protein homolog R1B-17 OS=Solanum demissum OX=50514 GN=R1B-17 PE=3 SV=1 && PF00931:NB-ARC domain	-	-
gene-CQW23_06685	0	0	0	29.296	46.6298	17.2954	0	31.0737	-7.48607	0.000281389	0.0130515	CQW23_06685	CM008445.1	61672870	61681059	+	2184	protein_coding	hypothetical protein && sp|Q6L439|R1A4_SOLDE Putative late blight resistance protein homolog R1A-4 OS=Solanum demissum OX=50514 GN=R1A-4 PE=5 SV=2 && PF00931:NB-ARC domain	-	-
gene-CQW23_04912	326.356	102.04	181.648	333.974	1937.51	733.689	203.348	1001.73	-2.29973	0.000283292	0.0131178	CQW23_04912	CM008444.1	143300613	143302593	-	690	protein_coding	hypothetical protein && - && -	-	-
gene-CQW23_24576	45.3015	98.4386	78.3877	9.37471	0.951628	0.910284	74.0426	3.74554	4.34535	0.000285833	0.0132133	CQW23_24576	CM008452.1	216263722	216265600	+	621	protein_coding	hypothetical protein && sp|O80443|GDL46_ARATH GDSL esterase/lipase At2g38180 OS=Arabidopsis thaliana OX=3702 GN=At2g38180 PE=2 SV=1 && PF00657:GDSL-like Lipase/Acylhydrolase	-	-
gene-CQW23_01976	24289	9483.72	11824.5	16545.2	64107.4	104136	15199.1	61596.3	-2.01886	0.00028859	0.0133185	CQW23_01976	CM008443.1	169722270	169727874	+	1107	protein_coding	UDP-D-apiose/UDP-D-xylose synthase 2 && sp|Q9SGE0|AXS2_ARATH UDP-D-apiose/UDP-D-xylose synthase 2 OS=Arabidopsis thaliana OX=3702 GN=AXS2 PE=2 SV=1 && PF01370:NAD dependent epimerase/dehydratase family	-	-
gene-CQW23_07253	836.691	702.275	445.453	1437.85	1379.86	3084.95	661.473	1967.55	-1.57319	0.000289907	0.013357	CQW23_07253	CM008445.1	160849582	160850013	+	432	protein_coding	Histone H2B.6 && sp|O22582|H2B_GOSHI Histone H2B OS=Gossypium hirsutum OX=3635 GN=HIS2B PE=2 SV=3 && PF00125:Core histone H2A/H2B/H3/H4	-	-
gene-CQW23_03770	694.315	200.479	1652.17	221.478	138.938	152.928	848.988	171.114	2.31216	0.000291958	0.0134291	CQW23_03770	CM008444.1	99069842	99070600	-	759	protein_coding	hypothetical protein && sp|Q41480|API1_SOLTU Aspartic protease inhibitor 1 OS=Solanum tuberosum OX=4113 PE=1 SV=2 && PF00197:Trypsin and protease inhibitor	-	-
novel.1748	28.6601	27.6108	119.089	97.2626	646.155	510.669	58.4533	418.029	-2.83282	0.000293836	0.013493	-	CM008445.1	93532917	93537748	+	4832	-	- && - && -	-	-
gene-CQW23_11863	924.52	855.936	624.087	240.227	392.071	253.059	801.514	295.119	1.44064	0.000295614	0.0135476	CQW23_11863	CM008447.1	12911382	12917623	+	1203	protein_coding	hypothetical protein && - && PF12428:Protein of unknown function (DUF3675)|PF12906:RING-variant domain	-	-
gene-CQW23_11562	794.163	2151.24	866.033	499.203	133.228	314.958	1270.48	315.797	2.00876	0.000296004	0.0135476	CQW23_11562	CM008447.1	6480198	6490659	-	1767	protein_coding	Protein BONZAI 3 && sp|Q941L3|BON1_ARATH Protein BONZAI 1 OS=Arabidopsis thaliana OX=3702 GN=BON1 PE=1 SV=2 && PF07002:Copine|PF00168:C2 domain	-	-
novel.2788	27.7356	42.0165	23.3656	0	0	0	31.0392	0	7.3904	0.000298881	0.0136566	-	CM008446.1	159229886	159236284	+	5450	-	- && - && -	-	-
novel.4295	25.8866	2.40094	90.4473	0	0	0	39.5783	0	7.74458	0.000301162	0.0137382	-	CM008448.1	206295592	206297015	+	994	-	- && sp|Q9ZSK5|ZOG_PHALU Zeatin O-glucosyltransferase OS=Phaseolus lunatus OX=3884 GN=ZOG1 PE=1 SV=1 && PF00201:UDP-glucoronosyl and UDP-glucosyl transferase	-	-
gene-CQW23_05966	165.489	411.761	1066.52	76.1695	114.195	134.722	547.925	108.362	2.3377	0.000306951	0.0139792	CQW23_05966	CM008445.1	99805	101373	+	999	protein_coding	Peroxidase N1 && sp|Q9XIV8|PERN1_TOBAC Peroxidase N1 OS=Nicotiana tabacum OX=4097 GN=poxN1 PE=1 SV=1 && PF00141:Peroxidase	-	-
novel.3358	478.901	307.321	239.685	116.012	96.1144	71.9124	341.969	94.6796	1.85412	0.000308011	0.0140044	-	CM008447.1	9027851	9032495	+	1496	-	- && - && -	-	-
novel.715	745.163	1453.77	568.311	400.769	116.099	177.505	922.415	231.458	1.99573	0.000309108	0.0140103	-	CM008443.1	171549339	171553781	-	4301	-	- && - && -	-	-
gene-CQW23_28924	0	0	0	106.637	50.4363	0	0	52.3579	-8.23792	0.000309394	0.0140103	CQW23_28924	CM008454.1	217273513	217273821	-	309	protein_coding	Monothiol glutaredoxin-S2 && sp|Q8L8Z8|GRXS2_ARATH Monothiol glutaredoxin-S2 OS=Arabidopsis thaliana OX=3702 GN=GRXS2 PE=3 SV=1 && PF00462:Glutaredoxin	-	-
gene-CQW23_20427	104.471	147.658	21.1044	0	7.61302	0	91.0777	2.53767	5.14496	0.000309662	0.0140103	CQW23_20427	CM008450.1	197691825	197693021	-	687	protein_coding	hypothetical protein && - && PF00903:Glyoxalase/Bleomycin resistance protein/Dioxygenase superfamily	-	-
novel.3823	10.1697	24.0094	0	183.979	106.582	191.16	11.393	160.574	-3.8408	0.000314889	0.0142235	-	CM008447.1	66150227	66155989	-	1637	-	- && - && -	-	-
gene-CQW23_15692	2437.04	2489.78	2541.57	1307.77	1239.97	802.87	2489.46	1116.87	1.15666	0.000317352	0.0143114	CQW23_15692	CM008448.1	244330191	244331131	+	480	protein_coding	hypothetical protein && - && PF00582:Universal stress protein family	-	-
gene-CQW23_14808	1551.34	1585.82	1454.69	433.58	648.059	109.234	1530.62	396.958	1.94732	0.000319503	0.0143849	CQW23_14808	CM008448.1	206498289	206502199	-	702	protein_coding	Tetraspanin-3 && sp|Q9LSS4|TET4_ARATH Tetraspanin-4 OS=Arabidopsis thaliana OX=3702 GN=TET4 PE=3 SV=1 && PF00335:Tetraspanin family	-	-
gene-CQW23_20022	489.996	361.342	737.146	105.466	228.391	104.683	529.494	146.18	1.85678	0.000320373	0.0144006	CQW23_20022	CM008450.1	187590619	187591119	-	501	protein_coding	Phosphoglycerate mutase-like protein AT74H && sp|O04035|AT74H_ARATH Phosphoglycerate mutase-like protein AT74H OS=Arabidopsis thaliana OX=3702 GN=At1g08940 PE=3 SV=2 && PF00300:Histidine phosphatase superfamily (branch 1)	-	-
gene-CQW23_32808	0	0	0	11.7184	58.0493	25.4879	0	31.7519	-7.51817	0.000323369	0.0144929	CQW23_32808	MLFT02000379.1	4553	5214	+	273	protein_coding	hypothetical protein && - && -	-	-
gene-CQW23_14677	1332.23	1403.35	859.25	585.92	437.749	410.538	1198.28	478.069	1.32584	0.000323473	0.0144929	CQW23_14677	CM008448.1	197104318	197114666	-	639	protein_coding	hypothetical protein && sp|Q05737|YPTM2_MAIZE GTP-binding protein YPTM2 OS=Zea mays OX=4577 GN=YPTM2 PE=2 SV=1 && PF00071:Ras family	-	-
novel.10474	176.583	73.2287	144.716	24.6086	10.4679	22.7571	131.509	19.2779	2.7743	0.00032822	0.0146817	-	MLFT02000715.1	59926	63007	+	926	-	- && - && -	-	-
novel.339	46.226	28.8113	18.0895	0	0	0	31.0423	0	7.39122	0.000329933	0.0147345	-	CM008443.1	190779560	190787080	+	1050	-	- && - && -	-	-
novel.2118	0	0	0	43.358	13.3228	35.5011	0	30.7273	-7.46933	0.000330957	0.0147564	-	CM008445.1	13622345	13622995	-	651	-	- && - && -	-	-
gene-CQW23_27915	428.977	129.651	320.334	74.9977	72.3237	40.9628	292.988	62.7614	2.22546	0.000333859	0.0148619	CQW23_27915	CM008454.1	34331902	34334608	+	1428	protein_coding	hypothetical protein && sp|P93531|C71D7_SOLCH Cytochrome P450 71D7 OS=Solanum chacoense OX=4108 GN=CYP71D7 PE=3 SV=1 && PF00067:Cytochrome P450	-	-
gene-CQW23_16057	24.0375	55.2217	15.8283	0	0	0	31.6958	0	7.41957	0.000334815	0.0148794	CQW23_16057	CM008448.1	251422140	251424570	+	1368	protein_coding	hypothetical protein && - && -	-	-
gene-CQW23_25138	355.016	170.467	508.766	71.4822	97.0661	90.1181	344.75	86.2221	1.99986	0.00033533	0.0148794	CQW23_25138	CM008453.1	1851113	1852727	-	894	protein_coding	hypothetical protein && sp|P53990|IST1_HUMAN IST1 homolog OS=Homo sapiens OX=9606 GN=IST1 PE=1 SV=1 && PF03398:Regulator of Vps4 activity in the MVB pathway	-	-
gene-CQW23_25784	0	6.00235	0	31.6397	39.9684	161.12	2.00078	77.5761	-5.37772	0.000336902	0.0149252	CQW23_25784	CM008453.1	42816563	42826470	-	1746	protein_coding	Protein NRT1/ PTR FAMILY 4.6 && sp|Q8H157|PTR19_ARATH Protein NRT1/ PTR FAMILY 4.6 OS=Arabidopsis thaliana OX=3702 GN=NPF4.6 PE=1 SV=1 && PF00854:POT family	-	-
gene-CQW23_19212	0	0	0	43.358	0.951628	75.5535	0	39.9544	-7.84886	0.000339734	0.0150266	CQW23_19212	CM008450.1	85708380	85747908	-	783	protein_coding	hypothetical protein && sp|Q9LYP4|BAG3_ARATH BAG family molecular chaperone regulator 3 OS=Arabidopsis thaliana OX=3702 GN=BAG3 PE=1 SV=1 && PF02179:BAG domain|PF00240:Ubiquitin family	-	-
gene-CQW23_05598	501.09	211.283	279.633	100.778	93.2595	57.3479	330.669	83.7952	1.98239	0.000351437	0.0155003	CQW23_05598	CM008444.1	156757031	156772252	+	11988	protein_coding	hypothetical protein && - && -	-	-
gene-CQW23_07865	737.767	515.002	654.989	290.616	182.713	234.853	635.92	236.061	1.43095	0.000351574	0.0155003	CQW23_07865	CM008445.1	244123593	244123952	-	360	protein_coding	Auxin-responsive protein SAUR32 && sp|Q9ZUZ3|SAU32_ARATH Auxin-responsive protein SAUR32 OS=Arabidopsis thaliana OX=3702 GN=SAUR32 PE=2 SV=1 && PF02519:Auxin responsive protein	-	-
gene-CQW23_28194	665.655	177.67	1240.64	148.824	191.277	80.105	694.653	140.069	2.3113	0.000352128	0.0155003	CQW23_28194	CM008454.1	69865755	69867705	-	1503	protein_coding	Trihelix transcription factor GTL1 && sp|Q9C6K3|DF1_ARATH Trihelix transcription factor DF1 OS=Arabidopsis thaliana OX=3702 GN=DF1 PE=4 SV=1 && PF13837:Myb/SANT-like DNA-binding domain	Trihelix	Trihelix
gene-CQW23_05872	977.218	1246.09	2849.84	221.478	663.285	514.31	1691.05	466.358	1.85806	0.000353478	0.015535	CQW23_05872	CM008444.1	167547380	167549289	-	1506	protein_coding	Proline dehydrogenase 1%2C mitochondrial && sp|P92983|PROD1_ARATH Proline dehydrogenase 1, mitochondrial OS=Arabidopsis thaliana OX=3702 GN=POX1 PE=1 SV=2 && PF01619:Proline dehydrogenase	-	-
gene-CQW23_24900	620.353	459.78	319.581	715.994	1489.3	2425	466.571	1543.43	-1.72654	0.000354049	0.0155354	CQW23_24900	CM008452.1	225614676	225619103	-	1527	protein_coding	Cytochrome 98A2 && sp|O48922|C98A2_SOYBN Cytochrome P450 98A2 OS=Glycine max OX=3847 GN=CYP98A2 PE=2 SV=1 && PF00067:Cytochrome P450	-	-
gene-CQW23_05746	254.243	1726.28	1282.09	44.5299	0	9.10284	1087.54	17.8776	5.93137	0.000354811	0.0155442	CQW23_05746	CM008444.1	159206761	159213390	-	1932	protein_coding	Alpha-dioxygenase 1 && sp|Q9SGH6|DOX1_ARATH Alpha-dioxygenase 1 OS=Arabidopsis thaliana OX=3702 GN=DOX1 PE=1 SV=1 && PF03098:Animal haem peroxidase	-	-
novel.5559	0	0	0	83.2006	0	67.361	0	50.1872	-8.17728	0.000355898	0.0155672	-	CM008449.1	254513458	254519464	-	489	-	- && - && -	-	-
gene-CQW23_12857	107.244	57.6226	35.4252	437.096	160.825	360.472	66.7641	319.464	-2.25918	0.00035675	0.0155673	CQW23_12857	CM008447.1	204674231	204677701	-	975	protein_coding	Peroxidase 68 && sp|Q9FLC0|PER52_ARATH Peroxidase 52 OS=Arabidopsis thaliana OX=3702 GN=PER52 PE=2 SV=1 && PF00141:Peroxidase	-	-
gene-CQW23_02776	162.716	506.599	109.291	1870.26	788.9	768.279	259.535	1142.48	-2.14049	0.000357027	0.0155673	CQW23_02776	CM008443.1	243364123	243374342	-	936	protein_coding	DnaJ protein -like protein 2 && sp|P43644|DNJH_ATRNU DnaJ protein homolog ANJ1 OS=Atriplex nummularia OX=3553 PE=2 SV=1 && -	-	-
gene-CQW23_00333	3010.24	2238.88	1515.75	5867.4	4268.05	5940.51	2254.95	5358.65	-1.24889	0.000360366	0.0156881	CQW23_00333	CM008443.1	6288175	6288867	+	693	protein_coding	hypothetical protein && sp|P83958|TLP_ACTCC Thaumatin-like protein OS=Actinidia chinensis var. chinensis OX=1590841 GN=TLP PE=1 SV=2 && PF00314:Thaumatin family	-	-
gene-CQW23_26235	162.716	188.474	235.163	35.1552	10.4679	0	195.451	15.2077	3.69713	0.000362889	0.0157731	CQW23_26235	CM008453.1	155263645	155264160	+	516	protein_coding	hypothetical protein && sp|Q9SLD4|ZAT11_ARATH Zinc finger protein ZAT11 OS=Arabidopsis thaliana OX=3702 GN=ZAT11 PE=2 SV=1 && PF13912:C2H2-type zinc finger	C2H2	C2H2
gene-CQW23_02123	418.808	581.028	195.216	952.705	1046.79	1961.66	398.35	1320.39	-1.73054	0.00036608	0.0158868	CQW23_02123	CM008443.1	189092807	189093217	-	411	protein_coding	histone H3.2 && sp|P59226|H32_ARATH Histone H3.2 OS=Arabidopsis thaliana OX=3702 GN=HTR2 PE=1 SV=2 && PF00125:Core histone H2A/H2B/H3/H4	-	-
gene-CQW23_16503	4619.83	4302.49	4580.4	1434.33	2576.06	822.896	4500.91	1611.09	1.48218	0.000368597	0.015971	CQW23_16503	CM008449.1	21399509	21401167	+	1659	protein_coding	Reticuline oxidase-like protein && sp|Q9SVG3|BBE21_ARATH Berberine bridge enzyme-like 21 OS=Arabidopsis thaliana OX=3702 GN=At4g20840 PE=2 SV=1 && PF01565:FAD binding domain|PF08031:Berberine and berberine like	-	-
gene-CQW23_26959	5065.45	7630.19	6897.36	3731.14	2580.81	2649.84	6531	2987.26	1.12857	0.000369857	0.0160005	CQW23_26959	CM008453.1	257311676	257317388	-	2223	protein_coding	4-hydroxy-3-methylbut-2-en-1-yl diphosphate synthase (ferredoxin)%2C chloroplastic && sp|F4K0E8|ISPG_ARATH 4-hydroxy-3-methylbut-2-en-1-yl diphosphate synthase (ferredoxin), chloroplastic OS=Arabidopsis thaliana OX=3702 GN=ISPG PE=1 SV=1 && PF04551:GcpE protein	-	-
gene-CQW23_19214	66.5655	16.8066	61.8057	2.34368	0	0	48.3926	0.781226	6.06973	0.000371818	0.0160565	CQW23_19214	CM008450.1	85837282	85838766	+	1485	protein_coding	hypothetical protein && sp|Q941F1|PLA15_ARATH Phospholipase A1-Igamma1, chloroplastic OS=Arabidopsis thaliana OX=3702 GN=DALL4 PE=1 SV=2 && PF01764:Lipase (class 3)	-	-
novel.1443	80.4333	15.6061	0	605.841	303.569	335.895	32.0131	415.102	-3.69717	0.000372313	0.0160565	-	CM008444.1	133516513	133525982	-	987	-	- && - && -	-	-
novel.293	114.641	50.4198	104.768	9.37471	6.6614	0	89.9428	5.34537	4.09161	0.000373959	0.0161024	-	CM008443.1	152664918	152669928	+	2442	-	- && - && -	-	-
gene-CQW23_26396	12.0188	33.6132	48.2386	0	0	0	31.2902	0	7.4036	0.000374716	0.0161099	CQW23_26396	CM008453.1	191176504	191179087	-	882	protein_coding	hypothetical protein && sp|O49840|PBL3_ARATH Probable serine/threonine-protein kinase PBL3 OS=Arabidopsis thaliana OX=3702 GN=PBL3 PE=1 SV=1 && PF07714:Protein tyrosine kinase	-	-
gene-CQW23_06572	382.751	285.712	812.519	77.3414	101.824	184.788	493.661	121.318	2.02399	0.000375694	0.0161268	CQW23_06572	CM008445.1	59114340	59117088	+	2661	protein_coding	hypothetical protein && sp|Q9M0G7|MIK1_ARATH MDIS1-interacting receptor like kinase 1 OS=Arabidopsis thaliana OX=3702 GN=MIK1 PE=1 SV=1 && PF00069:Protein kinase domain|PF13855:Leucine rich repeat	-	-
novel.1926	1306.35	1279.7	1805.18	646.855	732.754	465.155	1463.74	614.921	1.25165	0.000378633	0.0162278	-	CM008445.1	249411444	249416078	+	2405	-	- && sp|O81916|YC22_ARATH Uncharacterized calcium-binding protein At1g02270 OS=Arabidopsis thaliana OX=3702 GN=At1g02270 PE=2 SV=2 && -	-	-
gene-CQW23_02666	805.257	693.872	432.64	104.294	298.811	133.812	643.923	178.972	1.84574	0.000381015	0.0163046	CQW23_02666	CM008443.1	240129767	240133225	+	2271	protein_coding	hypothetical protein && sp|F4HXL0|PLIP2_ARATH Phospholipase A1 PLIP2, chloroplastic OS=Arabidopsis thaliana OX=3702 GN=PLIP2 PE=1 SV=1 && PF01764:Lipase (class 3)	-	-
gene-CQW23_07841	428.053	187.273	171.85	45.7017	79.9367	24.5777	262.392	50.072	2.38982	0.000382876	0.0163589	CQW23_07841	CM008445.1	242780434	242783061	-	1983	protein_coding	hypothetical protein && sp|P93604|LRK10_WHEAT Rust resistance kinase Lr10 OS=Triticum aestivum OX=4565 GN=LRK10 PE=2 SV=1 && PF00069:Protein kinase domain	-	-
novel.2616	159.017	418.964	313.551	33.9833	43.7749	0	297.178	25.9194	3.52178	0.000384747	0.0163951	-	CM008446.1	16888598	16893327	+	4142	-	- && sp|Q1MX30|XA21_ORYSI Receptor kinase-like protein Xa21 OS=Oryza sativa subsp. indica OX=39946 GN=XA21 PE=1 SV=1 && PF07714:Protein tyrosine and serine/threonine kinase|PF13855:Leucine rich repeat|PF00069:Protein kinase domain	-	-
gene-CQW23_24447	1989.57	2288.1	2895.07	844.896	1160.03	1212.5	2390.91	1072.48	1.15644	0.000384909	0.0163951	CQW23_24447	CM008452.1	204169191	204178260	-	1377	protein_coding	Oxysterol-binding protein-related protein 3A && sp|Q9LZM1|ORP3A_ARATH Oxysterol-binding protein-related protein 3A OS=Arabidopsis thaliana OX=3702 GN=ORP3A PE=1 SV=1 && PF01237:Oxysterol-binding protein	-	-
gene-CQW23_11270	1164.9	515.002	286.417	152.339	220.778	88.2975	655.438	153.805	2.09144	0.000385884	0.0164113	CQW23_11270	CM008447.1	789032	789758	-	621	protein_coding	hypothetical protein && - && -	-	-
gene-CQW23_31076	68.4145	144.056	56.5296	328.115	319.747	360.472	89.6669	336.111	-1.91216	0.000387309	0.0164467	CQW23_31076	MLFT02000125.1	618766	628167	-	1944	protein_coding	hypothetical protein && sp|Q339N5|CSLH1_ORYSJ Cellulose synthase-like protein H1 OS=Oryza sativa subsp. japonica OX=39947 GN=CSLH1 PE=2 SV=2 && PF03552:Cellulose synthase	-	-
gene-CQW23_04362	255.168	48.0188	756.743	49.2172	18.0809	0	353.31	22.4327	3.98494	0.000390958	0.0165761	CQW23_04362	CM008444.1	130923448	130924798	-	1206	protein_coding	Phospholipase A1-II 1 && sp|O49523|DSEL_ARATH Phospholipase A1-IIgamma OS=Arabidopsis thaliana OX=3702 GN=DSEL PE=1 SV=1 && PF01764:Lipase (class 3)	-	-
gene-CQW23_12272	3290.37	942.37	2674.23	632.793	930.692	254.879	2302.32	606.122	1.92572	0.000394793	0.0167131	CQW23_12272	CM008447.1	67117495	67119091	+	1356	protein_coding	Cytochrome 78A4 && sp|Q9SLP1|C78A9_ARATH Cytochrome P450 78A9 OS=Arabidopsis thaliana OX=3702 GN=CYP78A9 PE=1 SV=1 && PF00067:Cytochrome P450	-	-
gene-CQW23_17680	0	0	0	24.6086	15.226	50.0656	0	29.9668	-7.43427	0.000395688	0.0167239	CQW23_17680	CM008449.1	236035425	236038195	+	810	protein_coding	Protein trichome birefringence-like 43 && sp|Q6DR10|TBL43_ARATH Protein trichome birefringence-like 43 OS=Arabidopsis thaliana OX=3702 GN=TBL43 PE=2 SV=1 && PF13839:GDSL/SGNH-like Acyl-Esterase family found in Pmr5 and Cas1p	-	-
gene-CQW23_10969	0	0	0	0	63.7591	81.0152	0	48.2581	-8.12206	0.000396259	0.0167239	CQW23_10969	CM008446.1	212274961	212281402	-	756	protein_coding	hypothetical protein && - && -	-	-
gene-CQW23_13520	755.333	653.056	350.483	171.089	151.309	23.6674	586.291	115.355	2.34709	0.000397946	0.0167606	CQW23_13520	CM008448.1	356024	357018	-	291	protein_coding	hypothetical protein && sp|P46522|LEA5D_GOSHI Late embryogenesis abundant protein Lea5-D OS=Gossypium hirsutum OX=3635 GN=LEA5-D PE=2 SV=1 && -	-	-
gene-CQW23_12280	0	0	0	21.0931	51.3879	17.2954	0	29.9255	-7.43214	0.000398339	0.0167606	CQW23_12280	CM008447.1	70740393	70742202	-	666	protein_coding	hypothetical protein && sp|P87027|SPG1_SCHPO Septum-promoting GTP-binding protein 1 OS=Schizosaccharomyces pombe (strain 972 / ATCC 24843) OX=284812 GN=spg1 PE=1 SV=1 && PF00071:Ras family	-	-
novel.6340	0	0	0	22.2649	17.1293	50.0656	0	29.82	-7.42731	0.000399318	0.0167762	-	CM008451.1	45475311	45496424	+	880	-	- && - && -	-	-
gene-CQW23_09110	106.32	414.162	115.32	23.4368	23.7907	0	211.934	15.7425	3.75531	0.000400694	0.0168085	CQW23_09110	CM008446.1	1907906	1911015	-	1608	protein_coding	hypothetical protein && sp|C0LGP4|Y3475_ARATH Probable LRR receptor-like serine/threonine-protein kinase At3g47570 OS=Arabidopsis thaliana OX=3702 GN=At3g47570 PE=2 SV=1 && PF13855:Leucine rich repeat|PF00069:Protein kinase domain	-	-
gene-CQW23_20266	8.32068	2.40094	113.059	0	0	0	41.2603	0	7.80469	0.000405546	0.0169752	CQW23_20266	CM008450.1	194470752	194472776	-	1437	protein_coding	Polygalacturonase && sp|Q949Z1|PGLR4_ARATH Polygalacturonase At1g48100 OS=Arabidopsis thaliana OX=3702 GN=At1g48100 PE=2 SV=1 && PF00295:Glycosyl hydrolases family 28	-	-
gene-CQW23_10536	142.376	105.641	85.925	12.8902	3.80651	21.8468	111.314	12.8479	3.11301	0.000405897	0.0169752	CQW23_10536	CM008446.1	197699221	197700234	-	1014	protein_coding	hypothetical protein && sp|Q8H0W9|CAP17_ARATH Putative clathrin assembly protein At5g10410 OS=Arabidopsis thaliana OX=3702 GN=At5g10410 PE=2 SV=2 && PF07651:ANTH domain	-	-
gene-CQW23_27301	662.881	1394.95	2106.67	503.891	439.652	142.004	1388.17	361.849	1.94054	0.000411136	0.0171683	CQW23_27301	CM008454.1	4469011	4472917	+	654	protein_coding	hypothetical protein && sp|Q9M723|JAZ7_SOLLC Protein JAZ7 OS=Solanum lycopersicum OX=4081 GN=JAZ7 PE=1 SV=1 && PF09425:Divergent CCT motif|PF06200:tify domain	Tify	Tify
gene-CQW23_23817	602.787	343.335	133.41	59.7638	70.4205	101.041	359.844	77.0753	2.22124	0.000414694	0.0172908	CQW23_23817	CM008452.1	107009328	107010809	-	900	protein_coding	putative NAC domain-containing protein 94 && sp|I1LPE9|NAC6_SOYBN NAC domain-containing protein 6 OS=Glycine max OX=3847 GN=NAC6 PE=2 SV=1 && PF02365:No apical meristem (NAM) protein	NAC	NAC
novel.4455	36.0563	30.0118	37.6864	1.17184	0	0	34.5848	0.390613	6.5862	0.000423814	0.0176444	-	CM008448.1	14045906	14078673	-	1168	-	- && - && -	-	-
gene-CQW23_01947	489.071	76.8301	285.663	48.0454	33.307	65.5404	283.855	48.9643	2.53582	0.000425451	0.017686	CQW23_01947	CM008443.1	164094411	164095869	-	960	protein_coding	1-aminocyclopropane-1-carboxylate oxidase 1 && sp|Q08507|ACCO3_PETHY 1-aminocyclopropane-1-carboxylate oxidase 3 OS=Petunia hybrida OX=4102 GN=ACO3 PE=3 SV=1 && PF03171:2OG-Fe(II) oxygenase superfamily|PF14226:non-haem dioxygenase in morphine synthesis N-terminal	-	-
novel.5749	63.7919	38.4151	3.01491	0	0	0	35.074	0	7.5667	0.000428735	0.0177957	-	CM008450.1	146164986	146165826	+	841	-	- && - && -	-	-
gene-CQW23_05515	68.4145	103.24	74.6191	273.039	309.279	241.225	82.0913	274.514	-1.74433	0.000432178	0.0179117	CQW23_05515	CM008444.1	155269880	155282873	-	777	protein_coding	hypothetical protein && sp|Q54C64|PIGL_DICDI Probable N-acetylglucosaminyl-phosphatidylinositol de-N-acetylase OS=Dictyostelium discoideum OX=44689 GN=pigl PE=3 SV=1 && PF02585:GlcNAc-PI de-N-acetylase	-	-
gene-CQW23_18516	156.244	110.443	86.6787	268.351	354.006	655.404	117.789	425.92	-1.85555	0.000434085	0.0179638	CQW23_18516	CM008450.1	10215512	10223418	-	1119	protein_coding	Formin-like protein 1 && sp|Q9SE97|FH1_ARATH Formin-like protein 1 OS=Arabidopsis thaliana OX=3702 GN=FH1 PE=1 SV=1 && PF02181:Formin Homology 2 Domain	-	-
gene-CQW23_26155	560.259	625.445	572.833	139.449	287.392	190.249	586.179	205.697	1.50951	0.000441271	0.0182339	CQW23_26155	CM008453.1	126788194	126793230	+	816	protein_coding	Squamosa promoter-binding-like protein 13A && sp|Q49I55|TGA1W_MAIZE Teosinte glume architecture 1 OS=Zea mays OX=4577 GN=TGA1 PE=1 SV=1 && PF03110:SBP domain	SBP	SBP
gene-CQW23_35614	14.7923	16.8066	35.4252	137.105	116.099	142.915	22.3414	132.039	-2.55406	0.000443422	0.0182645	CQW23_35614	MLFT02007637.1	144	1345	+	921	protein_coding	hypothetical protein && sp|Q9LFW0|FB257_ARATH Putative F-box protein At5g15660 OS=Arabidopsis thaliana OX=3702 GN=At5g15660 PE=4 SV=1 && PF00646:F-box domain	-	-
gene-CQW23_18212	27.7356	46.8184	9.04473	43.358	157.97	572.568	27.8662	257.966	-3.2198	0.000444218	0.0182645	CQW23_18212	CM008449.1	250580030	250581533	-	789	protein_coding	hypothetical protein && sp|Q9S728|PDF1_ARATH Protodermal factor 1 OS=Arabidopsis thaliana OX=3702 GN=PDF1 PE=2 SV=1 && -	-	-
gene-CQW23_00636	0	6.00235	0	74.9977	31.4037	101.041	2.00078	69.1476	-5.21301	0.000444529	0.0182645	CQW23_00636	CM008443.1	17664270	17665055	-	786	protein_coding	putative transcriptional regulator RABBIT EARS && sp|O80942|ZFP10_ARATH Zinc finger protein 10 OS=Arabidopsis thaliana OX=3702 GN=ZFP10 PE=2 SV=1 && PF13912:C2H2-type zinc finger	C2H2	C2H2
gene-CQW23_27799	185.829	169.266	385.155	72.654	56.146	44.6039	246.75	57.8013	2.09737	0.000444866	0.0182645	CQW23_27799	CM008454.1	23788732	23790915	+	642	protein_coding	Transcription factor DIVARICATA && sp|Q8S9H7|DIV_ANTMA Transcription factor DIVARICATA OS=Antirrhinum majus OX=4151 GN=DIVARICATA PE=2 SV=1 && PF00249:Myb-like DNA-binding domain	MYB	MYB->MYB
gene-CQW23_22606	1552.27	733.488	2225	445.299	604.284	484.271	1503.59	511.285	1.55654	0.000445313	0.0182645	CQW23_22606	CM008451.1	179958480	179960099	+	1620	protein_coding	putative inorganic phosphate transporter 1-5 && sp|A7KTC5|PHT11_PETHY Low affinity inorganic phosphate transporter 1 OS=Petunia hybrida OX=4102 GN=PT1 PE=2 SV=1 && PF00083:Sugar (and other) transporter	-	-
gene-CQW23_23926	143.301	126.049	298.476	18.7494	6.6614	50.0656	189.275	25.1588	2.90875	0.000448023	0.0183484	CQW23_23926	CM008452.1	140855161	140860662	+	1080	protein_coding	hypothetical protein && sp|Q9LY48|JOX3_ARATH Jasmonate-induced oxygenase 3 OS=Arabidopsis thaliana OX=3702 GN=JOX3 PE=1 SV=1 && PF03171:2OG-Fe(II) oxygenase superfamily|PF14226:non-haem dioxygenase in morphine synthesis N-terminal	-	-
gene-CQW23_03188	794.163	1571.42	1594.89	341.005	478.669	614.442	1320.16	478.039	1.46486	0.000451756	0.0184739	CQW23_03188	CM008444.1	10411391	10414370	+	2766	protein_coding	hypothetical protein && sp|Q9SD34|C3H44_ARATH Zinc finger CCCH domain-containing protein 44 OS=Arabidopsis thaliana OX=3702 GN=At3g51120 PE=2 SV=3 && PF02213:GYF domain	C3H	C3H
gene-CQW23_19161	1896.19	1348.13	1017.53	324.599	758.447	334.984	1420.62	472.677	1.58712	0.00045311	0.0184825	CQW23_19161	CM008450.1	65282554	65292566	+	1836	protein_coding	Ferrochelatase-2%2C chloroplastic && sp|P42044|HEMH_CUCSA Ferrochelatase-2, chloroplastic OS=Cucumis sativus OX=3659 GN=HEMH PE=2 SV=1 && PF00762:Ferrochelatase	-	-
novel.619	0	0	0	7.03103	53.2912	32.7702	0	31.0308	-7.48528	0.000453304	0.0184825	-	CM008443.1	68752282	68753633	-	1352	-	- && sp|Q94HW2|POLR1_ARATH Retrovirus-related Pol polyprotein from transposon RE1 OS=Arabidopsis thaliana OX=3702 GN=RE1 PE=2 SV=1 && -	-	-
novel.5314	647.164	1219.68	282.648	4395.57	3918.8	896.629	716.497	3070.33	-2.10006	0.000457795	0.0186381	-	CM008449.1	75200559	75202398	-	800	-	- && - && -	-	-
gene-CQW23_00203	3416.1	3289.29	7498.84	1115.59	2352.42	1506.52	4734.74	1658.18	1.51368	0.000459401	0.018676	CQW23_00203	CM008443.1	3730870	3733999	+	987	protein_coding	B2 protein && sp|C6TAQ0|NRPB_SOYBN DCD domain-containing protein NRP-B OS=Glycine max OX=3847 GN=NRP-B PE=2 SV=1 && PF10539:Development and cell death domain	-	-
gene-CQW23_11239	0	0	0	35.1552	0	111.965	0	49.04	-8.14476	0.000460274	0.018684	CQW23_11239	CM008447.1	103318	103989	+	672	protein_coding	hypothetical protein && - && -	-	-
novel.3762	552.863	735.889	539.669	292.96	194.132	135.632	609.474	207.575	1.55519	0.000464545	0.0188298	-	CM008447.1	17869634	17874521	-	4888	-	- && sp|Q68S07|PSAB_PANGI Photosystem I P700 chlorophyll a apoprotein A2 OS=Panax ginseng OX=4054 GN=psaB PE=3 SV=1 && -	-	-
gene-CQW23_16269	5950.21	5819.88	3297.56	764.039	2714.04	540.709	5022.55	1339.6	1.90646	0.000465372	0.0188356	CQW23_16269	CM008449.1	3721547	3724625	+	807	protein_coding	Tetraspanin-8 && sp|Q8S8Q6|TET8_ARATH Tetraspanin-8 OS=Arabidopsis thaliana OX=3702 GN=TET8 PE=2 SV=1 && PF00335:Tetraspanin family	-	-
gene-CQW23_07780	347.62	150.059	240.439	503.891	647.107	1459.18	246.039	870.061	-1.82155	0.000467441	0.0188917	CQW23_07780	CM008445.1	239468241	239470581	-	1878	protein_coding	putative inactive receptor kinase && sp|Q9SUQ3|Y4374_ARATH Probable inactive receptor kinase At4g23740 OS=Arabidopsis thaliana OX=3702 GN=At4g23740 PE=1 SV=1 && PF13855:Leucine rich repeat|PF08263:Leucine rich repeat N-terminal domain|PF00069:Protein kinase domain	-	-
gene-CQW23_13213	115.565	135.653	362.543	24.6086	35.2102	50.9759	204.587	36.9316	2.46819	0.000468673	0.0189139	CQW23_13213	CM008447.1	216680902	216685566	-	3864	protein_coding	hypothetical protein && sp|Q6L400|R1B16_SOLDE Putative late blight resistance protein homolog R1B-16 OS=Solanum demissum OX=50514 GN=R1B-16 PE=3 SV=1 && PF00931:NB-ARC domain	-	-
novel.10333	1.84904	25.2099	1.50746	149.995	44.7265	227.571	9.52213	140.764	-3.91831	0.000472851	0.0190546	-	MLFT02000601.1	15690	20142	-	1002	-	- && sp|Q6CQE5|TAR1_KLULC Protein TAR1 OS=Kluyveromyces lactis OX=28985 GN=TAR1-A PE=4 SV=2 && -	-	-
gene-CQW23_11184	0	0	6.02982	25.7805	140.841	55.5273	2.00994	74.0496	-5.12612	0.000476669	0.0191727	CQW23_11184	CM008446.1	217365477	217365854	+	378	protein_coding	hypothetical protein && - && -	-	-
gene-CQW23_28333	0	0	0	8.20287	18.0809	68.2713	0	31.5184	-7.50798	0.000477166	0.0191727	CQW23_28333	CM008454.1	99344822	99348824	+	1098	protein_coding	hypothetical protein && sp|Q8LB81|GDL79_ARATH GDSL esterase/lipase At5g33370 OS=Arabidopsis thaliana OX=3702 GN=At5g33370 PE=2 SV=1 && PF00657:GDSL-like Lipase/Acylhydrolase	-	-
gene-CQW23_02609	400.317	791.11	426.61	154.683	215.068	75.5535	539.346	148.435	1.86112	0.00048365	0.0193924	CQW23_02609	CM008443.1	235356359	235360709	+	1392	protein_coding	hypothetical protein && sp|Q8S0G4|GPDH1_ORYSJ Probable glycerol-3-phosphate dehydrogenase [NAD(+)] 1, cytosolic OS=Oryza sativa subsp. japonica OX=39947 GN=Os01g0939600 PE=2 SV=1 && PF01210:NAD-dependent glycerol-3-phosphate dehydrogenase N-terminus|PF07479:NAD-dependent glycerol-3-phosphate dehydrogenase C-terminus	-	-
gene-CQW23_13201	57.3203	24.0094	69.343	0	0.951628	3.64113	50.2242	1.53092	4.99188	0.00048426	0.0193924	CQW23_13201	CM008447.1	216112255	216116567	-	3525	protein_coding	hypothetical protein && sp|Q6L3N7|R1C3_SOLDE Putative late blight resistance protein homolog R1C-3 OS=Solanum demissum OX=50514 GN=R1C-3 PE=3 SV=1 && PF00931:NB-ARC domain	-	-
gene-CQW23_13193	303.243	338.533	700.967	101.95	134.18	155.659	447.581	130.596	1.7769	0.000484741	0.0193924	CQW23_13193	CM008447.1	215922209	215928331	+	3816	protein_coding	Pleiotropic drug resistance protein 2 && sp|Q7PC84|AB39G_ARATH ABC transporter G family member 39 OS=Arabidopsis thaliana OX=3702 GN=ABCG39 PE=3 SV=1 && PF08370:Plant PDR ABC transporter associated|PF01061:ABC-2 type transporter|PF00005:ABC transporter	-	-
novel.5873	0	2.40094	0	39.8425	13.3228	91.9387	0.800314	48.368	-6.09034	0.00048646	0.0194331	-	CM008450.1	206427972	206430361	+	940	-	- && - && -	-	-
gene-CQW23_22962	23.113	33.6132	29.3954	0	0	0	28.7072	0	7.27845	0.000488321	0.0194793	CQW23_22962	CM008451.1	193224310	193225746	+	423	protein_coding	hypothetical protein && - && -	-	-
gene-CQW23_00287	285.677	266.505	367.065	100.778	98.0177	38.2319	306.416	79.0093	1.95803	0.000493862	0.019672	CQW23_00287	CM008443.1	5286175	5292031	+	2565	protein_coding	Phospholipase D beta 2 && sp|P93733|PLDB1_ARATH Phospholipase D beta 1 OS=Arabidopsis thaliana OX=3702 GN=PLDBETA1 PE=1 SV=4 && PF00168:C2 domain|PF12357:Phospholipase D C terminal|PF00614:Phospholipase D Active site motif	-	-
novel.9894	0	0	0	21.0931	27.5972	35.5011	0	28.0638	-7.33964	0.000494872	0.0196738	-	MLFT02000280.1	120744	122043	-	708	-	- && - && -	-	-
gene-CQW23_24095	61.9429	12.0047	18.8432	0	0	0	30.9303	0	7.38709	0.000495331	0.0196738	CQW23_24095	CM008452.1	174298007	174298366	+	360	protein_coding	hypothetical protein && sp|Q9ZUZ3|SAU32_ARATH Auxin-responsive protein SAUR32 OS=Arabidopsis thaliana OX=3702 GN=SAUR32 PE=2 SV=1 && PF02519:Auxin responsive protein	-	-
gene-CQW23_04274	398.468	267.705	184.663	744.118	590.961	1299.89	283.612	878.321	-1.63149	0.000497879	0.0196883	CQW23_04274	CM008444.1	128607995	128611017	-	1095	protein_coding	GDSL esterase/lipase && sp|Q9FJ41|GDL85_ARATH GDSL esterase/lipase At5g45950 OS=Arabidopsis thaliana OX=3702 GN=At5g45950 PE=2 SV=1 && PF00657:GDSL-like Lipase/Acylhydrolase	-	-
gene-CQW23_25178	441.921	1312.11	1863.97	426.549	244.568	361.383	1206	344.167	1.80955	0.000498022	0.0196883	CQW23_25178	CM008453.1	3058553	3078414	-	1782	protein_coding	hypothetical protein && sp|Q9C942|CSE_ARATH Caffeoylshikimate esterase OS=Arabidopsis thaliana OX=3702 GN=CSE PE=1 SV=1 && PF12146:Serine aminopeptidase, S33	-	-
novel.5052	593.542	226.889	449.976	138.277	133.228	67.361	423.469	112.955	1.90852	0.000498501	0.0196883	-	CM008449.1	212537720	212553189	+	4705	-	- && sp|P19199|POL_COYMV Polyprotein P3 OS=Commelina yellow mottle virus OX=10653 PE=3 SV=2 && -	-	-
gene-CQW23_05604	172.885	130.851	75.3728	406.628	399.684	405.987	126.37	404.099	-1.67883	0.000498547	0.0196883	CQW23_05604	CM008444.1	156876036	156878511	-	1281	protein_coding	hypothetical protein && - && PF07223:UBA-like domain (DUF1421)	-	-
novel.3009	89.6785	147.658	350.483	38.6707	5.70977	31.8599	195.94	25.4135	2.9514	0.000501113	0.0197614	-	CM008446.1	18087972	18092109	-	3691	-	- && sp|Q1MX30|XA21_ORYSI Receptor kinase-like protein Xa21 OS=Oryza sativa subsp. indica OX=39946 GN=XA21 PE=1 SV=1 && PF00069:Protein kinase domain|PF13855:Leucine rich repeat	-	-
gene-CQW23_28514	1772.31	2207.67	1955.92	971.455	982.08	1004.95	1978.63	986.163	1.00443	0.000508713	0.019991	CQW23_28514	CM008454.1	158645466	158652620	-	732	protein_coding	hypothetical protein && - && -	-	-
gene-CQW23_33399	1719.61	1158.45	1704.93	363.27	845.046	273.085	1527.66	493.8	1.62926	0.000508832	0.019991	CQW23_33399	MLFT02000570.1	15577	23382	+	933	protein_coding	Isoflavone reductase-like protein && sp|B2WSN1|EGS1_PETHY Eugenol synthase 1 OS=Petunia hybrida OX=4102 GN=EGS1 PE=1 SV=1 && PF05368:NmrA-like family	-	-
novel.3240	27.7356	31.2122	26.3805	0	0	0	28.4428	0	7.26513	0.000509103	0.019991	-	CM008446.1	204937744	204939067	-	474	-	- && - && -	-	-
novel.8301	1107.58	794.712	453.744	1490.58	2089.77	3055.82	785.344	2212.06	-1.49448	0.000520565	0.0204121	-	CM008453.1	106397542	106439785	-	1477	-	- && sp|Q9C7F7|LTPG1_ARATH Non-specific lipid transfer protein GPI-anchored 1 OS=Arabidopsis thaliana OX=3702 GN=LTPG1 PE=2 SV=1 && -	-	-
novel.7756	52.6977	10.8042	12.0596	139.449	394.926	81.9255	25.1872	205.433	-3.02593	0.000524057	0.0204992	-	CM008453.1	15215669	15219514	+	3846	-	- && sp|P93276|M030_ARATH Uncharacterized mitochondrial protein AtMg00030 OS=Arabidopsis thaliana OX=3702 GN=AtMg00030 PE=4 SV=1 && -	-	-
gene-CQW23_05211	247.771	256.901	272.849	438.268	761.302	931.22	259.174	710.263	-1.45479	0.000524271	0.0204992	CQW23_05211	CM008444.1	148766482	148768098	+	1098	protein_coding	Cyclin-D3-1 && sp|Q9FGQ7|CCD32_ARATH Cyclin-D3-2 OS=Arabidopsis thaliana OX=3702 GN=CYCD3-2 PE=1 SV=1 && PF02984:Cyclin, C-terminal domain|PF00134:Cyclin, N-terminal domain	-	-
gene-CQW23_11766	111.867	202.88	228.38	493.344	428.233	766.459	181.042	562.679	-1.63602	0.00052642	0.0205487	CQW23_11766	CM008447.1	10558523	10565249	-	606	protein_coding	Ethylene-responsive transcription factor WIN1 && sp|Q9XI33|WIN1_ARATH Ethylene-responsive transcription factor WIN1 OS=Arabidopsis thaliana OX=3702 GN=WIN1 PE=2 SV=1 && -	AP2/ERF-ERF	AP2/ERF->AP2/ERF-ERF
gene-CQW23_18870	13.8678	58.8231	18.0895	0	0	0	30.2601	0	7.35247	0.000527023	0.0205487	CQW23_18870	CM008450.1	29988366	30012630	-	2064	protein_coding	hypothetical protein && sp|Q84WP3|REM17_ARATH B3 domain-containing protein REM17 OS=Arabidopsis thaliana OX=3702 GN=REM17 PE=2 SV=2 && PF02362:B3 DNA binding domain	B3	B3->B3
gene-CQW23_31347	246.847	202.88	180.895	73.8259	17.1293	23.6674	210.207	38.2075	2.4672	0.000527799	0.02055	CQW23_31347	MLFT02000155.1	493888	507373	-	3162	protein_coding	Phospholipase D p1 && sp|Q9LRZ5|PLDZ1_ARATH Phospholipase D zeta 1 OS=Arabidopsis thaliana OX=3702 GN=PLDZETA1 PE=1 SV=1 && PF13091:PLD-like domain|PF00614:Phospholipase D Active site motif	-	-
gene-CQW23_32231	63.7919	87.6344	9.79846	389.051	192.229	376.857	53.7416	319.379	-2.57795	0.000534726	0.0207782	CQW23_32231	MLFT02000255.1	14065	18217	+	1074	protein_coding	GDSL esterase/lipase EXL1 && sp|Q94CH6|EXL3_ARATH GDSL esterase/lipase EXL3 OS=Arabidopsis thaliana OX=3702 GN=EXL3 PE=2 SV=1 && PF00657:GDSL-like Lipase/Acylhydrolase	-	-
novel.2976	103.546	164.464	469.572	67.9667	28.5488	25.4879	245.861	40.6678	2.60172	0.000535163	0.0207782	-	CM008446.1	10012441	10033173	-	4725	-	- && sp|Q1MX30|XA21_ORYSI Receptor kinase-like protein Xa21 OS=Oryza sativa subsp. indica OX=39946 GN=XA21 PE=1 SV=1 && PF00069:Protein kinase domain|PF13855:Leucine rich repeat	-	-
gene-CQW23_18422	842.238	238.894	478.617	28.1241	183.664	20.0262	519.916	77.2715	2.74907	0.000536992	0.0208199	CQW23_18422	CM008450.1	2221746	2223456	-	1095	protein_coding	hypothetical protein && sp|Q9SUP6|WRK53_ARATH Probable WRKY transcription factor 53 OS=Arabidopsis thaliana OX=3702 GN=WRKY53 PE=1 SV=1 && PF03106:WRKY DNA -binding domain	WRKY	WRKY
novel.6101	682.296	653.056	703.228	307.022	177.003	303.124	679.527	262.383	1.37345	0.000541538	0.0209529	-	CM008450.1	145996159	146002111	-	5902	-	- && sp|Q94HW2|POLR1_ARATH Retrovirus-related Pol polyprotein from transposon RE1 OS=Arabidopsis thaliana OX=3702 GN=RE1 PE=2 SV=1 && -	-	-
gene-CQW23_07593	5419.54	4223.26	5826.32	883.567	3078.52	1177.91	5156.37	1713.33	1.58942	0.000542348	0.0209529	CQW23_07593	CM008445.1	220082694	220086815	+	1572	protein_coding	Oxalate--CoA ligase && sp|M4IQQ7|CCL9_HUMLU Probable CoA ligase CCL9 OS=Humulus lupulus OX=3486 GN=CCL9 PE=2 SV=1 && PF13193:AMP-binding enzyme C-terminal domain|PF00501:AMP-binding enzyme	-	-
gene-CQW23_06168	3698.08	1086.43	1268.52	2915.54	6861.24	14279.6	2017.68	8018.8	-1.99067	0.000542694	0.0209529	CQW23_06168	CM008445.1	27567495	27569884	-	1221	protein_coding	hypothetical protein && sp|Q9S728|PDF1_ARATH Protodermal factor 1 OS=Arabidopsis thaliana OX=3702 GN=PDF1 PE=2 SV=1 && -	-	-
novel.5720	18.4904	21.6085	46.7311	0	0	0	28.9433	0	7.29191	0.000544802	0.0210049	-	CM008450.1	120697679	120701858	+	807	-	- && - && -	-	-
novel.5815	1891.57	3130.83	2813.67	1421.44	1035.37	699.098	2612.02	1051.97	1.3124	0.00054646	0.0210317	-	CM008450.1	192919158	192921298	+	1530	-	- && sp|Q3MKY2|AAE_RAUSE Acetylajmalan esterase OS=Rauvolfia serpentina OX=4060 GN=AAE PE=1 SV=1 && PF00657:GDSL-like Lipase/Acylhydrolase	-	-
novel.1476	0	0	0	14.0621	102.776	0.910284	0	39.2494	-7.82354	0.00054702	0.0210317	-	CM008444.1	143292548	143294808	-	2200	-	- && - && -	-	-
gene-CQW23_09066	0	0	0	44.5299	25.694	14.5645	0	28.2628	-7.34823	0.000558479	0.021374	CQW23_09066	CM008445.1	297041788	297042096	+	309	protein_coding	Monothiol glutaredoxin-S1 && sp|Q8L8Z8|GRXS2_ARATH Monothiol glutaredoxin-S2 OS=Arabidopsis thaliana OX=3702 GN=GRXS2 PE=3 SV=1 && PF00462:Glutaredoxin	-	-
gene-CQW23_17658	1721.46	2108.03	2392.33	1117.93	672.801	327.702	2073.94	706.146	1.55507	0.000559275	0.021374	CQW23_17658	CM008449.1	235366421	235376585	+	3069	protein_coding	putative LRR receptor-like serine/threonine-protein kinase && sp|C0LGE0|Y1765_ARATH Probable LRR receptor-like serine/threonine-protein kinase At1g07650 OS=Arabidopsis thaliana OX=3702 GN=At1g07650 PE=1 SV=1 && PF11721:Malectin domain|PF13855:Leucine rich repeat|PF00069:Protein kinase domain	-	-
gene-CQW23_15630	943.011	278.509	2025.27	137.105	392.071	151.107	1082.26	226.761	2.25482	0.000559854	0.021374	CQW23_15630	CM008448.1	243124082	243125926	+	1845	protein_coding	ETHYLENE INSENSITIVE 3-like 1 protein && sp|O24606|EIN3_ARATH Protein ETHYLENE INSENSITIVE 3 OS=Arabidopsis thaliana OX=3702 GN=EIN3 PE=1 SV=1 && PF04873:Ethylene insensitive 3	EIL	EIL
gene-CQW23_02839	864.426	626.646	511.027	244.914	291.198	128.35	667.367	221.488	1.59171	0.000560039	0.021374	CQW23_02839	CM008443.1	244835575	244836019	-	330	protein_coding	hypothetical protein && - && -	-	-
gene-CQW23_25043	0	58.8231	83.6638	0	0	0	47.4956	0	8.00538	0.000560249	0.021374	CQW23_25043	CM008452.1	229291475	229295818	+	1023	protein_coding	hypothetical protein && - && -	-	-
gene-CQW23_07358	25.8866	9.60377	55.0221	0	0	0	30.1708	0	7.35281	0.000560561	0.021374	CQW23_07358	CM008445.1	180296187	180299060	+	2874	protein_coding	Pentatricopeptide repeat-containing protein && sp|Q9M1V3|PP296_ARATH Pentatricopeptide repeat-containing protein At3g63370, chloroplastic OS=Arabidopsis thaliana OX=3702 GN=PCMP-H83 PE=2 SV=2 && PF13041:PPR repeat family|PF01535:PPR repeat|PF14432:DYW family of nucleic acid deaminases	-	-
novel.6283	0	0	0	44.5299	0	94.6695	0	46.3998	-8.06471	0.0005626	0.0214222	-	CM008451.1	14235676	14245118	+	2630	-	- && - && -	-	-
novel.6317	0	6.00235	0	41.0144	88.5014	65.5404	2.00078	65.0187	-5.12439	0.000565801	0.0215145	-	CM008451.1	37839756	37845503	+	5666	-	- && sp|O00370|LORF2_HUMAN LINE-1 retrotransposable element ORF2 protein OS=Homo sapiens OX=9606 PE=1 SV=1 && PF13456:Reverse transcriptase-like	-	-
gene-CQW23_29532	36.0563	12.0047	39.1938	0	0	0	29.0849	0	7.29927	0.000570053	0.0216463	CQW23_29532	CM008454.1	235483645	235489043	-	3201	protein_coding	Pleiotropic drug resistance protein 1 && sp|Q76CU2|PDR1_TOBAC Pleiotropic drug resistance protein 1 OS=Nicotiana tabacum OX=4097 GN=PDR1 PE=2 SV=1 && PF14510:ABC-transporter N-terminal|PF00005:ABC transporter|PF01061:ABC-2 type transporter|PF08370:Plant PDR ABC transporter associated	-	-
gene-CQW23_30834	453.939	594.233	1170.54	73.8259	314.037	159.3	739.571	182.388	2.01876	0.000576147	0.0218477	CQW23_30834	MLFT02000096.1	751785	756201	-	1614	protein_coding	putative galacturonosyltransferase 13 && sp|Q0WV13|GAUTD_ARATH Probable galacturonosyltransferase 13 OS=Arabidopsis thaliana OX=3702 GN=GAUT13 PE=2 SV=1 && PF01501:Glycosyl transferase family 8	-	-
gene-CQW23_20732	53.6222	294.115	553.99	63.2793	34.2586	44.6039	300.576	47.3806	2.66767	0.00057703	0.0218513	CQW23_20732	CM008450.1	204475906	204476943	+	957	protein_coding	hypothetical protein && - && PF00388:Phosphatidylinositol-specific phospholipase C, X domain	-	-
gene-CQW23_00765	115.565	32.4127	519.318	7.03103	30.4521	0	222.432	12.4944	4.15309	0.000578299	0.0218694	CQW23_00765	CM008443.1	22973395	22976029	+	759	protein_coding	Expansin-like B1 && sp|O23547|EXLB1_ARATH Expansin-like B1 OS=Arabidopsis thaliana OX=3702 GN=EXLB1 PE=2 SV=2 && PF01357:Pollen allergen|PF03330:Lytic transglycolase	-	-
gene-CQW23_00983	163.64	72.0282	24.1193	8.20287	0	0	86.5959	2.73429	5.03546	0.000580967	0.0219402	CQW23_00983	CM008443.1	39984937	39987843	-	2382	protein_coding	hypothetical protein && sp|Q9LW83|CE101_ARATH G-type lectin S-receptor-like serine/threonine-protein kinase CES101 OS=Arabidopsis thaliana OX=3702 GN=CES101 PE=2 SV=2 && PF01453:D-mannose binding lectin|PF11883:Domain of unknown function (DUF3403)|PF07714:Protein tyrosine kinase|PF08276:PAN-like domain	-	-
gene-CQW23_17573	373.506	278.509	767.295	62.1075	76.1302	192.98	473.103	110.406	2.09815	0.000585174	0.0220596	CQW23_17573	CM008449.1	230920389	230921174	+	786	protein_coding	hypothetical protein && - && -	-	-
gene-CQW23_22922	21.264	12.0047	55.7759	0	0	0	29.6815	0	7.32915	0.000585724	0.0220596	CQW23_22922	CM008451.1	191548744	191550803	+	1482	protein_coding	hypothetical protein && sp|O65782|C83B1_ARATH Cytochrome P450 83B1 OS=Arabidopsis thaliana OX=3702 GN=CYP83B1 PE=1 SV=1 && PF00067:Cytochrome P450	-	-
gene-CQW23_14998	543.618	661.459	511.027	244.914	197.939	249.418	572.035	230.757	1.30943	0.000586777	0.0220692	CQW23_14998	CM008448.1	216979997	216994764	-	1635	protein_coding	Phosphatidate phosphatase PAH2 && sp|Q9FMN2|PAH2_ARATH Phosphatidate phosphatase PAH2 OS=Arabidopsis thaliana OX=3702 GN=PAH2 PE=1 SV=1 && PF08235:LNS2 (Lipin/Ned1/Smp2)	-	-
novel.9559	0	0	0	38.6707	0	100.131	0	46.2673	-8.06069	0.000590018	0.0221609	-	MLFT02000096.1	814601	820961	+	4871	-	- && - && -	-	-
gene-CQW23_07449	29.5846	7.20282	0	56.2483	325.457	181.146	12.2625	187.617	-3.93838	0.000592847	0.0222097	CQW23_07449	CM008445.1	199621423	199626482	+	621	protein_coding	Cytochrome c oxidase subunit 2 && sp|P98012|COX2_BETVU Cytochrome c oxidase subunit 2 OS=Beta vulgaris OX=161934 GN=COX2 PE=2 SV=1 && PF02790:Cytochrome C oxidase subunit II, transmembrane domain	-	-
gene-CQW23_19030	67.49	112.844	53.5147	282.413	229.342	327.702	77.9496	279.819	-1.84905	0.000592922	0.0222097	CQW23_19030	CM008450.1	52002275	52017293	-	1419	protein_coding	Serine carboxypeptidase-like 9 && sp|Q9C7Z9|SCP18_ARATH Serine carboxypeptidase-like 18 OS=Arabidopsis thaliana OX=3702 GN=SCPL18 PE=2 SV=2 && PF00450:Serine carboxypeptidase	-	-
gene-CQW23_22389	755.333	906.355	834.377	51.5609	387.313	131.991	832.022	190.288	2.12704	0.000594056	0.022222	CQW23_22389	CM008451.1	171481718	171482305	+	588	protein_coding	hypothetical protein && sp|O31633|YJCK_BACSU Putative [ribosomal protein S5]-alanine N-acetyltransferase OS=Bacillus subtilis (strain 168) OX=224308 GN=yjcK PE=3 SV=1 && PF13302:Acetyltransferase (GNAT) domain	GNAT	GNAT
gene-CQW23_04159	518.656	855.936	247.223	5211.17	1206.66	897.54	540.605	2438.46	-2.17391	0.00059932	0.0223887	CQW23_04159	CM008444.1	125263187	125263984	-	798	protein_coding	Chlorophyll a-b binding protein 3C%2C chloroplastic && sp|P27493|CB22_TOBAC Chlorophyll a-b binding protein 21, chloroplastic OS=Nicotiana tabacum OX=4097 GN=CAB21 PE=2 SV=1 && PF00504:Chlorophyll A-B binding protein	-	-
gene-CQW23_19930	3340.29	2690.25	811.011	10188	4427.92	7749.25	2280.52	7455.05	-1.70902	0.000600714	0.0224104	CQW23_19930	CM008450.1	185897500	185898705	-	606	protein_coding	Wound-induced protein WIN1 && sp|P09761|WIN1_SOLTU Wound-induced protein WIN1 OS=Solanum tuberosum OX=4113 GN=WIN1 PE=2 SV=1 && PF00967:Barwin family|PF00187:Chitin recognition protein	-	-
novel.5071	1358.12	4045.59	5572.31	1231.6	1127.68	213.917	3658.67	857.733	2.09301	0.000605127	0.0225447	-	CM008449.1	220786080	220788286	+	1794	-	- && sp|Q6E593|BEBT1_PETHY Benzyl alcohol O-benzoyltransferase OS=Petunia hybrida OX=4102 GN=BEBT1 PE=1 SV=1 && PF02458:Transferase family	-	-
novel.2912	442.845	564.221	183.91	147.652	74.227	41.8731	396.992	87.9173	2.17718	0.000606939	0.022561	-	CM008446.1	210919361	210922183	+	1827	-	- && sp|H2DH24|C7D47_PANGI Cytochrome P450 CYP82D47 OS=Panax ginseng OX=4054 PE=2 SV=1 && PF00067:Cytochrome P450	-	-
gene-CQW23_08821	55.4712	147.658	547.206	11.7184	43.7749	39.1422	250.112	31.5452	2.98422	0.000607197	0.022561	CQW23_08821	CM008445.1	291138108	291140116	+	501	protein_coding	CASP-like protein 4D1 && sp|A1XGB4|PIMP1_CAPAN CASP-like protein PIMP1 OS=Capsicum annuum OX=4072 GN=PIMP1 PE=2 SV=1 && PF04535:Domain of unknown function (DUF588)	-	-
novel.2889	937.464	649.455	1153.96	303.506	382.554	94.6695	913.625	260.243	1.81264	0.000616763	0.0228856	-	CM008446.1	205142639	205146908	+	3012	-	- && sp|Q9FUR2|IP5P2_ARATH Type I inositol polyphosphate 5-phosphatase 2 OS=Arabidopsis thaliana OX=3702 GN=IP5P2 PE=1 SV=2 && -	-	-
gene-CQW23_27209	0	0	0	48.0454	14.2744	21.8468	0	28.0555	-7.33748	0.000619108	0.0229419	CQW23_27209	CM008454.1	2355228	2361252	-	1344	protein_coding	2-oxoisovalerate dehydrogenase subunit alpha 1%2C mitochondrial && sp|Q84JL2|ODBA2_ARATH 2-oxoisovalerate dehydrogenase subunit alpha 2, mitochondrial OS=Arabidopsis thaliana OX=3702 GN=At5g09300 PE=1 SV=1 && PF00676:Dehydrogenase E1 component	-	-
gene-CQW23_33041	18.4904	67.2264	7.53728	0	0	0	31.0847	0	7.39064	0.000621231	0.022984	CQW23_33041	MLFT02000453.1	9014	11815	+	591	protein_coding	hypothetical protein && - && PF09811:Essential protein Yae1, N terminal	-	-
gene-CQW23_11355	384.6	567.823	298.476	151.167	144.647	125.619	416.966	140.478	1.56891	0.000621908	0.022984	CQW23_11355	CM008447.1	2379218	2382598	+	1191	protein_coding	Cysteine-rich receptor-like protein kinase 8 && sp|Q9C5S9|CRK6_ARATH Cysteine-rich receptor-like protein kinase 6 OS=Arabidopsis thaliana OX=3702 GN=CRK6 PE=1 SV=1 && PF07714:Protein tyrosine kinase	-	-
gene-CQW23_02684	1848.12	2561.8	2855.87	966.767	1254.25	1168.8	2421.93	1129.94	1.09976	0.000622795	0.022986	CQW23_02684	CM008443.1	241339565	241342294	+	771	protein_coding	hypothetical protein && sp|Q93V51|PSE1_ARATH Protein LEAD-SENSITIVE 1 OS=Arabidopsis thaliana OX=3702 GN=PSE1 PE=2 SV=1 && PF04970:Lecithin retinol acyltransferase	-	-
gene-CQW23_03043	135.904	123.648	146.223	229.68	525.299	564.376	135.259	439.785	-1.70107	0.000627399	0.0231251	CQW23_03043	CM008443.1	256862615	256863433	+	819	protein_coding	4%2C5-DOPA dioxygenase extradiol 1 && sp|Q70FG7|DODA_BETVU 4,5-DOPA dioxygenase extradiol OS=Beta vulgaris OX=161934 GN=DODA PE=1 SV=1 && PF02900:Catalytic LigB subunit of aromatic ring-opening dioxygenase	-	-
gene-CQW23_27758	484.449	498.195	602.982	957.393	1062.97	2329.42	528.542	1449.93	-1.45587	0.00064505	0.023744	CQW23_27758	CM008454.1	19553796	19554206	-	411	protein_coding	Histone H2B.1 && sp|O49118|H2B_CAPAN Histone H2B OS=Capsicum annuum OX=4072 GN=HIS2B PE=2 SV=3 && PF00125:Core histone H2A/H2B/H3/H4	-	-
gene-CQW23_20344	2076.47	3734.66	2248.37	1386.29	982.08	1104.17	2686.5	1157.51	1.21464	0.000646342	0.02376	CQW23_20344	CM008450.1	196053735	196057814	-	897	protein_coding	hypothetical protein && - && PF15346:Arginine and glutamate-rich 1	-	-
gene-CQW23_32190	489.071	165.665	156.775	30.4678	40.92	0	270.504	23.7959	3.50961	0.000648346	0.023802	CQW23_32190	MLFT02000252.1	302424	304135	-	846	protein_coding	Fe(2+) transport protein 2 && sp|Q8W245|ZIP10_ARATH Probable zinc transporter 10 OS=Arabidopsis thaliana OX=3702 GN=ZIP10 PE=1 SV=2 && PF02535:ZIP Zinc transporter	-	-
gene-CQW23_10676	1113.12	3172.84	1018.29	670.292	578.59	225.75	1768.08	491.544	1.84689	0.000654823	0.0239857	CQW23_10676	CM008446.1	204245527	204245748	+	222	protein_coding	hypothetical protein && - && -	-	-
gene-CQW23_10296	1031.76	3949.55	3531.21	971.455	860.272	991.299	2837.51	941.008	1.59229	0.000655086	0.0239857	CQW23_10296	CM008446.1	175384034	175387219	-	1038	protein_coding	putative choline kinase 1 && sp|Q9SZ92|CK3_ARATH Probable choline kinase 3 OS=Arabidopsis thaliana OX=3702 GN=At4g09760 PE=2 SV=1 && PF01633:Choline/ethanolamine kinase	-	-
gene-CQW23_09103	683.22	338.533	437.162	921.066	1139.1	2160.1	486.305	1406.76	-1.53222	0.000659276	0.0240476	CQW23_09103	CM008446.1	1188902	1201602	-	2061	protein_coding	hypothetical protein && sp|Q6K3R5|NCL2_ORYSJ Sodium/calcium exchanger NCL2 OS=Oryza sativa subsp. japonica OX=39947 GN=NCL2 PE=2 SV=2 && PF13499:EF-hand domain pair|PF01699:Sodium/calcium exchanger protein	-	-
novel.2169	463.185	2237.68	348.976	339.833	139.889	138.363	1016.61	206.029	2.30331	0.000659695	0.0240476	-	CM008445.1	55242474	55244120	-	476	-	- && sp|Q8L9T8|AGP41_ARATH Arabinogalactan protein 41 OS=Arabidopsis thaliana OX=3702 GN=AGP41 PE=1 SV=1 && -	-	-
gene-CQW23_07175	330.054	428.568	168.081	842.552	645.204	1365.43	308.901	951.061	-1.62427	0.000660971	0.0240476	CQW23_07175	CM008445.1	136567404	136568375	+	681	protein_coding	hypothetical protein && - && PF02129:X-Pro dipeptidyl-peptidase (S15 family)	-	-
novel.4056	30.5092	21.6085	30.1491	0	0	0	27.4223	0	7.21331	0.000661206	0.0240476	-	CM008448.1	6224010	6225970	+	401	-	- && - && -	-	-
gene-CQW23_01794	1874.93	2003.59	1337.87	815.6	855.514	786.485	1738.79	819.2	1.0855	0.000661998	0.0240476	CQW23_01794	CM008443.1	131452684	131460510	+	573	protein_coding	Transcription factor Pur-alpha 1 && sp|Q9SKZ1|PUR_ARATH Transcription factor Pur-alpha 1 OS=Arabidopsis thaliana OX=3702 GN=PURA1 PE=1 SV=2 && PF04845:PurA ssDNA and RNA-binding protein	-	-
gene-CQW23_31773	70.2635	231.691	42.9625	12.8902	0	0	114.972	4.29674	4.77664	0.00066439	0.0241029	CQW23_31773	MLFT02000200.1	321911	339076	+	1701	protein_coding	hypothetical protein && - && -	-	-
gene-CQW23_17592	778.446	1348.13	1367.26	568.342	226.487	423.282	1164.61	406.037	1.52083	0.000667194	0.0241729	CQW23_17592	CM008449.1	231356372	231370146	+	2445	protein_coding	hypothetical protein && sp|Q9FPR3|EDR1_ARATH Serine/threonine-protein kinase EDR1 OS=Arabidopsis thaliana OX=3702 GN=EDR1 PE=1 SV=1 && PF14381:Ethylene-responsive protein kinase Le-CTR1|PF07714:Protein tyrosine kinase	-	-
gene-CQW23_30080	0	0	0	116.012	23.7907	0	0	46.6009	-8.06952	0.000669498	0.0242246	CQW23_30080	MLFT02000043.1	271956	274008	+	1653	protein_coding	hypothetical protein && sp|Q1JPL7|PME18_ARATH Pectinesterase/pectinesterase inhibitor 18 OS=Arabidopsis thaliana OX=3702 GN=PME18 PE=1 SV=3 && PF04043:Plant invertase/pectin methylesterase inhibitor|PF01095:Pectinesterase	-	-
novel.6537	136.829	105.641	60.2982	3.51552	15.226	0	100.923	6.24719	4.00974	0.000679972	0.0245454	-	CM008451.1	176768549	176769314	+	218	-	- && - && -	-	-
gene-CQW23_24657	28.6601	33.6132	48.9923	166.401	185.567	133.812	37.0885	161.927	-2.12254	0.000680141	0.0245454	CQW23_24657	CM008452.1	220624296	220626786	+	1629	protein_coding	hypothetical protein && sp|Q9SZ46|C82C4_ARATH Xanthotoxin 5-hydroxylase CYP82C4 OS=Arabidopsis thaliana OX=3702 GN=CYP82C4 PE=1 SV=1 && PF00067:Cytochrome P450	-	-
novel.9248	23.113	13.2052	48.9923	0	0	0	28.4368	0	7.26711	0.000682951	0.0246147	-	CM008454.1	236213670	236217200	-	3531	-	- && - && -	-	-
gene-CQW23_09527	85.9804	33.6132	36.1789	0	3.80651	0	51.9242	1.26884	5.32638	0.000693851	0.024975	CQW23_09527	CM008446.1	22925509	22928520	-	1488	protein_coding	hypothetical protein && sp|Q8VZG2|HSR4_ARATH Protein HYPER-SENSITIVITY-RELATED 4 OS=Arabidopsis thaliana OX=3702 GN=HSR4 PE=2 SV=1 && PF14363:Domain associated at C-terminal with AAA|PF00004:ATPase family associated with various cellular activities (AAA)	-	-
gene-CQW23_30420	1100.18	1410.55	1358.97	629.278	668.043	490.643	1289.9	595.988	1.11403	0.000702113	0.0252396	CQW23_30420	MLFT02000060.1	1185437	1190559	-	852	protein_coding	putative protein phosphatase 2C 17 && sp|Q9S9Z7|P2C10_ARATH Probable protein phosphatase 2C 10 OS=Arabidopsis thaliana OX=3702 GN=At1g34750 PE=2 SV=1 && PF00481:Protein phosphatase 2C	-	-
gene-CQW23_08843	0	10.8042	140.193	0	0	0	50.3325	0	8.09044	0.000706629	0.0253689	CQW23_08843	CM008445.1	291813792	291815785	-	1185	protein_coding	Ethylene-responsive transcription factor && sp|Q9FGF8|ABR1_ARATH Ethylene-responsive transcription factor ABR1 OS=Arabidopsis thaliana OX=3702 GN=ABR1 PE=2 SV=1 && PF00847:AP2 domain	AP2/ERF-ERF	AP2/ERF->AP2/ERF-ERF
gene-CQW23_04913	128.508	67.2264	29.3954	191.01	338.78	529.785	75.0434	353.191	-2.23673	0.000709638	0.0254439	CQW23_04913	CM008444.1	143302951	143305654	+	957	protein_coding	NADH dehydrogenase [ubiquinone] iron-sulfur protein 2 && sp|Q36450|NDUS2_NICSY NADH dehydrogenase [ubiquinone] iron-sulfur protein 2 OS=Nicotiana sylvestris OX=4096 GN=NAD7 PE=2 SV=1 && PF00346:Respiratory-chain NADH dehydrogenase, 49 Kd subunit	-	-
gene-CQW23_15105	619.429	942.37	782.369	326.943	237.907	376.857	781.389	313.903	1.31541	0.00071686	0.0256695	CQW23_15105	CM008448.1	220417095	220429127	-	1740	protein_coding	hypothetical protein && sp|Q941L3|BON1_ARATH Protein BONZAI 1 OS=Arabidopsis thaliana OX=3702 GN=BON1 PE=1 SV=2 && PF00168:C2 domain|PF07002:Copine	-	-
gene-CQW23_33568	42.5279	15.6061	24.873	0	0	0	27.669	0	7.22642	0.000721115	0.0257885	CQW23_33568	MLFT02000618.1	37336	38043	+	708	protein_coding	tRNA-splicing endonuclease subunit Sen2-2 && sp|Q9M1E8|SEN21_ARATH tRNA-splicing endonuclease subunit Sen2-1 OS=Arabidopsis thaliana OX=3702 GN=SEN1 PE=2 SV=1 && PF02778:tRNA intron endonuclease, N-terminal domain|PF01974:tRNA intron endonuclease, catalytic C-terminal domain	-	-
novel.1109	0	0	0	10.5466	39.0167	32.7702	0	27.4445	-7.30798	0.000728801	0.0260297	-	CM008444.1	142162298	142163317	+	504	-	- && sp|O81791|RKD5_ARATH Protein RKD5 OS=Arabidopsis thaliana OX=3702 GN=RKD5 PE=3 SV=1 && -	RWP-RK	RWP-RK
novel.1954	0	0	0	42.1862	26.6456	12.744	0	27.1919	-7.29253	0.000730632	0.0260539	-	CM008445.1	256536373	256537211	+	607	-	- && - && -	-	-
gene-CQW23_20145	1506.04	2211.27	564.542	4005.35	3028.08	6291.88	1427.28	4441.77	-1.63839	0.000731365	0.0260539	CQW23_20145	CM008450.1	192092003	192092523	-	441	protein_coding	Histone H2A.2.2 && sp|P25469|H2A1_SOLLC Histone H2A.1 OS=Solanum lycopersicum OX=4081 PE=2 SV=1 && PF16211:C-terminus of histone H2A|PF00125:Core histone H2A/H2B/H3/H4	-	-
gene-CQW23_13180	1273.99	1182.46	912.011	1825.73	2327.68	4458.57	1122.82	2870.66	-1.35458	0.000734369	0.0261273	CQW23_13180	CM008447.1	215732084	215732518	-	435	protein_coding	hypothetical protein && sp|O65819|H2B3_SOLLC Histone H2B.3 (Fragment) OS=Solanum lycopersicum OX=4081 GN=H2B-3 PE=2 SV=1 && PF00125:Core histone H2A/H2B/H3/H4	-	-
gene-CQW23_06251	0	0	0	23.4368	37.1135	19.116	0	26.5554	-7.25953	0.000735453	0.0261322	CQW23_06251	CM008445.1	40085069	40085710	-	642	protein_coding	NADH-ubiquinone oxidoreductase chain 6 && sp|P60498|NU6M_BRACM NADH-ubiquinone oxidoreductase chain 6 OS=Brassica campestris OX=3711 GN=ND6 PE=2 SV=1 && PF00499:NADH-ubiquinone/plastoquinone oxidoreductase chain 6	-	-
gene-CQW23_19447	100.773	163.264	47.4849	373.817	511.976	293.111	103.841	392.968	-1.92494	0.000743179	0.0263728	CQW23_19447	CM008450.1	141490591	141492701	-	726	protein_coding	Short-chain dehydrogenase/reductase 2b && sp|Q9ZUH5|SDR2B_ARATH Short-chain dehydrogenase/reductase 2b OS=Arabidopsis thaliana OX=3702 GN=SDR2b PE=1 SV=1 && PF00106:short chain dehydrogenase	-	-
gene-CQW23_10747	15.7168	0	3.76864	56.2483	137.986	100.131	6.49516	98.1218	-3.904	0.000744531	0.0263869	CQW23_10747	CM008446.1	207514666	207515043	-	378	protein_coding	hypothetical protein && - && -	-	-
gene-CQW23_09099	287.526	291.714	308.275	76.1695	125.615	82.8358	295.838	94.8734	1.63974	0.000746354	0.0264177	CQW23_09099	CM008446.1	1022668	1024731	-	1065	protein_coding	hypothetical protein && sp|Q7XWK5|SAG39_ORYSJ Senescence-specific cysteine protease SAG39 OS=Oryza sativa subsp. japonica OX=39947 GN=SAG39 PE=2 SV=2 && PF08246:Cathepsin propeptide inhibitor domain (I29)|PF00112:Papain family cysteine protease	-	-
gene-CQW23_15157	1182.46	1290.51	995.674	604.669	502.46	296.752	1156.21	467.96	1.30548	0.000754193	0.0266337	CQW23_15157	CM008448.1	224586061	224594143	+	1161	protein_coding	hypothetical protein && sp|P22643|DHLA_XANAU Haloalkane dehalogenase OS=Xanthobacter autotrophicus OX=280 GN=dhlA PE=1 SV=2 && PF00561:alpha/beta hydrolase fold	-	-
gene-CQW23_07847	340.223	235.292	370.08	42.1862	125.615	81.9255	315.199	83.2422	1.91894	0.00075451	0.0266337	CQW23_07847	CM008445.1	242994698	242998042	+	1902	protein_coding	hypothetical protein && sp|P93604|LRK10_WHEAT Rust resistance kinase Lr10 OS=Triticum aestivum OX=4565 GN=LRK10 PE=2 SV=1 && PF13947:Wall-associated receptor kinase galacturonan-binding|PF14380:Wall-associated receptor kinase C-terminal|PF00069:Protein kinase domain	-	-
novel.9324	0	0	0	50.3891	4.75814	32.7702	0	29.3058	-7.40059	0.000755348	0.0266337	-	MLFT02000029.1	1787373	1791832	-	958	-	- && - && -	-	-
gene-CQW23_20724	756.258	1076.82	572.833	260.148	396.829	185.698	801.971	280.892	1.51291	0.000757573	0.0266782	CQW23_20724	CM008450.1	204367485	204371789	+	1119	protein_coding	putative magnesium transporter NIPA3 && sp|Q8GWX2|NIPA6_ARATH Probable magnesium transporter NIPA6 OS=Arabidopsis thaliana OX=3702 GN=At2g21120 PE=2 SV=1 && PF05653:Magnesium transporter NIPA	-	-
gene-CQW23_10423	71.1881	242.495	48.9923	12.8902	11.4195	0	120.892	8.10326	3.90734	0.000763019	0.0268358	CQW23_10423	CM008446.1	189264533	189265591	+	930	protein_coding	putative leucine-rich repeat receptor-like protein kinase && sp|Q8VZG8|MIK2_ARATH MDIS1-interacting receptor like kinase 2 OS=Arabidopsis thaliana OX=3702 GN=MIK2 PE=1 SV=3 && PF00069:Protein kinase domain	-	-
gene-CQW23_06050	0	0	0	29.296	9.51628	43.6936	0	27.502	-7.31002	0.000768459	0.0269772	CQW23_06050	CM008445.1	9626033	9630906	-	408	protein_coding	hypothetical protein && sp|Q9XI29|Y1540_ARATH Uncharacterized protein At1g15400 OS=Arabidopsis thaliana OX=3702 GN=At1g15400 PE=1 SV=2 && PF15697:Domain of unknown function (DUF4666)	-	-
gene-CQW23_22381	0	0	12.0596	64.4512	69.4688	167.492	4.01988	100.471	-4.59531	0.000768994	0.0269772	CQW23_22381	CM008451.1	171210921	171211268	-	348	protein_coding	hypothetical protein && - && PF07911:Protein of unknown function (DUF1677)	-	-
gene-CQW23_22355	73.9616	37.2146	72.3579	5.8592	0	0	61.178	1.95307	5.03607	0.000771288	0.0270234	CQW23_22355	CM008451.1	170320669	170323026	+	2358	protein_coding	hypothetical protein && sp|Q7FAZ3|LERK1_ORYSJ G-type lectin S-receptor-like serine/threonine-protein kinase LECRK1 OS=Oryza sativa subsp. japonica OX=39947 GN=LECRK1 PE=2 SV=1 && PF00954:S-locus glycoprotein domain|PF00069:Protein kinase domain|PF01453:D-mannose binding lectin	-	-
gene-CQW23_20143	727.597	966.379	465.05	1566.75	1433.15	2523.31	719.675	1841.07	-1.35611	0.00077258	0.0270344	CQW23_20143	CM008450.1	192049543	192050071	-	441	protein_coding	Histone H2A.2.2 && sp|P25469|H2A1_SOLLC Histone H2A.1 OS=Solanum lycopersicum OX=4081 PE=2 SV=1 && PF00125:Core histone H2A/H2B/H3/H4|PF16211:C-terminus of histone H2A	-	-
novel.4379	114.641	56.4221	107.783	179.291	320.699	639.929	92.9486	379.973	-2.02949	0.000781396	0.0273084	-	CM008448.1	240986058	240990301	+	2993	-	- && - && -	-	-
gene-CQW23_30137	1705.74	1663.85	933.115	3173.34	3500.09	2871.03	1434.24	3181.49	-1.14982	0.000791668	0.0276324	CQW23_30137	MLFT02000046.1	481102	483131	-	378	protein_coding	hypothetical protein && sp|P49690|RL23_ARATH 60S ribosomal protein L23 OS=Arabidopsis thaliana OX=3702 GN=RPL23A PE=2 SV=3 && PF00238:Ribosomal protein L14p/L23e	-	-
gene-CQW23_16996	449.317	418.964	639.161	167.573	143.696	24.5777	502.481	111.949	2.16852	0.000796303	0.0277347	CQW23_16996	CM008449.1	166315364	166319957	-	1746	protein_coding	Regulatory protein NPR3 && sp|E7BQV0|NPR1_MALHU BTB/POZ domain and ankyrin repeat-containing protein NPR1 OS=Malus hupehensis OX=106556 GN=NPR1 PE=2 SV=2 && PF12313:NPR1/NIM1 like defence protein C terminal|PF11900:Domain of unknown function (DUF3420)|PF12796:Ankyrin repeats (3 copies)|PF00651:BTB/POZ domain	TRAF	TRAF
gene-CQW23_20765	445.619	266.505	541.93	873.02	956.386	1475.57	418.018	1101.66	-1.39688	0.000796606	0.0277347	CQW23_20765	CM008450.1	205248127	205251638	+	2091	protein_coding	hypothetical protein && sp|Q9CAL8|PEK13_ARATH Proline-rich receptor-like protein kinase PERK13 OS=Arabidopsis thaliana OX=3702 GN=PERK13 PE=1 SV=1 && PF00069:Protein kinase domain|PF00582:Universal stress protein family	-	-
gene-CQW23_14870	17.5659	34.8137	64.0669	69.1385	340.683	294.022	38.8155	234.614	-2.59245	0.00079845	0.027764	CQW23_14870	CM008448.1	210060459	210061163	-	705	protein_coding	hypothetical protein && - && -	-	-
gene-CQW23_04547	720.201	891.95	889.399	2050.72	1432.2	1757.76	833.85	1746.89	-1.06685	0.000800911	0.0278145	CQW23_04547	CM008444.1	135956345	135957778	+	1038	protein_coding	hypothetical protein && sp|Q1PEB4|Y4498_ARATH Uncharacterized protein At4g04980 OS=Arabidopsis thaliana OX=3702 GN=At4g04980 PE=2 SV=1 && -	-	-
gene-CQW23_01490	856.106	493.393	378.371	205.072	130.373	229.391	575.957	188.279	1.61315	0.00080916	0.0280603	CQW23_01490	CM008443.1	80202958	80207031	-	1401	protein_coding	Eukaryotic translation initiation factor 2 subunit 3 && sp|C9WPN6|IF2H_RAT Eukaryotic translation initiation factor 2 subunit 3, Y-linked OS=Rattus norvegicus OX=10116 GN=Eif2s3y PE=2 SV=2 && PF09173:Initiation factor eIF2 gamma, C terminal|PF00009:Elongation factor Tu GTP binding domain|PF03144:Elongation factor Tu domain 2	-	-
gene-CQW23_07450	1064.12	1312.11	7860.63	488.657	797.464	1019.52	3412.29	768.546	2.15052	0.000810016	0.0280603	CQW23_07450	CM008445.1	199923809	199924399	+	591	protein_coding	21 kDa protein && sp|P17407|21KD_DAUCA 21 kDa protein OS=Daucus carota OX=4039 PE=2 SV=1 && PF04043:Plant invertase/pectin methylesterase inhibitor	-	-
gene-CQW23_20768	37.9053	28.8113	17.3357	83.2006	210.31	154.748	28.0175	149.42	-2.41913	0.000812142	0.0280987	CQW23_20768	CM008450.1	205365855	205369305	-	1215	protein_coding	WD-40 repeat-containing protein MSI1 && sp|O22468|MSI2_ARATH WD-40 repeat-containing protein MSI2 OS=Arabidopsis thaliana OX=3702 GN=MSI2 PE=2 SV=1 && PF12265:Histone-binding protein RBBP4 or subunit C of CAF1 complex	-	-
gene-CQW23_23374	159.017	220.887	112.305	541.39	512.927	366.844	164.07	473.72	-1.53231	0.000822896	0.0284051	CQW23_23374	CM008452.1	12515147	12517281	-	1086	protein_coding	8-hydroxyquercetin 8-O-methyltransferase && sp|B0ZB57|OMT3_HUMLU Probable O-methyltransferase 3 OS=Humulus lupulus OX=3486 GN=OMT3 PE=2 SV=1 && PF08100:Dimerisation domain|PF00891:O-methyltransferase domain	-	-
gene-CQW23_20833	0	2.40094	0	45.7017	47.5814	27.3085	0.800314	40.1972	-5.82352	0.000823923	0.0284051	CQW23_20833	CM008450.1	207105541	207110776	+	1077	protein_coding	hypothetical protein && sp|Q6RYA0|SABP2_TOBAC Salicylic acid-binding protein 2 OS=Nicotiana tabacum OX=4097 GN=SABP2 PE=1 SV=1 && PF12697:Alpha/beta hydrolase family	-	-
novel.10026	103.546	1414.15	526.102	110.153	26.6456	173.864	681.268	103.554	2.71719	0.000824081	0.0284051	-	MLFT02000340.1	193946	196443	+	1853	-	- && sp|A0A498KFL4|ATGSA_MALDO Alcohol acyl transferase 1 allele GSa OS=Malus domestica OX=3750 GN=AAT1GSA PE=1 SV=1 && PF02458:Transferase family	-	-
gene-CQW23_23190	344.846	288.113	281.894	663.261	583.348	1065.03	304.951	770.547	-1.33753	0.000825777	0.0284281	CQW23_23190	CM008452.1	1817445	1823793	+	1362	protein_coding	Uridine kinase-like protein 2%2C chloroplastic && sp|Q8VYB2|UKL3_ARATH Uridine kinase-like protein 3 OS=Arabidopsis thaliana OX=3702 GN=UKL3 PE=2 SV=1 && PF00485:Phosphoribulokinase / Uridine kinase family|PF14681:Uracil phosphoribosyltransferase	-	-
gene-CQW23_13070	144.225	163.264	358.021	3.51552	0	43.6936	221.837	15.7364	3.81008	0.000830206	0.0285451	CQW23_13070	CM008447.1	213816452	213828312	-	1587	protein_coding	hypothetical protein && sp|Q94KB7|MLO6_ARATH MLO-like protein 6 OS=Arabidopsis thaliana OX=3702 GN=MLO6 PE=2 SV=2 && PF03094:Mlo family	-	-
gene-CQW23_15553	45.3015	43.2169	357.267	10.5466	12.3712	22.7571	148.595	15.2249	3.28518	0.000832572	0.0285908	CQW23_15553	CM008448.1	241300384	241302375	-	873	protein_coding	Bidirectional sugar transporter SWEET12 && sp|Q9SMM5|SWT11_ARATH Bidirectional sugar transporter SWEET11 OS=Arabidopsis thaliana OX=3702 GN=SWEET11 PE=1 SV=1 && PF03083:Sugar efflux transporter for intercellular exchange	-	-
gene-CQW23_21817	39.7544	12.0047	30.1491	0	0	0	27.3027	0	7.20769	0.000834194	0.028611	CQW23_21817	CM008451.1	116151431	116154023	-	1257	protein_coding	Protein trichome birefringence-like 3 && sp|Q8LED3|TBL3_ARATH Protein trichome birefringence-like 3 OS=Arabidopsis thaliana OX=3702 GN=TBL3 PE=2 SV=1 && PF14416:PMR5 N terminal Domain|PF13839:GDSL/SGNH-like Acyl-Esterase family found in Pmr5 and Cas1p	-	-
gene-CQW23_30811	222.809	22.8089	593.938	15.2339	39.0167	0	279.852	18.0836	3.95286	0.00083903	0.0287412	CQW23_30811	MLFT02000096.1	407798	410367	-	1140	protein_coding	putative WRKY transcription factor 58 && sp|Q9ZQ70|WRKY3_ARATH Probable WRKY transcription factor 3 OS=Arabidopsis thaliana OX=3702 GN=WRKY3 PE=2 SV=1 && PF03106:WRKY DNA -binding domain	WRKY	WRKY
gene-CQW23_29522	15.7168	37.2146	8.29101	148.824	83.7433	169.313	20.4075	133.96	-2.73009	0.000845876	0.0289398	CQW23_29522	CM008454.1	235154161	235177269	+	963	protein_coding	hypothetical protein && sp|I6YGS0|EPHA_MYCTU Epoxide hydrolase A OS=Mycobacterium tuberculosis (strain ATCC 25618 / H37Rv) OX=83332 GN=ephA PE=1 SV=1 && PF00561:alpha/beta hydrolase fold	-	-
gene-CQW23_31622	74.8861	14.4056	4.52237	0	0	0	31.2714	0	7.40222	0.000856333	0.0292614	CQW23_31622	MLFT02000181.1	499279	501411	-	387	protein_coding	Protein NRT1/ PTR FAMILY 3.1 && sp|Q9SX20|PTR18_ARATH Protein NRT1/ PTR FAMILY 3.1 OS=Arabidopsis thaliana OX=3702 GN=NPF3.1 PE=2 SV=1 && PF00854:POT family	-	-
gene-CQW23_24289	97.9991	124.849	160.544	288.272	413.007	421.461	127.797	374.247	-1.5494	0.000857733	0.029273	CQW23_24289	CM008452.1	191135378	191141756	-	1293	protein_coding	Sulfoquinovosyl transferase SQD2 && sp|Q8S4F6|SQD2_ARATH Sulfoquinovosyl transferase SQD2 OS=Arabidopsis thaliana OX=3702 GN=SQD2 PE=1 SV=1 && PF13439:Glycosyltransferase Family 4|PF00534:Glycosyl transferases group 1	-	-
gene-CQW23_31345	2411.15	4806.68	2104.41	1323.01	1376.05	1107.82	3107.41	1268.96	1.29182	0.000867589	0.0295729	CQW23_31345	MLFT02000155.1	480356	482329	+	1116	protein_coding	putative protein phosphatase 2C 48 && sp|Q9M9W9|P2C34_ARATH Probable protein phosphatase 2C 34 OS=Arabidopsis thaliana OX=3702 GN=At3g05640 PE=1 SV=1 && PF00481:Protein phosphatase 2C	-	-
gene-CQW23_24279	1290.63	1174.06	1018.29	550.764	491.992	613.531	1160.99	552.096	1.07217	0.000872969	0.0296849	CQW23_24279	CM008452.1	190706939	190708950	-	558	protein_coding	hypothetical protein && - && PF06521:PAR1 protein	-	-
gene-CQW23_04426	578.75	863.138	1244.4	179.291	467.249	167.492	895.431	271.344	1.72214	0.000873023	0.0296849	CQW23_04426	CM008444.1	132786062	132794459	+	1665	protein_coding	hypothetical protein && sp|Q94AP0|ALN_ARATH Allantoinase OS=Arabidopsis thaliana OX=3702 GN=ALN PE=1 SV=1 && PF01979:Amidohydrolase family	-	-
gene-CQW23_06618	68.4145	64.8254	263.051	21.0931	4.75814	0	132.097	8.61708	3.95829	0.000882674	0.0299762	CQW23_06618	CM008445.1	60457058	60458687	+	759	protein_coding	Transcription factor TT8 && sp|Q9LTS4|BH041_ARATH Putative transcription factor bHLH041 OS=Arabidopsis thaliana OX=3702 GN=BHLH41 PE=3 SV=1 && PF00010:Helix-loop-helix DNA-binding domain	bHLH	bHLH
gene-CQW23_01059	447.468	560.62	306.767	87.8879	139.889	190.249	438.285	139.342	1.6506	0.00089296	0.0302727	CQW23_01059	CM008443.1	45093425	45108384	+	1968	protein_coding	ABC transporter C family member 2 && sp|Q42093|AB2C_ARATH ABC transporter C family member 2 OS=Arabidopsis thaliana OX=3702 GN=ABCC2 PE=1 SV=2 && PF00664:ABC transporter transmembrane region|PF14223:gag-polypeptide of LTR copia-type	-	-
novel.5425	0	25.2099	109.291	0	0	0	44.8335	0	7.92319	0.000893594	0.0302727	-	CM008449.1	195186529	195189510	-	2910	-	- && sp|P92555|M1250_ARATH Uncharacterized mitochondrial protein AtMg01250 OS=Arabidopsis thaliana OX=3702 GN=AtMg01250 PE=4 SV=1 && -	-	-
novel.5251	1487.55	1414.15	2205.41	794.507	885.014	588.954	1702.37	756.158	1.17124	0.00089534	0.0302947	-	CM008449.1	13768356	13774606	-	1886	-	- && sp|O22300|LET12_SOLLC Homeobox protein knotted-1-like LET12 OS=Solanum lycopersicum OX=4081 GN=LET12 PE=2 SV=1 && PF03789:ELK domain|PF05920:Homeobox KN domain|PF03790:KNOX1 domain|PF03791:KNOX2 domain	HB-KNOX	HB->HB-KNOX
gene-CQW23_05409	186.753	376.948	373.095	1042.94	712.769	740.971	312.265	832.226	-1.41421	0.000901002	0.030449	CQW23_05409	CM008444.1	153263199	153263918	+	522	protein_coding	hypothetical protein && - && PF04784:Protein of unknown function, DUF547	-	-
gene-CQW23_26606	384.6	338.533	30.1491	17.5776	37.1135	0	251.094	18.2304	3.78421	0.000907643	0.030636	CQW23_26606	CM008453.1	240513121	240513993	+	873	protein_coding	hypothetical protein && sp|Q9M0L0|DRE1A_ARATH Dehydration-responsive element-binding protein 1A OS=Arabidopsis thaliana OX=3702 GN=DREB1A PE=1 SV=2 && PF00847:AP2 domain	AP2/ERF-ERF	AP2/ERF->AP2/ERF-ERF
novel.6541	766.427	1171.66	1514.24	278.898	630.929	238.494	1150.78	382.774	1.58783	0.000909697	0.0306679	-	CM008451.1	182475905	182480566	+	3731	-	- && - && -	-	-
novel.5167	429.902	877.544	336.916	244.914	112.292	91.9387	548.121	149.715	1.87353	0.000913335	0.030753	-	CM008449.1	249723953	249725369	+	1160	-	- && - && -	-	-
gene-CQW23_17388	512.184	214.884	299.23	696.072	1092.47	1039.54	342.099	942.695	-1.4618	0.000914952	0.03077	CQW23_17388	CM008449.1	220377690	220386130	-	1602	protein_coding	Glucomannan 4-beta-mannosyltransferase 2 && sp|Q9LZR3|CSLA9_ARATH Glucomannan 4-beta-mannosyltransferase 9 OS=Arabidopsis thaliana OX=3702 GN=CSLA9 PE=1 SV=1 && PF13641:Glycosyltransferase like family 2	-	-
novel.7247	22.1885	40.816	16.582	0	0	0	26.5288	0	7.16332	0.000918878	0.0308645	-	CM008452.1	217433211	217434539	+	1329	-	- && - && -	-	-
gene-CQW23_11120	170.112	152.46	174.865	374.989	301.666	1092.34	165.812	589.665	-1.83037	0.000940635	0.0315569	CQW23_11120	CM008446.1	215136617	215140530	-	1278	protein_coding	hypothetical protein && - && -	C2H2	C2H2
gene-CQW23_22765	3276.5	1262.9	2803.87	925.753	794.609	132.901	2447.75	617.755	1.98689	0.000942883	0.031594	CQW23_22765	CM008451.1	186645966	186648469	-	1071	protein_coding	Salicylate carboxymethyltransferase && sp|Q84UB4|BSMT2_PETHY S-adenosyl-L-methionine:benzoic acid/salicylic acid carboxyl methyltransferase 2 OS=Petunia hybrida OX=4102 GN=BSMT2 PE=1 SV=1 && PF03492:SAM dependent carboxyl methyltransferase	-	-
gene-CQW23_16964	2044.11	1489.78	499.722	5092.81	3428.72	3426.31	1344.54	3982.61	-1.56686	0.000949252	0.0317689	CQW23_16964	CM008449.1	152293552	152294227	-	465	protein_coding	hypothetical protein && sp|P85524|KIRO_ACTDE Kirola OS=Actinidia deliciosa OX=3627 PE=1 SV=1 && PF00407:Pathogenesis-related protein Bet v I family	-	-
gene-CQW23_12863	115.565	198.078	156.022	22.2649	47.5814	31.8599	156.555	33.9021	2.20341	0.000952756	0.0318476	CQW23_12863	CM008447.1	204888335	204890407	-	2073	protein_coding	L-type lectin-domain containing receptor kinase S.4 && sp|Q9M2S4|LRKS4_ARATH L-type lectin-domain containing receptor kinase S.4 OS=Arabidopsis thaliana OX=3702 GN=LECRKS4 PE=2 SV=1 && PF00069:Protein kinase domain|PF00139:Legume lectin domain	-	-
gene-CQW23_22070	11687.8	11791	3443.78	23715.7	21428.8	28568.3	8974.2	24570.9	-1.45317	0.000963345	0.0321627	CQW23_22070	CM008451.1	153411990	153412370	-	381	protein_coding	Non-specific lipid-transfer protein && sp|A0A2J6KL39|NLTP_LACSA Non-specific lipid-transfer protein Lac s 1 OS=Lactuca sativa OX=4236 GN=LSAT_1X82001 PE=1 SV=1 && PF00234:Protease inhibitor/seed storage/LTP family	-	-
gene-CQW23_25406	0	0	0	24.6086	103.727	0	0	42.7787	-7.94748	0.000970554	0.0323643	CQW23_25406	CM008453.1	15160420	15161172	+	753	protein_coding	putative cytochrome c biosynthesis ccmC-like mitochondrial protein && sp|P92527|CCMC_ARATH Putative cytochrome c biosynthesis ccmC-like mitochondrial protein OS=Arabidopsis thaliana OX=3702 GN=CCMC PE=2 SV=4 && PF01578:Cytochrome C assembly protein	-	-
novel.1108	512.184	1063.62	720.564	213.275	287.392	39.1422	765.455	179.936	2.08924	0.000978361	0.0325853	-	CM008444.1	140040747	140047082	+	3237	-	- && sp|Q76LC6|RBM24_DANRE RNA-binding protein 24 OS=Danio rerio OX=7955 GN=rbm24 PE=2 SV=1 && PF00076:RNA recognition motif. (a.k.a. RRM, RBD, or RNP domain)	-	-
gene-CQW23_07613	649.013	757.497	572.833	208.587	176.051	356.831	659.781	247.157	1.41545	0.000987983	0.0328639	CQW23_07613	CM008445.1	222601773	222603566	-	801	protein_coding	hypothetical protein && sp|Q94AU2|SEC22_ARATH 25.3 kDa vesicle transport protein OS=Arabidopsis thaliana OX=3702 GN=SEC22 PE=2 SV=1 && PF13774:Regulated-SNARE-like domain	-	-
gene-CQW23_13174	558.41	914.759	1336.36	455.845	74.227	148.376	936.509	226.15	2.05196	0.000989103	0.0328639	CQW23_13174	CM008447.1	215670166	215673814	-	1719	protein_coding	hypothetical protein && - && PF06101:Vacuolar protein sorting-associated protein 62	-	-
novel.9066	0	0	0	31.6397	94.2112	0	0	41.9503	-7.91913	0.000990874	0.0328832	-	CM008454.1	115523757	115524284	-	508	-	- && - && -	-	-
novel.6311	0	24.0094	0	93.7471	179.858	217.558	8.00314	163.721	-4.388	0.0010015	0.0331959	-	CM008451.1	33459902	33552569	+	1520	-	- && sp|P49357|GLYM1_FLAPR Serine hydroxymethyltransferase 1, mitochondrial OS=Flaveria pringlei OX=4226 PE=2 SV=1 && -	-	-
gene-CQW23_31551	467.807	297.717	525.348	199.213	104.679	62.8096	430.291	122.234	1.81908	0.00102631	0.0339777	CQW23_31551	MLFT02000173.1	521860	522264	-	405	protein_coding	hypothetical protein && sp|Q9LMU2|KTI5_ARATH Kunitz trypsin inhibitor 5 OS=Arabidopsis thaliana OX=3702 GN=KTI5 PE=2 SV=1 && PF00197:Trypsin and protease inhibitor	-	-
novel.10192	2.77356	13.2052	0.753728	110.153	59.0009	58.2582	5.57749	75.804	-3.80816	0.00103757	0.0343092	-	MLFT02000481.1	109359	110059	-	439	-	- && - && -	-	-
gene-CQW23_10656	1358.12	1599.03	2707.39	707.791	878.353	852.936	1888.18	813.026	1.21574	0.00104046	0.0343613	CQW23_10656	CM008446.1	203539479	203544855	+	1371	protein_coding	Amino acid permease 6 && sp|P92934|AAP6_ARATH Amino acid permease 6 OS=Arabidopsis thaliana OX=3702 GN=AAP6 PE=1 SV=1 && PF01490:Transmembrane amino acid transporter protein	-	-
novel.1939	0	3.60141	0	9.37471	51.3879	95.5798	1.20047	52.1141	-5.56822	0.00104286	0.0343613	-	CM008445.1	252577923	252581141	+	972	-	- && sp|A7PHN8|CSPL4_VITVI CASP-like protein 1F1 OS=Vitis vinifera OX=29760 GN=VIT_17s0000g00560 PE=2 SV=2 && -	-	-
gene-CQW23_27684	386.449	1036.01	431.132	257.805	155.115	71.0021	617.863	161.307	1.93854	0.00104287	0.0343613	CQW23_27684	CM008454.1	16073358	16075282	+	303	protein_coding	Protein HEADING DATE 3B && sp|Q9SXZ2|FT_ARATH Protein FLOWERING LOCUS T OS=Arabidopsis thaliana OX=3702 GN=FT PE=1 SV=2 && PF01161:Phosphatidylethanolamine-binding protein	-	-
gene-CQW23_04459	4610.58	2259.29	3731.71	4924.07	9978.77	12243.3	3533.86	9048.72	-1.3564	0.00104998	0.0345543	CQW23_04459	CM008444.1	133505703	133506873	+	966	protein_coding	hypothetical protein && sp|P93013|AGP30_ARATH Non-classical arabinogalactan protein 30 OS=Arabidopsis thaliana OX=3702 GN=AGP30 PE=2 SV=1 && PF01190:Pollen proteins Ole e I like	-	-
gene-CQW23_05330	0	0	0	64.4512	57.0977	0	0	40.5163	-7.86826	0.00105276	0.0346045	CQW23_05330	CM008444.1	151527510	151529265	-	1419	protein_coding	1-aminocyclopropane-1-carboxylate synthase && sp|Q42881|1A13_SOLLC 1-aminocyclopropane-1-carboxylate synthase 3 OS=Solanum lycopersicum OX=4081 GN=ACS3 PE=1 SV=1 && PF00155:Aminotransferase class I and II	-	-
gene-CQW23_30088	369.808	186.073	137.178	335.146	468.201	2549.7	231.02	1117.68	-2.27478	0.00105688	0.0346988	CQW23_30088	MLFT02000043.1	441823	444159	+	1527	protein_coding	hypothetical protein && sp|O48928|C77A3_SOYBN Cytochrome P450 77A3 OS=Glycine max OX=3847 GN=CYP77A3 PE=2 SV=1 && PF00067:Cytochrome P450	-	-
novel.8997	0	7.20282	0	71.4822	89.453	39.1422	2.40094	66.6925	-4.88097	0.00107026	0.0350965	-	CM008454.1	41361038	41362467	-	890	-	- && sp|Q55C17|TECR_DICDI Very-long-chain enoyl-CoA reductase OS=Dictyostelium discoideum OX=44689 GN=gpsn2 PE=3 SV=1 && PF02544:3-oxo-5-alpha-steroid 4-dehydrogenase	-	-
gene-CQW23_27463	0	0	0	85.5443	37.1135	0	0	40.8859	-7.88097	0.00107295	0.0351431	CQW23_27463	CM008454.1	7872004	7872525	+	345	protein_coding	Auxin-responsive protein SAUR22 && sp|Q9FJG0|SAU20_ARATH Auxin-responsive protein SAUR20 OS=Arabidopsis thaliana OX=3702 GN=SAUR20 PE=1 SV=1 && PF02519:Auxin responsive protein	-	-
gene-CQW23_19886	0	0	0	28.1241	96.1144	0	0	41.4129	-7.90059	0.00108092	0.0353332	CQW23_19886	CM008450.1	185224396	185224740	+	345	protein_coding	hypothetical protein && sp|Q94HW2|POLR1_ARATH Retrovirus-related Pol polyprotein from transposon RE1 OS=Arabidopsis thaliana OX=3702 GN=RE1 PE=2 SV=1 && -	-	-
gene-CQW23_05706	69.339	9.60377	8.29101	0	0	0	29.0779	0	7.29768	0.00108162	0.0353332	CQW23_05706	CM008444.1	158590337	158591035	-	699	protein_coding	hypothetical protein && sp|Q9LH84|AATP5_ARATH AAA-ATPase At3g28510 OS=Arabidopsis thaliana OX=3702 GN=At3g28510 PE=2 SV=1 && PF00004:ATPase family associated with various cellular activities (AAA)	-	-
gene-CQW23_15414	264.413	186.073	134.917	1938.22	394.926	293.111	195.134	875.42	-2.1653	0.00108259	0.0353332	CQW23_15414	CM008448.1	236855615	236856896	-	756	protein_coding	hypothetical protein && sp|Q9SQL2|CB24_PEA Chlorophyll a-b binding protein P4, chloroplastic OS=Pisum sativum OX=3888 GN=lhcA-P4 PE=1 SV=1 && PF00504:Chlorophyll A-B binding protein	-	-
gene-CQW23_04885	5739.42	11226.8	1989.09	33228.7	13378.9	17857.9	6318.44	21488.5	-1.76603	0.00108795	0.0354299	CQW23_04885	CM008444.1	142552103	142553268	+	765	protein_coding	Acidic endochitinase && sp|Q05540|CHIB_SOLLC Acidic 27 kDa endochitinase OS=Solanum lycopersicum OX=4081 GN=CHI17 PE=1 SV=1 && PF00182:Chitinase class I	-	-
gene-CQW23_19343	1651.19	626.646	1256.46	318.74	567.17	385.05	1178.1	423.654	1.47551	0.00108878	0.0354299	CQW23_19343	CM008450.1	131028078	131031255	-	3096	protein_coding	hypothetical protein && sp|P47735|RLK5_ARATH Receptor-like protein kinase 5 OS=Arabidopsis thaliana OX=3702 GN=RLK5 PE=1 SV=1 && PF00069:Protein kinase domain|PF13855:Leucine rich repeat|PF08263:Leucine rich repeat N-terminal domain	-	-
gene-CQW23_15346	3515.95	4673.43	2910.14	10666.1	6666.15	6619.58	3699.84	7983.94	-1.10975	0.0010894	0.0354299	CQW23_15346	CM008448.1	235517739	235522792	+	1599	protein_coding	hypothetical protein && sp|Q9S795|BADH1_ARATH Betaine aldehyde dehydrogenase 1, chloroplastic OS=Arabidopsis thaliana OX=3702 GN=ALDH10A8 PE=2 SV=1 && PF00171:Aldehyde dehydrogenase family	-	-
gene-CQW23_19895	12.0188	52.8207	0.753728	233.196	373.99	82.8358	21.8644	230.007	-3.41028	0.00109077	0.0354329	CQW23_19895	CM008450.1	185268478	185268831	+	354	protein_coding	ATP synthase subunit 9%2C mitochondrial && sp|Q07060|ATP9_PETSP ATP synthase subunit 9, mitochondrial OS=Petunia sp. OX=4104 GN=ATP9 PE=3 SV=1 && PF00137:ATP synthase subunit C	-	-
gene-CQW23_22216	328.205	379.349	408.52	85.5443	168.438	40.9628	372.025	98.3151	1.91989	0.00109403	0.035497	CQW23_22216	CM008451.1	160778347	160782274	-	1155	protein_coding	Sulfate transporter 3.1 && sp|Q9SV13|SUT31_ARATH Sulfate transporter 3.1 OS=Arabidopsis thaliana OX=3702 GN=SULTR3;1 PE=2 SV=1 && PF00916:Sulfate permease family|PF01740:STAS domain	-	-
gene-CQW23_31648	98.9237	40.816	55.7759	7.03103	0	4.55142	65.1718	3.86082	4.09489	0.00109577	0.0355116	CQW23_31648	MLFT02000191.1	215432	218764	-	531	protein_coding	Acylpyruvase FAHD1%2C mitochondrial && sp|Q93ZE5|FAHD1_ARATH Probable acylpyruvase FAHD1, mitochondrial OS=Arabidopsis thaliana OX=3702 GN=FAHD1 PE=1 SV=1 && PF01557:Fumarylacetoacetate (FAA) hydrolase family	-	-
gene-CQW23_10479	2761.54	7943.52	5711.75	2733.9	1666.3	1978.96	5472.27	2126.39	1.36377	0.00109773	0.0355336	CQW23_10479	CM008446.1	192761491	192773387	-	2931	protein_coding	hypothetical protein && sp|Q9M9E8|FB92_ARATH F-box protein At1g78280 OS=Arabidopsis thaliana OX=3702 GN=At1g78280 PE=2 SV=3 && PF13621:Cupin-like domain|PF12937:F-box-like	Jumonji	Jumonji
gene-CQW23_02845	1371.06	913.558	391.938	2297.98	2927.21	2170.12	892.187	2465.1	-1.46662	0.0011004	0.0355646	CQW23_02845	CM008443.1	245032769	245033215	+	447	protein_coding	hypothetical protein && - && PF00168:C2 domain	-	-
novel.6908	12.0188	2.40094	35.4252	180.463	111.34	121.068	16.615	137.624	-3.0309	0.00110126	0.0355646	-	CM008451.1	196556783	196566352	-	1130	-	- && - && -	-	-
gene-CQW23_05924	787.691	387.752	413.043	1048.8	1220.94	1874.27	529.495	1381.34	-1.38331	0.0011029	0.035571	CQW23_05924	CM008444.1	168521063	168522418	-	720	protein_coding	Expansin-A14 && sp|Q9LDR9|EXP10_ARATH Expansin-A10 OS=Arabidopsis thaliana OX=3702 GN=EXPA10 PE=2 SV=1 && PF01357:Pollen allergen|PF03330:Lytic transglycolase	-	-
novel.3391	0	0	0	45.7017	75.1786	0	0	40.2934	-7.86068	0.00110403	0.035571	-	CM008447.1	15525024	15528041	+	1607	-	- && - && -	-	-
novel.3669	0	0	0	29.296	21.8874	22.7571	0	24.6468	-7.15147	0.00110574	0.0355846	-	CM008447.1	224126078	224134646	+	2152	-	- && - && -	-	-
gene-CQW23_34194	25.8866	7.20282	0	138.277	246.472	62.8096	11.0298	149.186	-3.76114	0.00110954	0.0356653	CQW23_34194	MLFT02000951.1	60950	62317	+	1368	protein_coding	hypothetical protein && - && PF01348:Type II intron maturase	-	-
gene-CQW23_05502	148.848	67.2264	413.797	844.896	747.98	808.332	209.957	800.403	-1.92742	0.00111329	0.0357443	CQW23_05502	CM008444.1	154975717	154977579	-	1863	protein_coding	hypothetical protein && sp|Q08304|PPOB_SOLLC Polyphenol oxidase B, chloroplastic OS=Solanum lycopersicum OX=4081 PE=3 SV=1 && PF12143:Protein of unknown function (DUF_B2219)|PF12142:Polyphenol oxidase middle domain|PF00264:Common central domain of tyrosinase	-	-
gene-CQW23_20285	717.428	797.113	806.489	273.039	383.506	380.499	773.676	345.681	1.16152	0.00111647	0.0357794	CQW23_20285	CM008450.1	194973631	194976260	-	1035	protein_coding	hypothetical protein && sp|F4K1B4|NEAP2_ARATH Nuclear envelope-associated protein 2 OS=Arabidopsis thaliana OX=3702 GN=NEAP2 PE=1 SV=1 && -	-	-
gene-CQW23_22548	818.2	990.388	1659.71	438.268	576.687	361.383	1156.1	458.779	1.33378	0.00111697	0.0357794	CQW23_22548	CM008451.1	178589671	178592787	-	3117	protein_coding	putative calcium-transporting ATPase 13%2C plasma membrane-type && sp|Q9LIK7|ACA13_ARATH Putative calcium-transporting ATPase 13, plasma membrane-type OS=Arabidopsis thaliana OX=3702 GN=ACA13 PE=3 SV=1 && PF00702:haloacid dehalogenase-like hydrolase|PF00690:Cation transporter/ATPase, N-terminus|PF00122:E1-E2 ATPase|PF00689:Cation transporting ATPase, C-terminus	-	-
gene-CQW23_22361	723.899	432.169	641.422	127.73	312.134	97.4004	599.164	179.088	1.74206	0.00112195	0.0358324	CQW23_22361	CM008451.1	170576648	170578847	+	732	protein_coding	hypothetical protein && - && PF13419:Haloacid dehalogenase-like hydrolase	-	-
gene-CQW23_23237	110.018	186.073	249.484	1556.2	310.231	400.525	181.858	755.653	-2.05382	0.00112232	0.0358324	CQW23_23237	CM008452.1	3290361	3294981	-	1197	protein_coding	Protochlorophyllide reductase%2C chloroplastic && sp|Q9SDT1|POR_DAUCA Protochlorophyllide reductase, chloroplastic OS=Daucus carota OX=4039 GN=POR1 PE=2 SV=1 && PF00106:short chain dehydrogenase	-	-
gene-CQW23_14835	134.055	117.646	370.834	17.5776	65.6623	26.3982	207.512	36.546	2.50376	0.00112252	0.0358324	CQW23_14835	CM008448.1	208157171	208165996	+	4704	protein_coding	hypothetical protein && sp|Q40392|TMVRN_NICGU TMV resistance protein N OS=Nicotiana glutinosa OX=35889 GN=N PE=1 SV=1 && PF13855:Leucine rich repeat|PF00931:NB-ARC domain|PF01582:TIR domain	-	-
novel.8462	15.7168	9.60377	56.5296	0	0	0	27.2834	0	7.20789	0.00112649	0.035882	-	CM008453.1	259079998	259091651	-	3488	-	- && - && -	-	-
gene-CQW23_19578	93.3765	75.6297	18.0895	5.8592	0	0	62.3652	1.95307	5.05786	0.00112667	0.035882	CQW23_19578	CM008450.1	173315806	173318457	-	795	protein_coding	hypothetical protein && sp|Q9SAH7|WRK40_ARATH Probable WRKY transcription factor 40 OS=Arabidopsis thaliana OX=3702 GN=WRKY40 PE=1 SV=1 && PF03106:WRKY DNA -binding domain	WRKY	WRKY
gene-CQW23_22497	61.9429	7.20282	15.0746	0	0	0	28.0734	0	7.2474	0.00113269	0.0360324	CQW23_22497	CM008451.1	175998842	175999656	-	681	protein_coding	Calcium-transporting ATPase 12%2C plasma membrane-type && sp|Q9LY77|ACA12_ARATH Calcium-transporting ATPase 12, plasma membrane-type OS=Arabidopsis thaliana OX=3702 GN=ACA12 PE=2 SV=1 && PF00690:Cation transporter/ATPase, N-terminus	-	-
gene-CQW23_22351	1112.2	373.346	800.459	152.339	365.425	156.569	762.001	224.778	1.76116	0.00113605	0.0360977	CQW23_22351	CM008451.1	170249735	170251444	-	1710	protein_coding	Heat shock 70 kDa protein 8 && sp|Q9SKY8|HSP7H_ARATH Heat shock 70 kDa protein 8 OS=Arabidopsis thaliana OX=3702 GN=HSP70-8 PE=1 SV=1 && PF00012:Hsp70 protein	-	-
gene-CQW23_14479	148.848	176.469	160.544	289.444	547.186	500.656	161.954	445.762	-1.46184	0.00113784	0.0361051	CQW23_14479	CM008448.1	168872362	168873075	+	714	protein_coding	hypothetical protein && - && -	-	-
gene-CQW23_22534	1992.34	1989.18	1857.19	1028.87	1066.77	612.621	1946.24	902.757	1.10851	0.00113941	0.0361051	CQW23_22534	CM008451.1	177766335	177768890	-	1554	protein_coding	3-ketoacyl-CoA synthase 11 && sp|Q9FG87|KCS20_ARATH 3-ketoacyl-CoA synthase 20 OS=Arabidopsis thaliana OX=3702 GN=KCS20 PE=2 SV=1 && PF08541:3-Oxoacyl-[acyl-carrier-protein (ACP)] synthase III C terminal|PF08392:FAE1/Type III polyketide synthase-like protein	-	-
gene-CQW23_30330	51.7731	2.40094	34.6715	0	0	0	29.6152	0	7.32542	0.00114126	0.0361051	CQW23_30330	MLFT02000057.1	1188572	1189831	-	1260	protein_coding	hypothetical protein && sp|Q9SF15|PUB24_ARATH E3 ubiquitin-protein ligase PUB24 OS=Arabidopsis thaliana OX=3702 GN=PUB24 PE=1 SV=1 && PF04564:U-box domain	-	-
gene-CQW23_12646	2361.22	3212.46	4009.83	6780.26	6079	6332.84	3194.51	6397.37	-1.00178	0.00114224	0.0361051	CQW23_12646	CM008447.1	180467418	180470297	+	972	protein_coding	hypothetical protein && sp|Q940J1|ATB16_ARATH Homeobox-leucine zipper protein ATHB-16 OS=Arabidopsis thaliana OX=3702 GN=ATHB-16 PE=2 SV=2 && PF00046:Homeodomain|PF02183:Homeobox associated leucine zipper	HB-HD-ZIP	HB->HB-HD-ZIP
gene-CQW23_15855	0	0	3.01491	82.0287	0	151.107	1.00497	77.7119	-6.18348	0.00114281	0.0361051	CQW23_15855	CM008448.1	247138211	247143153	-	1785	protein_coding	hypothetical protein && sp|Q8RWL6|STY17_ARATH Serine/threonine-protein kinase STY17 OS=Arabidopsis thaliana OX=3702 GN=STY17 PE=1 SV=1 && PF07714:Protein tyrosine kinase	-	-
gene-CQW23_21280	1936.87	2613.42	2248.37	816.772	1407.46	622.634	2266.22	948.955	1.25571	0.00114726	0.0362041	CQW23_21280	CM008451.1	21960165	21962967	-	651	protein_coding	Soluble inorganic pyrophosphatase 4 && sp|Q9LFF9|IPYR4_ARATH Soluble inorganic pyrophosphatase 4 OS=Arabidopsis thaliana OX=3702 GN=PPA4 PE=1 SV=1 && PF00719:Inorganic pyrophosphatase	-	-
gene-CQW23_17125	1103.88	990.388	1019.79	162.886	466.298	31.8599	1038.02	220.348	2.23585	0.00116317	0.0366643	CQW23_17125	CM008449.1	192909478	192911790	-	1212	protein_coding	Cytochrome and DOMON domain-containing protein && sp|Q8VYH6|B651B_ARATH Cytochrome b561 and DOMON domain-containing protein At4g17280 OS=Arabidopsis thaliana OX=3702 GN=At4g17280 PE=2 SV=1 && PF04526:Protein of unknown function (DUF568)|PF03188:Eukaryotic cytochrome b561	-	-
gene-CQW23_27429	0	4.80188	0	58.592	63.7591	32.7702	1.60063	51.7071	-5.12517	0.00117124	0.0368767	CQW23_27429	CM008454.1	7043318	7043764	-	447	protein_coding	Auxin-responsive protein SAUR65 && sp|F4I1I4|SAU67_ARATH Auxin-responsive protein SAUR67 OS=Arabidopsis thaliana OX=3702 GN=SAUR67 PE=2 SV=1 && PF02519:Auxin responsive protein	-	-
gene-CQW23_15944	396.619	400.957	238.178	924.581	683.269	873.872	345.251	827.241	-1.26177	0.00118157	0.0371596	CQW23_15944	CM008448.1	248836784	248838124	+	585	protein_coding	Histone H4 && sp|Q71V09|H4_CAPAN Histone H4 OS=Capsicum annuum OX=4072 PE=3 SV=3 && PF15511:Centromere kinetochore component CENP-T histone fold	-	-
novel.700	678.598	836.728	183.156	3009.28	845.046	2366.74	566.161	2073.69	-1.8737	0.00118319	0.0371682	-	CM008443.1	153650258	153652060	-	757	-	- && - && -	-	-
gene-CQW23_04068	823.748	1189.67	678.355	262.492	391.119	433.295	897.256	362.302	1.30695	0.00119968	0.0376436	CQW23_04068	CM008444.1	122636131	122640427	-	1074	protein_coding	E3 ubiquitin-protein ligase SINAT5 && sp|Q10L91|DIS1_ORYSJ E3 ubiquitin-protein ligase DIS1 OS=Oryza sativa subsp. japonica OX=39947 GN=DIS1 PE=1 SV=1 && PF03145:Seven in absentia protein family	-	-
gene-CQW23_22022	114.641	156.061	338.424	578.889	826.013	510.669	203.042	638.524	-1.65079	0.00120382	0.0377306	CQW23_22022	CM008451.1	149715720	149716786	-	852	protein_coding	Aquaporin PIP2-1 && sp|Q84RL7|PIP21_MAIZE Aquaporin PIP2-1 OS=Zea mays OX=4577 GN=PIP2-1 PE=1 SV=2 && PF00230:Major intrinsic protein	-	-
gene-CQW23_08211	2877.11	1678.26	1083.86	2934.29	6000.97	6085.25	1879.74	5006.83	-1.41351	0.0012382	0.0387641	CQW23_08211	CM008445.1	255102890	255108942	-	1278	protein_coding	hypothetical protein && sp|Q9STM6|GDL57_ARATH GDSL esterase/lipase At3g48460 OS=Arabidopsis thaliana OX=3702 GN=At3g48460 PE=2 SV=1 && PF00657:GDSL-like Lipase/Acylhydrolase	-	-
novel.8655	0	0	0	45.7017	16.1777	13.6543	0	25.1779	-7.18111	0.00124544	0.0389469	-	CM008454.1	77994862	78044961	+	3414	-	- && - && -	-	-
gene-CQW23_01949	220.036	58.8231	94.9697	11.7184	18.0809	0	124.61	9.93311	3.65354	0.00125699	0.0392635	CQW23_01949	CM008443.1	164360010	164361818	-	960	protein_coding	1-aminocyclopropane-1-carboxylate oxidase 3 && sp|Q08507|ACCO3_PETHY 1-aminocyclopropane-1-carboxylate oxidase 3 OS=Petunia hybrida OX=4102 GN=ACO3 PE=3 SV=1 && PF03171:2OG-Fe(II) oxygenase superfamily|PF14226:non-haem dioxygenase in morphine synthesis N-terminal	-	-
gene-CQW23_08000	3923.66	3025.19	3516.89	982.001	2271.54	1146.96	3488.58	1466.83	1.24979	0.00125976	0.0393056	CQW23_08000	CM008445.1	249436482	249440171	+	1902	protein_coding	NAC domain-containing protein 86 && sp|Q9LKG8|NAC91_ARATH NAC domain-containing protein 91 OS=Arabidopsis thaliana OX=3702 GN=NAC091 PE=1 SV=1 && PF02365:No apical meristem (NAM) protein	NAC	NAC
gene-CQW23_05479	219.111	175.269	99.4921	22.2649	0	25.4879	164.624	15.9176	3.37244	0.00126444	0.0394072	CQW23_05479	CM008444.1	154604899	154607132	+	867	protein_coding	hypothetical protein && - && -	-	-
gene-CQW23_19101	30.5092	122.448	0	1.17184	0	0	50.9857	0.390613	7.1436	0.00126861	0.0394925	CQW23_19101	CM008450.1	58810983	58812998	+	2016	protein_coding	hypothetical protein && sp|O49879|CF0_SOLLC Receptor-like protein Cf-9 homolog OS=Solanum lycopersicum OX=4081 GN=HCR9-0 PE=2 SV=2 && PF13855:Leucine rich repeat	-	-
gene-CQW23_11572	833.917	638.65	356.513	226.165	255.988	175.685	609.694	219.279	1.47509	0.00127827	0.0397428	CQW23_11572	CM008447.1	6743729	6746353	-	498	protein_coding	hypothetical protein && sp|Q9LVH4|CAR4_ARATH Protein C2-DOMAIN ABA-RELATED 4 OS=Arabidopsis thaliana OX=3702 GN=CAR4 PE=1 SV=1 && PF00168:C2 domain	-	-
novel.2967	48.0751	98.4386	50.4998	2.34368	8.56465	0	65.6711	3.63611	4.17024	0.00127952	0.0397428	-	CM008446.1	7172811	7176858	-	3639	-	- && sp|Q1MX30|XA21_ORYSI Receptor kinase-like protein Xa21 OS=Oryza sativa subsp. indica OX=39946 GN=XA21 PE=1 SV=1 && PF13855:Leucine rich repeat|PF00069:Protein kinase domain	-	-
gene-CQW23_27761	1639.17	2851.12	1441.88	897.629	872.643	861.128	1977.39	877.133	1.17233	0.00128145	0.039758	CQW23_27761	CM008454.1	19705766	19709545	-	708	protein_coding	hypothetical protein && sp|Q9LPN5|VP601_ARATH Vacuolar protein sorting-associated protein 60.1 OS=Arabidopsis thaliana OX=3702 GN=VPS60-1 PE=1 SV=1 && PF03357:Snf7	-	-
gene-CQW23_04853	391.072	524.606	719.056	216.79	223.633	90.1181	544.911	176.847	1.62486	0.00128541	0.039836	CQW23_04853	CM008444.1	142055990	142058515	+	1659	protein_coding	WRKY transcription factor 6 && sp|Q9C519|WRKY6_ARATH WRKY transcription factor 6 OS=Arabidopsis thaliana OX=3702 GN=WRKY6 PE=1 SV=1 && PF03106:WRKY DNA -binding domain	WRKY	WRKY
novel.5194	1692.8	728.686	746.191	512.094	138.938	63.7199	1055.89	238.25	2.14973	0.00129442	0.0400618	-	CM008449.1	157638	158559	-	618	-	- && - && -	-	-
gene-CQW23_22074	0	0	0	3.51552	31.4037	46.4245	0	27.1146	-7.29092	0.00129569	0.0400618	CQW23_22074	CM008451.1	153532436	153537139	+	900	protein_coding	hypothetical protein && sp|Q94KL7|SILD_FORIN Secoisolariciresinol dehydrogenase (Fragment) OS=Forsythia intermedia OX=55183 PE=1 SV=1 && PF13561:Enoyl-(Acyl carrier protein) reductase	-	-
gene-CQW23_03923	1194.48	2175.25	1135.11	700.76	629.978	618.083	1501.62	649.607	1.20849	0.00129704	0.0400618	CQW23_03923	CM008444.1	112073796	112078782	-	996	protein_coding	Diacylglycerol O-acyltransferase 2 && sp|K7K424|DAT2D_SOYBN Diacylglycerol O-acyltransferase 2D OS=Glycine max OX=3847 GN=DGAT2D PE=1 SV=1 && PF03982:Diacylglycerol acyltransferase	-	-
gene-CQW23_01421	230.206	188.474	318.827	693.729	436.797	818.345	245.835	649.624	-1.40026	0.00130502	0.0402635	CQW23_01421	CM008443.1	78633925	78638423	-	1245	protein_coding	Endoglucanase 24 && sp|Q93YQ7|GUN24_ARATH Endoglucanase 24 OS=Arabidopsis thaliana OX=3702 GN=At4g39010 PE=2 SV=1 && PF00759:Glycosyl hydrolase family 9	-	-
gene-CQW23_29023	241.3	249.698	90.4473	699.588	515.782	532.516	193.815	582.629	-1.59005	0.00132378	0.0407966	CQW23_29023	CM008454.1	222360890	222363239	-	696	protein_coding	hypothetical protein && - && PF03798:TLC domain	-	-
novel.3271	206.168	249.698	260.79	58.592	26.6456	93.7592	238.885	59.6656	2.00059	0.00133366	0.0410552	-	CM008446.1	209670108	209683457	-	1382	-	- && sp|Q5EAF2|IP5PB_ARATH Type IV inositol polyphosphate 5-phosphatase 11 OS=Arabidopsis thaliana OX=3702 GN=IP5P11 PE=1 SV=1 && -	-	-
gene-CQW23_19926	551.939	565.422	101.753	2080.01	827.916	1601.19	406.371	1503.04	-1.88802	0.00134907	0.0414835	CQW23_19926	CM008450.1	185794461	185794981	-	432	protein_coding	Pathogenesis-related protein PR-4B && sp|P32045|PRP2_SOLLC Pathogenesis-related protein P2 OS=Solanum lycopersicum OX=4081 PE=2 SV=1 && PF00967:Barwin family	-	-
novel.7564	0	91.2358	15.0746	281.241	433.942	364.113	35.4368	359.766	-3.35289	0.00135134	0.0415071	-	CM008452.1	176152495	176154341	-	875	-	- && - && -	-	-
gene-CQW23_20509	1257.35	1463.37	1508.96	851.927	597.622	559.824	1409.89	669.791	1.0744	0.001363	0.0417577	CQW23_20509	CM008450.1	199505938	199519509	-	1446	protein_coding	Phosphatidylserine decarboxylase proenzyme 2 && sp|F4KAK5|PSD2_ARATH Phosphatidylserine decarboxylase proenzyme 2 OS=Arabidopsis thaliana OX=3702 GN=PSD2 PE=2 SV=1 && PF02666:Phosphatidylserine decarboxylase|PF13833:EF-hand domain pair	-	-
gene-CQW23_14611	1329.46	614.641	1815.73	298.819	650.914	249.418	1253.28	399.717	1.64884	0.00136315	0.0417577	CQW23_14611	CM008448.1	188170947	188172081	+	885	protein_coding	NAC domain-containing protein 48 && sp|Q39013|NAC2_ARATH NAC domain-containing protein 2 OS=Arabidopsis thaliana OX=3702 GN=NAC002 PE=1 SV=2 && PF02365:No apical meristem (NAM) protein	NAC	NAC
gene-CQW23_35125	728.522	957.976	982.107	1519.88	1966.06	1893.39	889.535	1793.11	-1.0115	0.00136403	0.0417577	CQW23_35125	MLFT02002360.1	492	3764	-	816	protein_coding	hypothetical protein && sp|Q93V51|PSE1_ARATH Protein LEAD-SENSITIVE 1 OS=Arabidopsis thaliana OX=3702 GN=PSE1 PE=2 SV=1 && PF04970:Lecithin retinol acyltransferase	-	-
gene-CQW23_27865	1549.5	5340.89	2022.25	1427.3	853.61	652.673	2970.88	977.861	1.60325	0.00136604	0.0417729	CQW23_27865	CM008454.1	32219213	32223752	-	531	protein_coding	Protein TWIN SISTER of FT && sp|Q9SXZ2|FT_ARATH Protein FLOWERING LOCUS T OS=Arabidopsis thaliana OX=3702 GN=FT PE=1 SV=2 && PF01161:Phosphatidylethanolamine-binding protein	-	-
gene-CQW23_20921	384.6	530.608	661.019	144.136	176.051	259.431	525.409	193.206	1.44239	0.00136939	0.0418291	CQW23_20921	CM008450.1	208904227	208909250	+	591	protein_coding	hypothetical protein && - && PF00582:Universal stress protein family	-	-
gene-CQW23_08548	101.697	93.6367	38.4401	207.416	374.941	271.265	77.9247	284.54	-1.8724	0.00138617	0.042295	CQW23_08548	CM008445.1	273569138	273570565	-	1428	protein_coding	Protein ASPARTIC PROTEASE IN GUARD CELL 2 && sp|Q9LHE3|ASPG2_ARATH Protein ASPARTIC PROTEASE IN GUARD CELL 2 OS=Arabidopsis thaliana OX=3702 GN=ASPG2 PE=2 SV=1 && PF14541:Xylanase inhibitor C-terminal|PF14543:Xylanase inhibitor N-terminal	-	-
gene-CQW23_18640	158.093	201.679	592.43	98.4345	50.4363	77.3741	317.401	75.415	2.076	0.00139987	0.0426659	CQW23_18640	CM008450.1	14561635	14571284	+	2466	protein_coding	hypothetical protein && sp|Q9T048|DRL27_ARATH Disease resistance protein At4g27190 OS=Arabidopsis thaliana OX=3702 GN=At4g27190 PE=2 SV=1 && PF00931:NB-ARC domain	-	-
gene-CQW23_15930	538.995	947.171	233.656	1727.29	990.645	2998.47	573.274	1905.47	-1.73401	0.00140608	0.042808	CQW23_15930	CM008448.1	248734500	248734811	+	312	protein_coding	Histone H4 && sp|Q71V09|H4_CAPAN Histone H4 OS=Capsicum annuum OX=4072 PE=3 SV=3 && PF15511:Centromere kinetochore component CENP-T histone fold	-	-
gene-CQW23_20211	453.939	382.95	769.556	23.4368	201.745	133.812	535.482	119.665	2.16008	0.00140988	0.0428602	CQW23_20211	CM008450.1	193310511	193314831	+	996	protein_coding	Peroxisomal adenine nucleotide carrier 1 && sp|B6ZJZ9|PNC1_SOYBN Peroxisomal adenine nucleotide carrier 1 OS=Glycine max OX=3847 GN=PNC1 PE=2 SV=1 && PF00153:Mitochondrial carrier protein	-	-
gene-CQW23_29979	60.0938	82.8325	28.6417	5.8592	0	0	57.1893	1.95307	4.93319	0.00141089	0.0428602	CQW23_29979	MLFT02000036.1	166867	167349	-	483	protein_coding	hypothetical protein && - && PF05659:Arabidopsis broad-spectrum mildew resistance protein RPW8	-	-
gene-CQW23_20027	31.4337	25.2099	16.582	0	0	0	24.4085	0	7.04426	0.00141491	0.0428992	CQW23_20027	CM008450.1	187763457	187764137	-	681	protein_coding	hypothetical protein && sp|Q8L928|DMP4_ARATH Protein DMP4 OS=Arabidopsis thaliana OX=3702 GN=DMP4 PE=2 SV=1 && PF05078:Protein of unknown function (DUF679)	-	-
gene-CQW23_17964	2006.21	1414.15	3273.44	4905.32	4311.83	6189.93	2231.27	5135.69	-1.20233	0.00141528	0.0428992	CQW23_17964	CM008449.1	245369317	245372603	-	1647	protein_coding	Pectinesterase 2.1 && sp|Q96575|PME22_SOLLC Pectinesterase 2.2 OS=Solanum lycopersicum OX=4081 GN=PME2.2 PE=3 SV=1 && PF01095:Pectinesterase|PF04043:Plant invertase/pectin methylesterase inhibitor	-	-
novel.6570	61.0183	92.4362	30.9028	237.883	244.568	211.186	61.4525	231.213	-1.91821	0.00142687	0.0431553	-	CM008451.1	187831529	187840751	+	1529	-	- && - && PF05699:hAT family C-terminal dimerisation region	-	-
novel.4301	0	0	0	45.7017	68.5172	0	0	38.073	-7.77884	0.00142768	0.0431553	-	CM008448.1	210891605	210894899	+	1965	-	- && - && -	-	-
gene-CQW23_25392	459.487	645.853	538.915	157.026	271.214	70.0918	548.085	166.111	1.7222	0.00143034	0.0431553	CQW23_25392	CM008453.1	14878699	14881400	+	1338	protein_coding	hypothetical protein && - && PF00226:DnaJ domain	-	-
gene-CQW23_20138	0	0	0	90.2316	26.6456	0	0	38.9591	-7.81114	0.00143131	0.0431553	CQW23_20138	CM008450.1	192000087	192000773	+	264	protein_coding	hypothetical protein && sp|Q9MA55|ACBP4_ARATH Acyl-CoA-binding domain-containing protein 4 OS=Arabidopsis thaliana OX=3702 GN=ACBP4 PE=1 SV=1 && -	-	-
gene-CQW23_35355	0	0	0	19.9213	98.9693	0	0	39.6302	-7.83725	0.00143154	0.0431553	CQW23_35355	MLFT02003603.1	1878	5736	-	813	protein_coding	hypothetical protein && sp|P34913|HYES_HUMAN Bifunctional epoxide hydrolase 2 OS=Homo sapiens OX=9606 GN=EPHX2 PE=1 SV=2 && PF00561:alpha/beta hydrolase fold	-	-
gene-CQW23_31102	613.881	170.467	576.602	15.2339	172.245	20.9365	453.65	69.4717	2.70566	0.00144787	0.0436003	CQW23_31102	MLFT02000129.1	317576	323416	+	2802	protein_coding	Respiratory burst oxidase -like protein D && sp|Q2HXL0|RBOHC_SOLTU Respiratory burst oxidase homolog protein C OS=Solanum tuberosum OX=4113 GN=RBOHC PE=1 SV=2 && PF08414:Respiratory burst NADPH oxidase|PF08030:Ferric reductase NAD binding domain|PF01794:Ferric reductase like transmembrane component|PF08022:FAD-binding domain	-	-
gene-CQW23_33869	15.7168	26.4104	30.9028	0	0	0	24.3433	0	7.04107	0.00144998	0.0436162	CQW23_33869	MLFT02000758.1	10030	10485	+	282	protein_coding	hypothetical protein && sp|F4I2H7|TPX2_ARATH Protein TPX2 OS=Arabidopsis thaliana OX=3702 GN=TPX2 PE=1 SV=1 && -	-	-
gene-CQW23_10430	172.885	79.2311	208.783	21.0931	8.56465	45.5142	153.633	25.0573	2.61486	0.00145364	0.0436515	CQW23_10430	CM008446.1	189739703	189757944	-	1725	protein_coding	hypothetical protein && sp|Q6DRN3|NOC3L_DANRE Nucleolar complex protein 3 homolog OS=Danio rerio OX=7955 GN=noc3l PE=2 SV=1 && PF07540:Nucleolar complex-associated protein	-	-
novel.5693	69.339	108.042	62.5594	10.5466	0	0	79.9803	3.51552	4.54926	0.00145431	0.0436515	-	CM008450.1	61238366	61240618	+	1916	-	- && - && -	-	-
gene-CQW23_03239	49.9241	20.408	7.53728	0	0	0	25.9565	0	7.13302	0.00145802	0.0437153	CQW23_03239	CM008444.1	20652167	20658384	+	1035	protein_coding	ALA-interacting subunit 5 && sp|Q8L8W0|ALIS5_ARATH ALA-interacting subunit 5 OS=Arabidopsis thaliana OX=3702 GN=ALIS5 PE=1 SV=1 && PF03381:LEM3 (ligand-effect modulator 3) family / CDC50 family	-	-
gene-CQW23_00165	783.069	983.186	1365	487.485	506.266	278.547	1043.75	424.099	1.30001	0.00146799	0.0439667	CQW23_00165	CM008443.1	2840038	2851554	+	2196	protein_coding	Glutamine-dependent NAD(+) synthetase && sp|Q9C723|NADE_ARATH Glutamine-dependent NAD(+) synthetase OS=Arabidopsis thaliana OX=3702 GN=At1g55090 PE=2 SV=1 && PF02540:NAD synthase|PF00795:Carbon-nitrogen hydrolase	-	-
gene-CQW23_14695	24.0375	36.0141	13.5671	0	0	0	24.5396	0	7.05091	0.00147301	0.0440692	CQW23_14695	CM008448.1	198163543	198168210	+	747	protein_coding	hypothetical protein && - && -	-	-
novel.10025	597.24	3278.49	1079.34	747.633	109.437	157.479	1651.69	338.183	2.2889	0.00147653	0.0441268	-	MLFT02000340.1	165573	172109	+	1557	-	- && sp|Q3ZPN4|ACMAT_VITLA Methanol O-anthraniloyltransferase OS=Vitis labrusca OX=103355 GN=AMAT PE=1 SV=1 && PF02458:Transferase family	-	-
gene-CQW23_08029	1051.18	877.544	492.938	309.366	222.681	33.6805	807.221	188.576	2.09906	0.00148067	0.0442026	CQW23_08029	CM008445.1	250378033	250378326	-	294	protein_coding	hypothetical protein && - && -	-	-
gene-CQW23_32782	58.2448	7.20282	14.3208	0	0	0	26.5895	0	7.16904	0.00148955	0.0444197	CQW23_32782	MLFT02000359.1	68131	84134	-	1287	protein_coding	putative alpha%2Calpha-trehalose-phosphate synthase [UDP-forming] 9 && sp|O80647|PP195_ARATH Pentatricopeptide repeat-containing protein At2g39620 OS=Arabidopsis thaliana OX=3702 GN=PCMP-E33 PE=3 SV=1 && PF02358:Trehalose-phosphatase|PF01479:S4 domain	-	-
gene-CQW23_10020	761.805	619.443	201.245	176.948	156.067	143.825	527.498	158.947	1.73036	0.00149216	0.0444495	CQW23_10020	CM008446.1	134466412	134466867	+	456	protein_coding	hypothetical protein && sp|Q9LPK5|CML44_ARATH Probable calcium-binding protein CML44 OS=Arabidopsis thaliana OX=3702 GN=CML44 PE=2 SV=2 && PF13499:EF-hand domain pair|PF13202:EF hand	-	-
gene-CQW23_11472	1714.99	2660.24	3348.06	1191.76	1365.59	933.041	2574.43	1163.46	1.14597	0.0015118	0.0449862	CQW23_11472	CM008447.1	4576791	4580094	-	2166	protein_coding	putative GTP diphosphokinase RSH3%2C chloroplastic && sp|Q9SYH1|RSH3C_ARATH Probable GTP diphosphokinase RSH3, chloroplastic OS=Arabidopsis thaliana OX=3702 GN=RSH3 PE=2 SV=1 && PF04607:Region found in RelA / SpoT proteins|PF13328:HD domain	-	-
gene-CQW23_28729	360.563	127.25	314.305	8.20287	36.1619	90.1181	267.372	44.8276	2.57218	0.0015207	0.0451908	CQW23_28729	CM008454.1	202470181	202481493	+	1518	protein_coding	hypothetical protein && sp|Q9M0X5|CRK25_ARATH Cysteine-rich receptor-like protein kinase 25 OS=Arabidopsis thaliana OX=3702 GN=CRK25 PE=3 SV=1 && PF01657:Salt stress response/antifungal|PF00069:Protein kinase domain	-	-
novel.612	0	0	0	24.6086	29.5005	16.3851	0	23.4981	-7.08278	0.00152194	0.0451908	-	CM008443.1	62553969	62556533	-	2206	-	- && - && -	-	-
gene-CQW23_09947	91.5275	110.443	141.701	17.5776	0	0	114.557	5.8592	4.31776	0.00152507	0.0452351	CQW23_09947	CM008446.1	101427520	101429498	-	1281	protein_coding	hypothetical protein && sp|F4J1Q9|AVT1I_ARATH Amino acid transporter AVT1I OS=Arabidopsis thaliana OX=3702 GN=AVT1I PE=3 SV=1 && PF01490:Transmembrane amino acid transporter protein	-	-
gene-CQW23_14255	4753.88	2864.32	6258.96	1662.84	2519.91	1964.39	4625.72	2049.05	1.1748	0.00152807	0.0452438	CQW23_14255	CM008448.1	119134036	119134881	-	846	protein_coding	hypothetical protein && - && PF00168:C2 domain	-	-
gene-CQW23_06200	0	22.8089	0	114.84	61.8558	289.47	7.60298	155.389	-4.38588	0.00152864	0.0452438	CQW23_06200	CM008445.1	31482359	31484295	+	492	protein_coding	Protein EPIDERMAL PATTERNING FACTOR 1 && sp|Q8S8I4|EPF1_ARATH Protein EPIDERMAL PATTERNING FACTOR 1 OS=Arabidopsis thaliana OX=3702 GN=EPF1 PE=1 SV=1 && PF17181:Epidermal patterning factor proteins	-	-
novel.6257	18.4904	24.0094	29.3954	0	0	0	23.9651	0	7.0186	0.00153404	0.0453552	-	CM008451.1	1768779	1769583	+	715	-	- && sp|Q1MX30|XA21_ORYSI Receptor kinase-like protein Xa21 OS=Oryza sativa subsp. indica OX=39946 GN=XA21 PE=1 SV=1 && PF00069:Protein kinase domain	-	-
novel.1868	4952.65	3569	1897.89	7011.11	8046.01	9054.59	3473.18	8037.24	-1.21057	0.00153828	0.0454216	-	CM008445.1	228460195	228463092	+	1662	-	- && sp|Q9FF86|DCR_ARATH BAHD acyltransferase DCR OS=Arabidopsis thaliana OX=3702 GN=DCR PE=2 SV=1 && PF02458:Transferase family	-	-
gene-CQW23_06825	0	0	0	11.7184	22.8391	37.3216	0	23.9597	-7.11205	0.00153958	0.0454216	CQW23_06825	CM008445.1	65340538	65348597	-	1122	protein_coding	Transcription factor bHLH66 && sp|Q9ZUG9|LRL1_ARATH Transcription factor LRL1 OS=Arabidopsis thaliana OX=3702 GN=LRL1 PE=1 SV=1 && PF00010:Helix-loop-helix DNA-binding domain	bHLH	bHLH
gene-CQW23_26347	42.5279	6.00235	28.6417	0	0	0	25.724	0	7.12209	0.00155238	0.0457506	CQW23_26347	CM008453.1	175062322	175068554	+	639	protein_coding	V-type proton ATPase subunit c3 && sp|P0DH92|VATL1_ARATH V-type proton ATPase subunit c1 OS=Arabidopsis thaliana OX=3702 GN=VHA-c1 PE=2 SV=1 && PF13417:Glutathione S-transferase, N-terminal domain|PF00137:ATP synthase subunit C	-	-
gene-CQW23_04164	112.791	158.462	309.028	24.6086	33.307	0	193.427	19.3052	3.32831	0.00155946	0.0459102	CQW23_04164	CM008444.1	125306299	125310270	-	3549	protein_coding	LRR receptor-like serine/threonine-protein kinase FLS2 && sp|Q9FL28|FLS2_ARATH LRR receptor-like serine/threonine-protein kinase FLS2 OS=Arabidopsis thaliana OX=3702 GN=FLS2 PE=1 SV=1 && PF13855:Leucine rich repeat|PF00069:Protein kinase domain|PF08263:Leucine rich repeat N-terminal domain	-	-
gene-CQW23_12025	97.0746	114.045	266.066	378.504	476.766	679.072	159.062	511.447	-1.6825	0.00156413	0.0459693	CQW23_12025	CM008447.1	17183833	17184633	-	801	protein_coding	Short-chain dehydrogenase reductase 4 && sp|Q5C9I9|ISPD_MENPI (-)-isopiperitenol/(-)-carveol dehydrogenase, mitochondrial OS=Mentha piperita OX=34256 PE=1 SV=1 && PF13561:Enoyl-(Acyl carrier protein) reductase	-	-
gene-CQW23_03661	29.5846	32.4127	11.3059	0	0	0	24.4344	0	7.0449	0.00156479	0.0459693	CQW23_03661	CM008444.1	87265839	87267070	-	897	protein_coding	Transcription factor TCP17 && sp|Q9S7W5|TCP13_ARATH Transcription factor TCP13 OS=Arabidopsis thaliana OX=3702 GN=TCP13 PE=1 SV=1 && PF03634:TCP family transcription factor	TCP	TCP
novel.8584	0	0	0	46.8736	64.7107	0	0	37.1948	-7.74512	0.00158142	0.0464085	-	CM008454.1	34366162	34384627	+	599	-	- && - && -	-	-
gene-CQW23_25265	1857.36	1344.53	824.578	324.599	739.415	435.116	1342.16	499.71	1.42476	0.00162096	0.0474856	CQW23_25265	CM008453.1	7138740	7139726	-	987	protein_coding	hypothetical protein && - && -	-	-
novel.2242	314.337	465.783	163.559	84.3724	29.5005	111.055	314.559	74.9758	2.06791	0.00162156	0.0474856	-	CM008445.1	81250305	81252672	-	566	-	- && - && -	-	-
gene-CQW23_19885	0	0	0	4.68736	57.0977	16.3851	0	26.0567	-7.23315	0.00162541	0.047548	CQW23_19885	CM008450.1	185223671	185224129	+	459	protein_coding	Retrovirus-related Pol polyprotein from transposon TNT 1-94 && sp|Q9ZT94|POLR2_ARATH Retrovirus-related Pol polyprotein from transposon RE2 OS=Arabidopsis thaliana OX=3702 GN=RE2 PE=4 SV=1 && PF07727:Reverse transcriptase (RNA-dependent DNA polymerase)	-	-
gene-CQW23_10375	308.79	75.6297	131.902	26.9523	20.9358	0	172.107	15.9627	3.43749	0.00162883	0.047554	CQW23_10375	CM008446.1	183349774	183349983	-	210	protein_coding	hypothetical protein && - && -	-	-
novel.9636	0.92452	7.20282	0	101.95	9.51628	85.5667	2.70911	65.6777	-4.66567	0.00163061	0.047554	-	MLFT02000143.1	482373	482648	+	276	-	- && sp|Q8TGM7|ART2_YEAST Putative uncharacterized protein ART2 OS=Saccharomyces cerevisiae (strain ATCC 204508 / S288c) OX=559292 GN=ART2 PE=5 SV=1 && -	-	-
novel.9619	266.262	60.0235	94.216	26.9523	26.6456	6.37199	140.167	19.99	2.81465	0.00163078	0.047554	-	MLFT02000137.1	205345	207262	+	1457	-	- && - && -	-	-
gene-CQW23_27192	228.357	105.641	130.395	307.022	491.992	592.595	154.798	463.869	-1.58282	0.00163287	0.047565	CQW23_27192	CM008454.1	1815157	1815510	-	354	protein_coding	Cysteine proteinase inhibitor 1 && sp|Q6TPK4|CYT1_ACTDE Cysteine proteinase inhibitor 1 OS=Actinidia deliciosa OX=3627 PE=1 SV=1 && PF16845:Aspartic acid proteinase inhibitor	-	-
gene-CQW23_30821	429.902	187.273	121.35	329.287	853.61	1731.36	246.175	971.419	-1.98086	0.00163462	0.0475658	CQW23_30821	MLFT02000096.1	521431	524459	+	1476	protein_coding	putative mitochondrial saccharopine dehydrogenase-like oxidoreductase && sp|Q8LGI2|SCPDL_ARATH Probable mitochondrial saccharopine dehydrogenase-like oxidoreductase At5g39410 OS=Arabidopsis thaliana OX=3702 GN=At5g39410 PE=1 SV=2 && PF03435:Saccharopine dehydrogenase NADP binding domain	-	-
gene-CQW23_20129	2143.96	1864.33	558.512	5157.26	2879.63	5015.66	1522.27	4350.85	-1.51537	0.0016378	0.047608	CQW23_20129	CM008450.1	191837440	191856095	+	3024	protein_coding	Desiccation-related protein PCC13-62 && sp|P22242|DRPE_CRAPL Desiccation-related protein PCC13-62 OS=Craterostigma plantagineum OX=4153 PE=2 SV=1 && PF13668:Ferritin-like domain|PF17919:RNase H-like domain found in reverse transcriptase	-	-
novel.8518	1213.9	1122.44	884.876	270.695	588.106	107.413	1073.74	322.071	1.73705	0.00164821	0.0478604	-	CM008454.1	9598605	9600057	+	1345	-	- && - && -	-	-
gene-CQW23_14796	6136.97	3787.49	5241.42	910.519	2650.28	202.083	5055.29	1254.3	2.0109	0.00165077	0.0478844	CQW23_14796	CM008448.1	205876511	205879035	+	1647	protein_coding	putative WRKY transcription factor 25 && sp|Q6IEQ7|WRK24_ORYSJ WRKY transcription factor WRKY24 OS=Oryza sativa subsp. japonica OX=39947 GN=WRKY24 PE=2 SV=1 && PF03106:WRKY DNA -binding domain	WRKY	WRKY
gene-CQW23_20253	89.6785	85.2334	24.1193	5.8592	0	6.37199	66.3437	4.07706	4.0295	0.00165649	0.048	CQW23_20253	CM008450.1	194120862	194122942	-	1629	protein_coding	Luminal-binding protein 5 && sp|Q39043|BIP2_ARATH Heat shock 70 kDa protein BIP2 OS=Arabidopsis thaliana OX=3702 GN=BIP2 PE=1 SV=2 && PF00012:Hsp70 protein	-	-
gene-CQW23_06258	255.168	45.6179	64.8206	206.244	1431.25	355.921	121.869	664.471	-2.44628	0.0016684	0.048195	CQW23_06258	CM008445.1	40182188	40182565	+	378	protein_coding	Ribosomal protein S12%2C mitochondrial && sp|Q95869|RT12_NICSY Ribosomal protein S12, mitochondrial OS=Nicotiana sylvestris OX=4096 GN=RPS12 PE=3 SV=1 && PF00164:Ribosomal protein S12/S23	-	-
gene-CQW23_06634	638.843	602.636	890.906	366.786	290.247	274.906	710.795	310.646	1.19538	0.00166845	0.048195	CQW23_06634	CM008445.1	60790430	60793600	-	3171	protein_coding	hypothetical protein && sp|Q8L3R3|RFL1_ARATH Disease resistance protein RFL1 OS=Arabidopsis thaliana OX=3702 GN=RFL1 PE=3 SV=2 && PF00931:NB-ARC domain|PF13855:Leucine rich repeat	-	-
gene-CQW23_15626	0	69.6273	52.7609	185.151	361.619	547.991	40.7961	364.92	-3.1636	0.00167109	0.048221	CQW23_15626	CM008448.1	243011986	243016120	-	1848	protein_coding	hypothetical protein && sp|A7LXU3|BGH3B_BACO1 Beta-glucosidase BoGH3B OS=Bacteroides ovatus (strain ATCC 8483 / DSM 1896 / JCM 5824 / NCTC 11153) OX=411476 GN=BACOVA_02659 PE=1 SV=1 && PF01915:Glycosyl hydrolase family 3 C-terminal domain|PF00933:Glycosyl hydrolase family 3 N terminal domain	-	-
gene-CQW23_12748	1564.29	1703.47	498.968	2404.61	3010.95	5607.35	1255.57	3674.3	-1.54964	0.00168293	0.0485119	CQW23_12748	CM008447.1	195766552	195774660	-	633	protein_coding	putative chalcone--flavonone isomerase 3 && sp|A0A2U7XUE3|CHIL2_HUMLU Chalcone isomerase-like protein 2 OS=Humulus lupulus OX=3486 GN=CHIL2 PE=1 SV=1 && PF02431:Chalcone-flavanone isomerase	-	-
gene-CQW23_31322	217.262	148.858	146.223	29.296	0	0	170.781	9.76533	4.14675	0.00168486	0.0485171	CQW23_31322	MLFT02000155.1	65208	68317	+	1656	protein_coding	hypothetical protein && sp|Q0WVV6|CB60D_ARATH Calmodulin-binding protein 60 D OS=Arabidopsis thaliana OX=3702 GN=CBP60D PE=2 SV=1 && PF07887:Calmodulin binding protein-like	-	-
gene-CQW23_05210	941.162	1289.31	853.974	370.301	413.007	61.8993	1028.15	281.736	1.86812	0.00168961	0.0486032	CQW23_05210	CM008444.1	148718563	148720206	-	1644	protein_coding	F-box protein && sp|Q9FE83|SKIP2_ARATH F-box protein SKIP2 OS=Arabidopsis thaliana OX=3702 GN=SKIP2 PE=1 SV=1 && PF12937:F-box-like	-	-
gene-CQW23_25903	168.263	291.714	672.325	133.59	49.4847	95.5798	377.434	92.8847	2.02517	0.00169379	0.0486355	CQW23_25903	CM008453.1	60912320	60921454	+	2052	protein_coding	IAA-amino acid hydrolase ILR1-like 1 && sp|Q84XG9|ILL1_ORYSI IAA-amino acid hydrolase ILR1-like 1 OS=Oryza sativa subsp. indica OX=39946 GN=ILL1 PE=2 SV=1 && PF07687:Peptidase dimerisation domain|PF01546:Peptidase family M20/M25/M40|PF14223:gag-polypeptide of LTR copia-type	-	-
gene-CQW23_28454	1091.86	585.83	484.647	148.824	343.538	52.7965	720.778	181.719	1.98774	0.00169581	0.0486355	CQW23_28454	CM008454.1	138117749	138125098	-	1923	protein_coding	L-ascorbate oxidase && sp|P14133|ASO_CUCSA L-ascorbate oxidase OS=Cucumis sativus OX=3659 PE=1 SV=1 && PF07731:Multicopper oxidase|PF07732:Multicopper oxidase|PF00394:Multicopper oxidase	-	-
novel.1008	156.244	761.098	260.79	86.7161	77.0819	125.619	392.711	96.4724	2.0234	0.00169601	0.0486355	-	CM008444.1	109597348	109616425	+	1713	-	- && - && PF09808:Small nuclear RNA activating complex (SNAPc), subunit SNAP43	-	-
gene-CQW23_08408	4556.96	4052.79	6428.54	2159.7	3087.08	2076.36	5012.76	2441.05	1.03818	0.00170088	0.0487245	CQW23_08408	CM008445.1	261597132	261601320	-	2607	protein_coding	hypothetical protein && sp|M1BJF6|JOKA2_SOLTU Protein JOKA2 OS=Solanum tuberosum OX=4113 GN=JOKA2 PE=1 SV=1 && PF00569:Zinc finger, ZZ type|PF16158:Ig-like domain from next to BRCA1 gene|PF00564:PB1 domain	-	-
gene-CQW23_06695	12.9433	12.0047	66.328	0	0.951628	0	30.4253	0.317209	6.40373	0.0017073	0.0488135	CQW23_06695	CM008445.1	61799418	61802407	-	2781	protein_coding	hypothetical protein && sp|Q8W474|DRL7_ARATH Probable disease resistance protein At1g58390 OS=Arabidopsis thaliana OX=3702 GN=At1g58390 PE=2 SV=4 && PF00931:NB-ARC domain	-	-
novel.4866	6.47164	1.20047	0	4.68736	53.2912	155.659	2.55737	71.2123	-4.80449	0.00170752	0.0488135	-	CM008449.1	16395649	16400601	+	729	-	- && - && -	-	-
gene-CQW23_32564	0	6.00235	121.35	0	0	0	42.4508	0	7.84492	0.00171032	0.0488431	CQW23_32564	MLFT02000306.1	97955	103179	-	597	protein_coding	hypothetical protein && sp|Q8H395|TI10B_ORYSJ Protein TIFY 10b OS=Oryza sativa subsp. japonica OX=39947 GN=TIFY10B PE=1 SV=1 && PF09425:Divergent CCT motif|PF06200:tify domain	Tify	Tify
gene-CQW23_21651	0	64.8254	47.4849	0	0	0	37.4368	0	7.66121	0.00173616	0.0495298	CQW23_21651	CM008451.1	75738207	75740222	+	2016	protein_coding	hypothetical protein && sp|Q9M345|LRK42_ARATH L-type lectin-domain containing receptor kinase IV.2 OS=Arabidopsis thaliana OX=3702 GN=LECRK42 PE=2 SV=1 && PF00139:Legume lectin domain|PF00069:Protein kinase domain	-	-
novel.7136	110.942	30.0118	104.768	10.5466	0	0	81.9075	3.51552	4.58324	0.00175231	0.0499391	-	CM008452.1	167791968	167792802	+	835	-	- && - && -	-	-
