# Supplementary material for: Transcriptome and Metabolome Reveal Key Genes from the Plant Hormone Signal Transduction Pathway Regulating Plant Height and Leaf Size in Capsicum baccatum
Source: Cells. 2024 May 13;13(10):827. doi: 10.3390/cells13100827 (PMC11119896; doi:10.3390/cells13100827)
Supplement: Supplementary file 1 [file cells-13-00827-s001.zip › Supplementary Table S5.xlsx]

## Sheet: Sheet1
Supplementary Table S5: CB112 vs CB222 different transcription factors
gene_id	CB112_1	CB112_2	CB112_3	CB222_1	CB222_3	CB112	CB222	log2FoldChange	pvalue	padj	gene_name	gene_chr	gene_start	gene_end	gene_strand	gene_length	gene_biotype	gene_description	Subfamily	Family
novel.8995	7762.26	7404.39	3820.23	122.678	85.096	6328.96	103.887	5.92866	4.44418e-33	1.23133e-29	-	CM008454.1	40628686	40639732	-	9660	-	sp|P10978|POLX_TOBAC Retrovirus-related Pol polyprotein from transposon TNT 1-94 OS=Nicotiana tabacum OX=4097 PE=2 SV=1 && -	C2H2	C2H2
gene-CQW23_17796	345.436	352.272	499.82	6.31432	2.80536	399.176	4.55984	6.44519	2.23582e-22	1.28568e-19	CQW23_17796	CM008449.1	240181049	240183890	-	1011	protein_coding	NAC transcription factor && sp|Q9LD44|NAC56_ARATH NAC transcription factor 56 OS=Arabidopsis thaliana OX=3702 GN=NAC056 PE=2 SV=1 && PF02365:No apical meristem (NAM) protein	NAC	NAC
gene-CQW23_10728	65.0682	93.5573	59.024	2289.39	1275.51	72.5499	1782.45	-4.61623	2.65825e-21	1.22288e-18	CQW23_10728	CM008446.1	206792206	206795387	+	1791	protein_coding	hypothetical protein && sp|Q6AWY3|GRF6_ORYSJ Growth-regulating factor 6 OS=Oryza sativa subsp. japonica OX=39947 GN=GRF6 PE=2 SV=2 && PF08880:QLQ|PF08879:WRC	GRF	GRF
gene-CQW23_30084	6.6982	4.77333	0	759.522	385.27	3.82384	572.396	-7.16472	4.38456e-18	9.71164e-16	CQW23_30084	MLFT02000043.1	364177	368196	+	2208	protein_coding	Homeobox-leucine zipper protein MERISTEM L1 && sp|Q93V99|PDF2_ARATH Homeobox-leucine zipper protein PROTODERMAL FACTOR 2 OS=Arabidopsis thaliana OX=3702 GN=PDF2 PE=1 SV=1 && PF00046:Homeodomain|PF01852:START domain	HB-HD-ZIP	HB->HB-HD-ZIP
gene-CQW23_25347	526.287	564.208	375.493	29.7675	34.5995	488.663	32.1835	3.92553	6.16866e-18	1.34878e-15	CQW23_25347	CM008453.1	11415719	11416809	-	708	protein_coding	hypothetical protein && sp|Q1G3Q4|RITF1_ARATH Protein RGF1 INDUCIBLE TRANSCRIPTION FACTOR 1 OS=Arabidopsis thaliana OX=3702 GN=RITF1 PE=1 SV=1 && PF04640:PLATZ transcription factor	PLATZ	PLATZ
gene-CQW23_23307	0	0	0	442.904	365.632	0	404.268	-11.0358	5.25397e-17	9.69779e-15	CQW23_23307	CM008452.1	6307818	6311048	+	537	protein_coding	hypothetical protein && - && PF04504:Protein of unknown function, DUF573	GeBP	GeBP
gene-CQW23_29612	0	0	0	356.308	372.178	0	364.243	-10.8854	1.47128e-16	2.45777e-14	CQW23_29612	MLFT02000015.1	2148172	2149752	-	981	protein_coding	putative Myb family transcription factor && sp|A3AWH5|MOF1_ORYSJ Myb family transcription factor MOF1 OS=Oryza sativa subsp. japonica OX=39947 GN=MOF1 PE=1 SV=1 && PF00249:Myb-like DNA-binding domain	GARP-G2-like	GARP->GARP-G2-like
gene-CQW23_17558	0	0	0	273.32	592.867	0	433.093	-11.1351	5.09926e-16	7.26086e-14	CQW23_17558	CM008449.1	230297097	230299953	+	921	protein_coding	Basic leucine zipper 61 && sp|F4IN23|BZP34_ARATH Basic leucine zipper 34 OS=Arabidopsis thaliana OX=3702 GN=BZIP34 PE=1 SV=1 && PF00170:bZIP transcription factor	bZIP	bZIP
novel.10173	0	0	0	437.492	268.38	0	352.936	-10.84	9.26947e-16	1.21568e-13	-	MLFT02000472.1	116991	135503	-	2817	-		LUG	LUG
gene-CQW23_19459	2698.42	3725.11	4438.1	233.63	400.232	3620.54	316.931	3.51405	1.51353e-14	1.48874e-12	CQW23_19459	CM008450.1	142510931	142511683	+	753	protein_coding	Tyramine N-feruloyltransferase 10/30 && sp|Q9SMB8|THT11_TOBAC Tyramine N-feruloyltransferase 4/11 OS=Nicotiana tabacum OX=4097 GN=THT4 PE=2 SV=1 && PF00583:Acetyltransferase (GNAT) family	GNAT	GNAT
gene-CQW23_32146	312.902	351.317	372.981	36.9839	21.5078	345.733	29.2458	3.56157	9.79022e-14	8.29312e-12	CQW23_32146	MLFT02000246.1	22489	22905	+	417	protein_coding	hypothetical protein && sp|Q9LZP8|BZP53_ARATH bZIP transcription factor 53 OS=Arabidopsis thaliana OX=3702 GN=BZIP53 PE=1 SV=1 && PF00170:bZIP transcription factor	bZIP	bZIP
gene-CQW23_20926	0	3.81867	10.0466	373.447	1610.28	4.62177	991.863	-7.79263	2.20994e-13	1.72988e-11	CQW23_20926	CM008450.1	208960939	208961202	-	264	protein_coding	Protein RADIALIS-like 1 && sp|F4JVB8|RADL1_ARATH Protein RADIALIS-like 1 OS=Arabidopsis thaliana OX=3702 GN=RL1 PE=2 SV=1 && -	MYB-related	MYB->MYB-related
gene-CQW23_07758	0	0	0	480.79	139.333	0	310.062	-10.6531	3.61493e-13	2.72276e-11	CQW23_07758	CM008445.1	237230644	237233633	+	1065	protein_coding	Transcription factor SPEECHLESS && sp|Q700C7|SPCH_ARATH Transcription factor SPEECHLESS OS=Arabidopsis thaliana OX=3702 GN=SPCH PE=1 SV=1 && PF00010:Helix-loop-helix DNA-binding domain	bHLH	bHLH
gene-CQW23_16529	52.6287	56.3253	22.6049	637.746	660.196	43.853	648.971	-3.87892	9.99564e-13	6.83647e-11	CQW23_16529	CM008449.1	26598520	26599389	+	645	protein_coding	Transcription factor MYB82 && sp|Q9LTF7|MYB82_ARATH Transcription factor MYB82 OS=Arabidopsis thaliana OX=3702 GN=MYB82 PE=1 SV=1 && PF00249:Myb-like DNA-binding domain	MYB	MYB->MYB
gene-CQW23_00253	13.3964	25.776	38.9307	1665.18	417.999	26.0344	1041.59	-5.3299	2.38483e-12	1.56042e-10	CQW23_00253	CM008443.1	4549761	4552295	-	1509	protein_coding	High mobility group B protein 6 && sp|Q9SUP7|HMGB6_ARATH High mobility group B protein 6 OS=Arabidopsis thaliana OX=3702 GN=HMGB6 PE=2 SV=1 && PF00505:HMG (high mobility group) box	HMG	HMG
gene-CQW23_08545	6.6982	7.63733	30.1399	1706.67	409.583	14.8251	1058.13	-6.17779	3.13193e-12	1.97994e-10	CQW23_08545	CM008445.1	273432629	273435409	+	642	protein_coding	High mobility group B protein 7 && sp|Q8LDF9|HMGB7_ARATH High mobility group B protein 7 OS=Arabidopsis thaliana OX=3702 GN=HMGB7 PE=1 SV=1 && PF00505:HMG (high mobility group) box	HMG	HMG
novel.1127	66.982	41.0507	72.8381	1374.72	554.527	60.2903	964.622	-4.00241	9.972e-12	5.62609e-10	-	CM008444.1	145875483	145883628	+	2850	-	p|Q9XFH4|DDM1_ARATH ATP-dependent DNA helicase DDM1 OS=Arabidopsis thaliana OX=3702 GN=DDM1 PE=1 SV=1 && PF00176:SNF2 family N-terminal domain	SNF2	SNF2
gene-CQW23_25665	10.5257	13.3653	1.25583	631.432	268.38	8.3823	449.906	-5.71746	1.23889e-11	6.80978e-10	CQW23_25665	CM008453.1	31944296	31945897	+	1602	protein_coding	hypothetical protein && - && PF00856:SET domain	SET	SET
gene-CQW23_00836	249.747	297.856	173.304	1804.09	1559.78	240.303	1681.94	-2.80559	1.92946e-11	1.01397e-09	CQW23_00836	CM008443.1	26230980	26237162	-	2523	protein_coding	Homeobox-leucine zipper protein ROC3 && sp|A2ZAI7|ROC3_ORYSI Homeobox-leucine zipper protein ROC3 OS=Oryza sativa subsp. indica OX=39946 GN=ROC3 PE=3 SV=2 && PF01852:START domain|PF00046:Homeodomain	HB-HD-ZIP	HB->HB-HD-ZIP
gene-CQW23_03549	1395.14	1625.8	781.126	104.637	147.749	1267.35	126.193	3.32865	2.43019e-11	1.25289e-09	CQW23_03549	CM008444.1	74533446	74548063	+	765	protein_coding	putative NAC domain-containing protein 94 && sp|I1LPE9|NAC6_SOYBN NAC domain-containing protein 6 OS=Glycine max OX=3847 GN=NAC6 PE=2 SV=1 && PF02365:No apical meristem (NAM) protein	NAC	NAC
gene-CQW23_00315	21.0515	28.64	33.9074	628.726	268.38	27.8663	448.553	-4.01357	2.89398e-11	1.45683e-09	CQW23_00315	CM008443.1	5954334	5956370	-	2037	protein_coding	Scarecrow-like protein 28 && sp|Q9CAN3|SCL28_ARATH Scarecrow-like protein 28 OS=Arabidopsis thaliana OX=3702 GN=SCL28 PE=1 SV=1 && PF03514:GRAS domain family	GRAS	GRAS
gene-CQW23_19478	78.4646	59.1893	71.5823	1252.04	512.446	69.7454	882.243	-3.66138	2.99731e-11	1.49625e-09	CQW23_19478	CM008450.1	145713754	145722639	-	3099	protein_coding	Transcriptional activator Myb && sp|Q94FL9|MB3R4_ARATH Transcription factor MYB3R-4 OS=Arabidopsis thaliana OX=3702 GN=MYB3R4 PE=1 SV=1 && PF00249:Myb-like DNA-binding domain	MYB	MYB->MYB
gene-CQW23_07896	0	0	0	243.552	85.096	0	164.324	-9.73717	8.24819e-11	3.76546e-09	CQW23_07896	CM008445.1	245524545	245527320	+	1080	protein_coding	putative Histone-lysine N-methyltransferase ATXR5 && sp|Q9FNE9|ATXR6_ARATH Histone-lysine N-methyltransferase ATXR6 OS=Arabidopsis thaliana OX=3702 GN=ATXR6 PE=1 SV=1 && PF00628:PHD-finger	PHD	PHD
gene-CQW23_14945	1240.12	1637.25	2112.3	190.332	278.666	1663.23	234.499	2.82629	1.72831e-10	7.50069e-09	CQW23_14945	CM008448.1	214727467	214728601	-	651	protein_coding	hypothetical protein && sp|Q1G3Q4|RITF1_ARATH Protein RGF1 INDUCIBLE TRANSCRIPTION FACTOR 1 OS=Arabidopsis thaliana OX=3702 GN=RITF1 PE=1 SV=1 && PF04640:PLATZ transcription factor	PLATZ	PLATZ
gene-CQW23_30796	248.79	97.376	216.003	7.21636	1.87024	187.39	4.5433	5.35943	1.92436e-10	8.26757e-09	CQW23_30796	MLFT02000096.1	126870	128005	+	981	protein_coding	NAC domain-containing protein && sp|Q9FLJ2|NC100_ARATH NAC domain-containing protein 100 OS=Arabidopsis thaliana OX=3702 GN=NAC100 PE=2 SV=1 && PF02365:No apical meristem (NAM) protein	NAC	NAC
novel.1109	197.118	160.384	124.327	0	0	160.61	0	9.89383	2.13641e-10	9.04858e-09	-	CM008444.1	142162298	142163317	+	504	-	sp|O81791|RKD5_ARATH Protein RKD5 OS=Arabidopsis thaliana OX=3702 GN=RKD5 PE=3 SV=1	RWP-RK	RWP-RK
gene-CQW23_13849	568.39	717.909	1150.34	43.2982	92.577	812.213	67.9376	3.57983	3.20267e-10	1.31007e-08	CQW23_13849	CM008448.1	13673378	13674883	-	717	protein_coding	Transcription factor MYB48 && sp|Q53NK6|MYBA1_ORYSJ Myb-related protein MYBAS1 OS=Oryza sativa subsp. japonica OX=39947 GN=MYBAS1 PE=2 SV=1 && PF00249:Myb-like DNA-binding domain	MYB	MYB->MYB
gene-CQW23_22641	497.581	631.035	325.26	59.535	56.1073	484.625	57.8211	3.06787	3.52453e-10	1.43388e-08	CQW23_22641	CM008451.1	182620763	182625745	+	1995	protein_coding	hypothetical protein && sp|F4I171|MD15A_ARATH Mediator of RNA polymerase II transcription subunit 15a OS=Arabidopsis thaliana OX=3702 GN=MED15A PE=1 SV=1 && PF02042:RWP-RK domain|PF16987:KIX domain	RWP-RK	RWP-RK
gene-CQW23_28250	284.195	274.944	168.281	11.7266	25.2483	242.473	18.4874	3.71625	8.65677e-10	3.26014e-08	CQW23_28250	CM008454.1	77229846	77243084	+	435	protein_coding	putative WRKY transcription factor 23 && sp|Q93WU9|WRK51_ARATH Probable WRKY transcription factor 51 OS=Arabidopsis thaliana OX=3702 GN=WRKY51 PE=1 SV=1 && PF03106:WRKY DNA -binding domain	WRKY	WRKY
gene-CQW23_29930	997.075	871.611	597.775	79.38	134.657	822.153	107.019	2.94234	9.34034e-10	3.49556e-08	CQW23_29930	MLFT02000035.1	784590	785039	+	450	protein_coding	Ethylene-responsive transcription factor RAP2-1 && sp|Q9FH94|ERF10_ARATH Ethylene-responsive transcription factor ERF010 OS=Arabidopsis thaliana OX=3702 GN=ERF010 PE=2 SV=1 && PF00847:AP2 domain	AP2/ERF-ERF	AP2/ERF->AP2/ERF-ERF
gene-CQW23_18770	173.196	103.104	114.28	0	0	130.194	0	9.59048	1.24096e-09	4.5308e-08	CQW23_18770	CM008450.1	20508230	20509360	-	342	protein_coding	hypothetical protein && sp|F4ICK8|IWS1_ARATH Protein IWS1 homolog 1 OS=Arabidopsis thaliana OX=3702 GN=IWS1 PE=1 SV=1 && PF08711:TFIIS helical bundle-like domain	IWS1	IWS1
gene-CQW23_29396	1874.54	2289.29	3135.81	469.966	329.163	2433.21	399.564	2.6061	1.54818e-09	5.54414e-08	CQW23_29396	CM008454.1	232896052	232898508	+	1071	protein_coding	Zinc finger protein CONSTANS-LIKE 4 && sp|Q940T9|COL4_ARATH Zinc finger protein CONSTANS-LIKE 4 OS=Arabidopsis thaliana OX=3702 GN=COL4 PE=2 SV=2 && PF06203:CCT motif|PF00643:B-box zinc finger	C2C2-CO-like	C2C2->C2C2-CO-like
gene-CQW23_30645	77.5078	96.4213	56.5123	460.945	652.715	76.8138	556.83	-2.85415	1.81073e-09	6.36244e-08	CQW23_30645	MLFT02000082.1	959694	963952	+	993	protein_coding	Transcription factor bHLH30 && sp|Q9S7Y1|BH030_ARATH Transcription factor bHLH30 OS=Arabidopsis thaliana OX=3702 GN=BHLH30 PE=1 SV=1 && PF00010:Helix-loop-helix DNA-binding domain	bHLH	bHLH
gene-CQW23_06628	271.756	389.504	205.956	27.0614	36.4697	289.072	31.7655	3.18748	2.67862e-09	9.06063e-08	CQW23_06628	CM008445.1	60648468	60650740	-	765	protein_coding	Nuclear transcription factor Y subunit A-6 && sp|Q93ZH2|NFYA3_ARATH Nuclear transcription factor Y subunit A-3 OS=Arabidopsis thaliana OX=3702 GN=NFYA3 PE=2 SV=2 && PF02045:CCAAT-binding transcription factor (CBF-B/NF-YA) subunit B	NF-YA	NF-Y->NF-YA
gene-CQW23_10822	1.91377	5.728	0	393.292	95.3824	2.54726	244.337	-6.52887	3.31251e-09	1.09327e-07	CQW23_10822	CM008446.1	209197480	209201479	+	705	protein_coding	B3 domain-containing protein && sp|Q9FMZ4|Y5270_ARATH B3 domain-containing protein At5g42700 OS=Arabidopsis thaliana OX=3702 GN=At5g42700 PE=2 SV=2 && PF02362:B3 DNA binding domain	B3	B3->B3
gene-CQW23_11385	741.587	1204.79	1687.83	165.074	158.035	1211.4	161.555	2.90622	4.66654e-09	1.48762e-07	CQW23_11385	CM008447.1	2866343	2869533	-	1179	protein_coding	hypothetical protein && sp|Q8RWD0|COL16_ARATH Zinc finger protein CONSTANS-LIKE 16 OS=Arabidopsis thaliana OX=3702 GN=COL16 PE=1 SV=2 && PF00643:B-box zinc finger	Others	Others
gene-CQW23_10901	14.3533	26.7307	12.5583	271.516	174.868	17.8807	223.192	-3.63303	1.02036e-08	3.02687e-07	CQW23_10901	CM008446.1	211011044	211011838	-	795	protein_coding	Transcriptional activator Myb && sp|Q9SN12|MYB77_ARATH Transcription factor MYB77 OS=Arabidopsis thaliana OX=3702 GN=MYB77 PE=1 SV=1 && PF13921:Myb-like DNA-binding domain	MYB	MYB->MYB
gene-CQW23_00972	183.722	253.941	154.467	985.034	1061.36	197.377	1023.2	-2.37249	1.08909e-08	3.20532e-07	CQW23_00972	CM008443.1	39734651	39738811	-	2547	protein_coding	Lysine-specific demethylase && sp|Q336N8|JM706_ORYSJ Lysine-specific demethylase JMJ706 OS=Oryza sativa subsp. japonica OX=39947 GN=JMJ706 PE=2 SV=1 && PF02928:C5HC2 zinc finger|PF02373:JmjC domain, hydroxylase|PF02375:jmjN domain	Jumonji	Jumonji
gene-CQW23_00717	4023.7	3586.68	4542.33	804.625	1124.95	4050.91	964.788	2.06996	1.38151e-08	3.96449e-07	CQW23_00717	CM008443.1	21473779	21475474	-	693	protein_coding	hypothetical protein && sp|Q1G3Q4|RITF1_ARATH Protein RGF1 INDUCIBLE TRANSCRIPTION FACTOR 1 OS=Arabidopsis thaliana OX=3702 GN=RITF1 PE=1 SV=1 && PF04640:PLATZ transcription factor	PLATZ	PLATZ
gene-CQW23_16579	38.2754	36.2773	6.27915	589.036	461.015	26.944	525.025	-4.27295	1.56605e-08	4.44709e-07	CQW23_16579	CM008449.1	34129212	34130079	-	645	protein_coding	Transcription factor MYB82 && sp|Q9LTF7|MYB82_ARATH Transcription factor MYB82 OS=Arabidopsis thaliana OX=3702 GN=MYB82 PE=1 SV=1 && PF00249:Myb-like DNA-binding domain	MYB	MYB->MYB
gene-CQW23_29669	366.487	391.413	297.632	1328.71	1502.74	351.844	1415.73	-2.00767	1.58016e-08	4.48293e-07	CQW23_29669	MLFT02000018.1	1130621	1137721	+	1242	protein_coding	hypothetical protein && sp|Q8RWR1|JMJ30_ARATH Lysine-specific demethylase JMJ30 OS=Arabidopsis thaliana OX=3702 GN=JMJ30 PE=1 SV=1 && PF13621:Cupin-like domain	Jumonji	Jumonji
gene-CQW23_19811	221.041	79.2373	175.816	5.41227	0	158.698	2.70614	5.86215	1.79674e-08	5.03052e-07	CQW23_19811	CM008450.1	183616299	183617151	-	732	protein_coding	Homeobox-leucine zipper protein HOX6 && sp|Q9M276|ATB12_ARATH Homeobox-leucine zipper protein ATHB-12 OS=Arabidopsis thaliana OX=3702 GN=ATHB-12 PE=1 SV=1 && PF02183:Homeobox associated leucine zipper|PF00046:Homeodomain	HB-HD-ZIP	HB->HB-HD-ZIP
gene-CQW23_01480	0	0.954667	0	551.15	28.9888	0.318222	290.069	-9.59516	1.87068e-08	5.20831e-07	CQW23_01480	CM008443.1	79939041	79942585	-	654	protein_coding	Protein YABBY 4 && sp|O22152|YAB1_ARATH Axial regulator YABBY 1 OS=Arabidopsis thaliana OX=3702 GN=YAB1 PE=1 SV=1 && PF04690:YABBY protein	C2C2-YABBY	C2C2->C2C2-YABBY
gene-CQW23_18733	963.584	1197.15	1449.23	226.413	296.433	1203.32	261.423	2.20242	3.90535e-08	1.01019e-06	CQW23_18733	CM008450.1	19604212	19608248	-	666	protein_coding	MADS-box transcription factor 56 && sp|O64645|SOC1_ARATH MADS-box protein SOC1 OS=Arabidopsis thaliana OX=3702 GN=SOC1 PE=1 SV=1 && PF01486:K-box region|PF00319:SRF-type transcription factor (DNA-binding and dimerisation domain)	MADS-MIKC	MADS->MADS-MIKC
novel.2303	262.187	319.813	208.468	46.9064	43.0156	263.489	44.961	2.55181	4.48722e-08	1.15272e-06	-	CM008445.1	182615604	182621067	-	2277	-	- && sp|Q8VYB1|MED31_ARATH Mediator of RNA polymerase II transcription subunit 31 OS=Arabidopsis thaliana OX=3702 GN=MED31 PE=1 SV=1 && PF05669:SOH1	SOH1	SOH1
novel.7413	0	0	0	86.5964	58.9126	0	72.7545	-8.56169	4.83475e-08	1.22933e-06	-	CM008452.1	43038653	43070704	-	1385	-	- && sp|Q92368|RCD1_SCHPO Cell differentiation protein rcd1 OS=Schizosaccharomyces pombe (strain 972 / ATCC 24843) OX=284812 GN=rcd1 PE=3 SV=1 && -	Rcd1-like	Rcd1-like
gene-CQW23_11539	337.781	79.2373	907.965	7.21636	14.0268	441.661	10.6216	5.37839	4.89411e-08	1.2402e-06	CQW23_11539	CM008447.1	5905067	5906195	-	609	protein_coding	Auxin-responsive protein IAA17 && sp|P93830|IAA17_ARATH Auxin-responsive protein IAA17 OS=Arabidopsis thaliana OX=3702 GN=IAA17 PE=1 SV=2 && PF02309:AUX/IAA family	AUX/IAA	AUX/IAA
gene-CQW23_12089	155.972	127.925	315.213	2021.48	1303.56	199.704	1662.52	-3.05973	4.92573e-08	1.2461e-06	CQW23_12089	CM008447.1	21980956	21988846	+	2676	protein_coding	Histidine kinase 3 && sp|Q9C5U0|AHK4_ARATH Histidine kinase 4 OS=Arabidopsis thaliana OX=3702 GN=AHK4 PE=1 SV=1 && PF00512:His Kinase A (phospho-acceptor) domain|PF00072:Response regulator receiver domain|PF02518:Histidine kinase-, DNA gyrase B-, and HSP90-like ATPase|PF03924:CHASE domain	Others	Others
gene-CQW23_24980	68.8958	42.0053	46.4657	400.508	280.536	52.4556	340.522	-2.69675	1.05418e-07	2.49187e-06	CQW23_24980	CM008452.1	227400451	227404158	-	1104	protein_coding	hypothetical protein && sp|Q700W2|SPL9_ARATH Squamosa promoter-binding-like protein 9 OS=Arabidopsis thaliana OX=3702 GN=SPL9 PE=2 SV=2 && PF03110:SBP domain	SBP	SBP
gene-CQW23_06211	0	0	0	61.3391	69.199	0	65.269	-8.40492	1.15783e-07	2.71542e-06	CQW23_06211	CM008445.1	33614368	33619624	+	903	protein_coding	Basic leucine zipper 61 && sp|Q9M2K4|BZP61_ARATH Basic leucine zipper 61 OS=Arabidopsis thaliana OX=3702 GN=BZIP61 PE=1 SV=1 && PF00170:bZIP transcription factor	bZIP	bZIP
gene-CQW23_11996	4.78443	5.728	13.8141	156.054	108.474	8.10885	132.264	-4.05775	1.47556e-07	3.394e-06	CQW23_11996	CM008447.1	16637299	16638816	+	576	protein_coding	Two-component response regulator ARR7 && sp|Q7G8V2|ARR15_ARATH Two-component response regulator ARR15 OS=Arabidopsis thaliana OX=3702 GN=ARR15 PE=1 SV=1 && PF00072:Response regulator receiver domain	Others	Others
gene-CQW23_08110	0	0	0	96.5189	44.8858	0	70.7023	-8.52048	1.48078e-07	3.40339e-06	CQW23_08110	CM008445.1	252754783	252756893	-	1023	protein_coding	Transcription factor bHLH74 && sp|Q93W88|BH137_ARATH Transcription factor bHLH137 OS=Arabidopsis thaliana OX=3702 GN=BHLH137 PE=1 SV=1 && PF00010:Helix-loop-helix DNA-binding domain	bHLH	bHLH
gene-CQW23_17860	299.505	378.048	271.259	1581.29	1125.89	316.271	1353.59	-2.0969	1.65616e-07	3.78322e-06	CQW23_17860	CM008449.1	241736595	241737785	-	1191	protein_coding	Transcription factor TCP4 && sp|Q8LPR5|TCP4_ARATH Transcription factor TCP4 OS=Arabidopsis thaliana OX=3702 GN=TCP4 PE=1 SV=1 && PF03634:TCP family transcription factor	TCP	TCP
gene-CQW23_11194	55.4994	130.789	42.6982	1531.67	533.019	76.329	1032.35	-3.75486	1.76557e-07	4.00413e-06	CQW23_11194	CM008446.1	217439792	217445332	-	2808	protein_coding	Auxin response factor 11 && sp|P93024|ARFE_ARATH Auxin response factor 5 OS=Arabidopsis thaliana OX=3702 GN=ARF5 PE=1 SV=3 && PF02309:AUX/IAA family|PF06507:Auxin response factor|PF02362:B3 DNA binding domain	B3-ARF	B3->B3-ARF
gene-CQW23_27651	0	0	7.53498	216.491	233.78	2.51166	225.136	-6.58972	1.85171e-07	4.17886e-06	CQW23_27651	CM008454.1	14283719	14285540	-	693	protein_coding	LOB domain-containing protein 6 && sp|O04479|AS2_ARATH Protein ASYMMETRIC LEAVES 2 OS=Arabidopsis thaliana OX=3702 GN=AS2 PE=1 SV=1 && PF03195:Lateral organ boundaries (LOB) domain	LOB	LOB
gene-CQW23_35694	0	0	0	63.1432	59.8478	0	61.4955	-8.31905	2.12568e-07	4.74697e-06	CQW23_35694	MLFT02010591.1	146	903	-	468	protein_coding	30-kDa cleavage and polyadenylation specificity factor 30 && sp|A9LNK9|CPSF_ARATH 30-kDa cleavage and polyadenylation specificity factor 30 OS=Arabidopsis thaliana OX=3702 GN=CPSF30 PE=1 SV=1 && -	C3H	C3H
gene-CQW23_34073	93.7748	98.3307	155.723	12.6286	11.2215	115.943	11.925	3.27865	2.2272e-07	4.94048e-06	CQW23_34073	MLFT02000882.1	20606	21635	+	474	protein_coding	NAC domain-containing protein && sp|Q9SL41|NAC37_ARATH NAC domain-containing protein 37 OS=Arabidopsis thaliana OX=3702 GN=NAC037 PE=1 SV=1 && PF02365:No apical meristem (NAM) protein	NAC	NAC
gene-CQW23_15009	19.1377	25.776	23.8608	276.026	134.657	22.9248	205.342	-3.16426	2.549e-07	5.56759e-06	CQW23_15009	CM008448.1	217361022	217364629	+	1404	protein_coding	hypothetical protein && sp|Q338N2|C3H62_ORYSJ Zinc finger CCCH domain-containing protein 62 OS=Oryza sativa subsp. japonica OX=39947 GN=Os10g0391300 PE=4 SV=2 && PF18044:CCCH-type zinc finger|PF02037:SAP domain	C3H	C3H
gene-CQW23_27148	11.4826	3.81867	0	387.88	122.501	5.10043	255.19	-5.61221	3.08143e-07	6.57211e-06	CQW23_27148	CM008453.1	263344534	263352956	-	2988	protein_coding	Transcriptional activator Myb && sp|Q94FL9|MB3R4_ARATH Transcription factor MYB3R-4 OS=Arabidopsis thaliana OX=3702 GN=MYB3R4 PE=1 SV=1 && PF00249:Myb-like DNA-binding domain|PF13921:Myb-like DNA-binding domain	MYB	MYB->MYB
gene-CQW23_04281	17.2239	16.2293	36.419	215.589	194.505	23.2908	205.047	-3.15224	3.87474e-07	8.10227e-06	CQW23_04281	CM008444.1	128725198	128726283	+	1086	protein_coding	Transcription factor PCF5 && sp|Q8LPR5|TCP4_ARATH Transcription factor TCP4 OS=Arabidopsis thaliana OX=3702 GN=TCP4 PE=1 SV=1 && PF03634:TCP family transcription factor	TCP	TCP
gene-CQW23_06786	40.1892	51.552	56.5123	298.577	230.04	49.4178	264.308	-2.4221	4.06288e-07	8.44255e-06	CQW23_06786	CM008445.1	64633366	64640221	-	591	protein_coding	Protein YABBY 6 && sp|Q8GW46|YAB5_ARATH Axial regulator YABBY 5 OS=Arabidopsis thaliana OX=3702 GN=YAB5 PE=1 SV=1 && PF04690:YABBY protein	C2C2-YABBY	C2C2->C2C2-YABBY
gene-CQW23_22634	1158.79	777.099	298.887	78.478	72.9395	744.925	75.7087	3.299	4.09768e-07	8.50303e-06	CQW23_22634	CM008451.1	182278432	182281957	+	1857	protein_coding	hypothetical protein && sp|Q8H111|NLP1_ARATH Protein NLP1 OS=Arabidopsis thaliana OX=3702 GN=NLP1 PE=2 SV=1 && PF02042:RWP-RK domain	RWP-RK	RWP-RK
gene-CQW23_11042	0	0	0	131.699	28.0536	0	79.8761	-8.69653	4.42841e-07	9.1386e-06	CQW23_11042	CM008446.1	213767565	213770435	-	1173	protein_coding	Protein CUP-SHAPED COTYLEDON 3 && sp|Q9S851|NAC31_ARATH Protein CUP-SHAPED COTYLEDON 3 OS=Arabidopsis thaliana OX=3702 GN=NAC031 PE=1 SV=1 && PF02365:No apical meristem (NAM) protein	NAC	NAC
gene-CQW23_32044	1.91377	11.456	40.1865	943.54	334.773	17.8521	639.156	-5.17753	6.09105e-07	1.22324e-05	CQW23_32044	MLFT02000224.1	313344	314756	-	906	protein_coding	Zinc-finger homeodomain protein 6 && sp|Q9M9S0|ZHD4_ARATH Zinc-finger homeodomain protein 4 OS=Arabidopsis thaliana OX=3702 GN=ZHD4 PE=1 SV=1 && PF04770:ZF-HD protein dimerisation region	zf-HD	zf-HD
gene-CQW23_29817	60.2838	39.1413	57.7681	0	0	52.3978	0	8.27615	6.25611e-07	1.25466e-05	CQW23_29817	MLFT02000032.1	1572456	1597325	-	3201	protein_coding	hypothetical protein && sp|P0DH85|REM10_ARATH B3 domain-containing protein REM10 OS=Arabidopsis thaliana OX=3702 GN=REM10 PE=1 SV=1 && PF02362:B3 DNA binding domain	B3	B3->B3
gene-CQW23_12741	2.87066	1.90933	0	89.3025	62.6531	1.59333	75.9778	-5.50216	6.74968e-07	1.34494e-05	CQW23_12741	CM008447.1	195091286	195102049	+	987	protein_coding	hypothetical protein && sp|Q53WJ1|JM703_ORYSJ Lysine-specific demethylase JMJ703 OS=Oryza sativa subsp. japonica OX=39947 GN=JMJ703 PE=1 SV=1 && PF02373:JmjC domain, hydroxylase	Jumonji	Jumonji
gene-CQW23_20898	19.1377	20.048	1.25583	519.578	202.921	13.4805	361.25	-4.72761	7.50815e-07	1.47804e-05	CQW23_20898	CM008450.1	208200691	208202864	-	708	protein_coding	B3 domain-containing protein && sp|Q1G3M3|Y3918_ARATH B3 domain-containing protein At3g19184 OS=Arabidopsis thaliana OX=3702 GN=At3g19184 PE=2 SV=1 && PF02362:B3 DNA binding domain	B3	B3->B3
novel.2893	0	0	0	133.503	24.3132	0	78.9079	-8.67893	7.55374e-07	1.48502e-05	-	CM008446.1	206145043	206148541	+	1263	-	sp|Q9FJ07|MY111_ARATH Transcription factor MYB111 OS=Arabidopsis thaliana OX=3702 GN=MYB111 PE=1 SV=1	MYB	MYB->MYB
gene-CQW23_30146	323.427	64.9173	580.193	13.5307	15.8971	322.846	14.7139	4.45504	8.88799e-07	1.72801e-05	CQW23_30146	MLFT02000047.1	919315	920001	-	687	protein_coding	Tyramine N-feruloyltransferase 10/30 && sp|P80969|THT10_TOBAC Tyramine N-feruloyltransferase 10/30 OS=Nicotiana tabacum OX=4097 GN=THT10 PE=1 SV=2 && PF00583:Acetyltransferase (GNAT) family	GNAT	GNAT
gene-CQW23_12609	1089.89	815.285	527.448	161.466	162.711	810.876	162.089	2.32319	1.02842e-06	1.97126e-05	CQW23_12609	CM008447.1	173154703	173159368	+	1245	protein_coding	hypothetical protein && sp|Q99089|CPRF1_PETCR Common plant regulatory factor 1 OS=Petroselinum crispum OX=4043 GN=CPRF1 PE=2 SV=1 && PF00170:bZIP transcription factor|PF07777:G-box binding protein MFMR	bZIP	bZIP
novel.3121	125.352	82.1013	17.5816	0	0	75.0117	0	8.79656	1.15908e-06	2.20475e-05	-	CM008446.1	132786186	132789407	-	2707	-		C2H2	C2H2
gene-CQW23_05804	1126.25	826.741	1761.93	204.764	268.38	1238.31	236.572	2.38776	1.20984e-06	2.28533e-05	CQW23_05804	CM008444.1	165802238	165806156	-	1554	protein_coding	Protein DA1 && sp|Q8W4F0|DAR1_ARATH Protein DA1-related 1 OS=Arabidopsis thaliana OX=3702 GN=DAR1 PE=1 SV=3 && PF00412:LIM domain|PF12315:Protein DA1	Others	Others
gene-CQW23_12046	1378.87	1144.65	2430.03	309.402	342.254	1651.18	325.828	2.34104	1.48174e-06	2.74347e-05	CQW23_12046	CM008447.1	18019835	18021515	-	954	protein_coding	Homeobox-leucine zipper protein HOX5 && sp|Q6YWR4|HOX16_ORYSJ Homeobox-leucine zipper protein HOX16 OS=Oryza sativa subsp. japonica OX=39947 GN=HOX16 PE=2 SV=1 && PF02183:Homeobox associated leucine zipper|PF00046:Homeodomain	HB-HD-ZIP	HB->HB-HD-ZIP
gene-CQW23_24481	0	0	0	104.637	26.1834	0	65.4103	-8.40829	1.49715e-06	2.76857e-05	CQW23_24481	CM008452.1	208997792	209000718	-	1389	protein_coding	hypothetical protein && sp|Q9ZUU0|WRK44_ARATH WRKY transcription factor 44 OS=Arabidopsis thaliana OX=3702 GN=WRKY44 PE=1 SV=2 && PF03106:WRKY DNA -binding domain	WRKY	WRKY
gene-CQW23_18232	125.352	101.195	100.466	427.57	391.816	109.004	409.693	-1.90913	1.66568e-06	3.05942e-05	CQW23_18232	CM008449.1	250958833	250962565	-	945	protein_coding	Protein BZR1 -like protein 3 && sp|Q9ZV88|BEH4_ARATH BES1/BZR1 homolog protein 4 OS=Arabidopsis thaliana OX=3702 GN=BEH4 PE=1 SV=1 && PF05687:BES1/BZR1 plant transcription factor, N-terminal	BES1	BES1
gene-CQW23_06996	254.532	306.448	264.98	36.9839	69.199	275.32	53.0914	2.37563	1.8173e-06	3.3054e-05	CQW23_06996	CM008445.1	82835301	82839482	-	612	protein_coding	hypothetical protein && sp|Q9XEF0|BH051_ARATH Transcription factor bHLH51 OS=Arabidopsis thaliana OX=3702 GN=BHLH51 PE=2 SV=1 && PF00010:Helix-loop-helix DNA-binding domain	bHLH	bHLH
gene-CQW23_28047	16.2671	24.8213	70.3264	853.335	265.574	37.1383	559.455	-3.9216	2.0207e-06	3.63646e-05	CQW23_28047	CM008454.1	44507436	44510083	+	1155	protein_coding	E2F transcription factor-like E2FE && sp|Q8LSZ4|E2FE_ARATH E2F transcription factor-like E2FE OS=Arabidopsis thaliana OX=3702 GN=E2FE PE=1 SV=1 && PF02319:E2F/DP family winged-helix DNA-binding domain	E2F-DP	E2F-DP
gene-CQW23_06434	0	2.864	0	189.43	40.2102	0.954667	114.82	-6.83702	2.26929e-06	4.03426e-05	CQW23_06434	CM008445.1	55328602	55330011	-	849	protein_coding	Transcription repressor OFP2 && sp|Q3E9B4|OFP8_ARATH Transcription repressor OFP8 OS=Arabidopsis thaliana OX=3702 GN=OFP8 PE=1 SV=1 && PF04844:Transcriptional repressor, ovate	OFP	OFP
gene-CQW23_09610	106.214	217.664	202.189	1221.37	737.811	175.356	979.59	-2.48269	2.36028e-06	4.18855e-05	CQW23_09610	CM008446.1	36389823	36392599	-	1596	protein_coding	Transcription factor ICE1 && sp|Q9LSE2|ICE1_ARATH Transcription factor ICE1 OS=Arabidopsis thaliana OX=3702 GN=SCRM PE=1 SV=1 && PF00010:Helix-loop-helix DNA-binding domain	bHLH	bHLH
gene-CQW23_03303	52.6287	45.824	168.281	2.70614	0	88.9113	1.35307	6.02108	2.65032e-06	4.64808e-05	CQW23_03303	CM008444.1	36188532	36191157	+	1245	protein_coding	putative N-acetyltransferase HLS1-like && sp|O64815|HLS1L_ARATH Probable N-acetyltransferase HLS1-like OS=Arabidopsis thaliana OX=3702 GN=At2g23060 PE=2 SV=1 && PF00583:Acetyltransferase (GNAT) family	GNAT	GNAT
gene-CQW23_02782	43.0599	63.008	48.9773	261.593	226.299	51.6817	243.946	-2.23784	2.66359e-06	4.66589e-05	CQW23_02782	CM008443.1	243438600	243443208	-	948	protein_coding	Protein SHOOT GRAVITROPISM 5 && sp|Q9C9X7|IDD14_ARATH Protein indeterminate-domain 14 OS=Arabidopsis thaliana OX=3702 GN=IDD14 PE=1 SV=1 && -	C2H2	C2H2
gene-CQW23_05340	67.9389	74.464	47.7215	869.572	245.937	63.3748	557.754	-3.13565	2.83789e-06	4.9365e-05	CQW23_05340	CM008444.1	151710607	151729164	+	2238	protein_coding	hypothetical protein && sp|Q8L8A8|GRF2_ARATH Growth-regulating factor 2 OS=Arabidopsis thaliana OX=3702 GN=GRF2 PE=1 SV=1 && PF08879:WRC|PF08880:QLQ	GRF	GRF
gene-CQW23_16584	7.65509	3.81867	0	118.168	99.1229	3.82458	108.645	-4.78298	3.39159e-06	5.80512e-05	CQW23_16584	CM008449.1	35114237	35117592	+	729	protein_coding	hypothetical protein && sp|Q9LTF7|MYB82_ARATH Transcription factor MYB82 OS=Arabidopsis thaliana OX=3702 GN=MYB82 PE=1 SV=1 && PF00249:Myb-like DNA-binding domain|PF13961:Domain of unknown function (DUF4219)	MYB	MYB->MYB
gene-CQW23_30333	2538.62	2812.45	1648.9	412.235	668.612	2333.32	540.423	2.11046	4.33007e-06	7.23339e-05	CQW23_30333	MLFT02000057.1	1241162	1250362	-	2454	protein_coding	BEL1-like homeodomain protein 6 && sp|Q9SJ56|BLH1_ARATH BEL1-like homeodomain protein 1 OS=Arabidopsis thaliana OX=3702 GN=BLH1 PE=1 SV=1 && PF07526:Associated with HOX|PF05920:Homeobox KN domain	HB-BELL	HB->HB-BELL
gene-CQW23_09284	16.2671	35.3227	17.5816	421.255	119.696	23.0571	270.475	-3.54838	4.70964e-06	7.78054e-05	CQW23_09284	CM008446.1	9206529	9216865	-	4032	protein_coding	hypothetical protein && sp|Q9FIY7|SM3L3_ARATH DNA repair protein RAD5B OS=Arabidopsis thaliana OX=3702 GN=RAD5B PE=3 SV=1 && PF00176:SNF2 family N-terminal domain|PF08797:HIRAN domain|PF00271:Helicase conserved C-terminal domain|PF13920:Zinc finger, C3HC4 type (RING finger)	SNF2	SNF2
gene-CQW23_10981	1.91377	3.81867	6.27915	85.6943	57.9775	4.00386	71.8359	-4.19682	5.4007e-06	8.77672e-05	CQW23_10981	CM008446.1	212698370	212699806	+	903	protein_coding	B-box zinc finger protein 24 && sp|Q9LQZ7|BBX21_ARATH B-box zinc finger protein 21 OS=Arabidopsis thaliana OX=3702 GN=BBX21 PE=1 SV=1 && PF00643:B-box zinc finger	DBB	DBB
gene-CQW23_18870	4.78443	0	0	103.735	95.3824	1.59481	99.5588	-5.90508	6.28283e-06	0.000100037	CQW23_18870	CM008450.1	29988366	30012630	-	2064	protein_coding	hypothetical protein && sp|Q84WP3|REM17_ARATH B3 domain-containing protein REM17 OS=Arabidopsis thaliana OX=3702 GN=REM17 PE=2 SV=2 && PF02362:B3 DNA binding domain	B3	B3->B3
gene-CQW23_18657	130.136	130.789	356.656	26.1593	10.2863	205.86	18.2228	3.49467	6.44473e-06	0.000102397	CQW23_18657	CM008450.1	15485579	15487721	-	669	protein_coding	hypothetical protein && sp|Q1G3Q4|RITF1_ARATH Protein RGF1 INDUCIBLE TRANSCRIPTION FACTOR 1 OS=Arabidopsis thaliana OX=3702 GN=RITF1 PE=1 SV=1 && PF04640:PLATZ transcription factor	PLATZ	PLATZ
gene-CQW23_08797	0	0	0	62.2411	28.9888	0	45.6149	-7.88824	8.4765e-06	0.000131193	CQW23_08797	CM008445.1	290661429	290664196	-	720	protein_coding	Zinc-finger homeodomain protein 2 && sp|Q6YXH5|ZHD1_ORYSJ Zinc-finger homeodomain protein 1 OS=Oryza sativa subsp. japonica OX=39947 GN=ZHD1 PE=2 SV=1 && PF04770:ZF-HD protein dimerisation region	zf-HD	zf-HD
gene-CQW23_28467	1053.53	802.875	1347.5	253.475	327.292	1067.97	290.384	1.87859	1.02566e-05	0.000154662	CQW23_28467	CM008454.1	143956496	143960469	+	1128	protein_coding	Transcription factor TGA7 && sp|P14232|TGA1A_TOBAC TGACG-sequence-specific DNA-binding protein TGA-1A OS=Nicotiana tabacum OX=4097 GN=TGA1A PE=1 SV=1 && PF14144:Seed dormancy control|PF00170:bZIP transcription factor	bZIP	bZIP
gene-CQW23_31638	0	0	0	42.3961	39.2751	0	40.8356	-7.7284	1.17858e-05	0.00017542	CQW23_31638	MLFT02000187.1	164463	169009	+	717	protein_coding	hypothetical protein && sp|Q94IK2|STK_SOLTU STOREKEEPER protein OS=Solanum tuberosum OX=4113 GN=STK PE=2 SV=1 && PF04504:Protein of unknown function, DUF573	GeBP	GeBP
gene-CQW23_01431	7.65509	21.0027	20.0933	144.327	126.241	16.2503	135.284	-3.06393	1.21237e-05	0.000179734	CQW23_01431	CM008443.1	78843081	78844442	-	639	protein_coding	B-box zinc finger protein 20 && sp|Q0IGM7|BBX20_ARATH B-box zinc finger protein 20 OS=Arabidopsis thaliana OX=3702 GN=BBX20 PE=1 SV=1 && PF00643:B-box zinc finger	DBB	DBB
gene-CQW23_07835	3015.15	2252.06	2015.61	838	705.081	2427.6	771.541	1.65381	1.3941e-05	0.000203348	CQW23_07835	CM008445.1	242447096	242450693	+	843	protein_coding	Zinc finger protein CONSTANS-LIKE 5 && sp|O82117|CO3_ORYSJ Zinc finger protein CO3 OS=Oryza sativa subsp. japonica OX=39947 GN=CO3 PE=2 SV=1 && PF06203:CCT motif	Others	Others
gene-CQW23_32078	494.71	328.405	221.026	77.5759	43.0156	348.047	60.2957	2.52938	1.46669e-05	0.000212898	CQW23_32078	MLFT02000233.1	359207	362241	+	1587	protein_coding	hypothetical protein && sp|Q8RWY4|NLP6_ARATH Protein NLP6 OS=Arabidopsis thaliana OX=3702 GN=NLP6 PE=2 SV=2 && PF00564:PB1 domain|PF02042:RWP-RK domain	RWP-RK	RWP-RK
gene-CQW23_11247	30.6203	27.6853	77.8614	299.479	324.487	45.389	311.983	-2.79005	1.54333e-05	0.000222403	CQW23_11247	CM008447.1	215756	217165	-	1068	protein_coding	hypothetical protein && sp|P69781|GAT12_ARATH GATA transcription factor 12 OS=Arabidopsis thaliana OX=3702 GN=GATA12 PE=2 SV=1 && PF00320:GATA zinc finger	C2C2-GATA	C2C2->C2C2-GATA
gene-CQW23_02346	3.82754	0	0	75.7718	74.8097	1.27585	75.2908	-5.81805	1.83651e-05	0.000259402	CQW23_02346	CM008443.1	216627600	216629744	-	582	protein_coding	Transcription factor MUTE && sp|Q9M8K6|MUTE_ARATH Transcription factor MUTE OS=Arabidopsis thaliana OX=3702 GN=MUTE PE=2 SV=1 && PF00010:Helix-loop-helix DNA-binding domain	bHLH	bHLH
gene-CQW23_02590	116.74	171.84	170.793	1153.72	461.95	153.124	807.833	-2.4	1.87489e-05	0.000263826	CQW23_02590	CM008443.1	234022146	234042137	+	4104	protein_coding	Protein CHROMATIN REMODELING 24 && sp|Q8W103|CHR24_ARATH Protein CHROMATIN REMODELING 24 OS=Arabidopsis thaliana OX=3702 GN=CHR24 PE=2 SV=1 && PF00176:SNF2 family N-terminal domain|PF00271:Helicase conserved C-terminal domain	SNF2	SNF2
gene-CQW23_04216	59.3269	104.059	174.56	591.742	660.196	112.649	625.969	-2.47778	1.95297e-05	0.000273142	CQW23_04216	CM008444.1	126816106	126816742	+	531	protein_coding	Two-component response regulator ARR9 && sp|B8BLZ4|ORR10_ORYSI Two-component response regulator ORR10 OS=Oryza sativa subsp. indica OX=39946 GN=RR10 PE=2 SV=1 && PF00072:Response regulator receiver domain	Others	Others
gene-CQW23_17523	450.693	178.523	669.357	3.60818	43.9507	432.858	23.7794	4.18725	1.97571e-05	0.00027595	CQW23_17523	CM008449.1	227075105	227077663	+	549	protein_coding	Squamosa promoter-binding-like protein 5 && sp|Q6Z461|SPL13_ORYSJ Squamosa promoter-binding-like protein 13 OS=Oryza sativa subsp. japonica OX=39947 GN=SPL13 PE=2 SV=1 && PF03110:SBP domain	SBP	SBP
gene-CQW23_17759	7.65509	0	0	252.573	81.3556	2.5517	166.964	-5.99422	2.08368e-05	0.000289393	CQW23_17759	CM008449.1	239098254	239100318	-	864	protein_coding	hypothetical protein && sp|Q8VCD7|KDM4C_MOUSE Lysine-specific demethylase 4C OS=Mus musculus OX=10090 GN=Kdm4c PE=1 SV=1 && PF00628:PHD-finger|PF13832:PHD-zinc-finger like domain	PHD	PHD
gene-CQW23_14625	147.36	180.432	239.863	23.4532	1.87024	189.219	12.6617	3.89792	2.14566e-05	0.000297172	CQW23_14625	CM008448.1	189939690	189942427	+	1443	protein_coding	hypothetical protein && sp|Q0WNR2|BH090_ARATH Transcription factor bHLH90 OS=Arabidopsis thaliana OX=3702 GN=BHLH90 PE=1 SV=1 && PF14215:bHLH-MYC and R2R3-MYB transcription factors N-terminal|PF00010:Helix-loop-helix DNA-binding domain	bHLH	bHLH
gene-CQW23_11364	150.231	75.4187	41.4424	5.41227	8.41609	89.0307	6.91418	3.69052	2.51116e-05	0.000343341	CQW23_11364	CM008447.1	2556957	2563440	+	1251	protein_coding	hypothetical protein && sp|Q8GWK7|BEE3_ARATH Transcription factor BEE 3 OS=Arabidopsis thaliana OX=3702 GN=BEE3 PE=2 SV=1 && -	bHLH	bHLH
gene-CQW23_33575	0	0	0	45.1023	30.859	0	37.9806	-7.62392	2.57768e-05	0.000351152	CQW23_33575	MLFT02000619.1	6944	10533	+	735	protein_coding	Cell differentiation protein RCD1 -like protein && sp|A7MB47|CNOT9_BOVIN CCR4-NOT transcription complex subunit 9 OS=Bos taurus OX=9913 GN=CNOT9 PE=2 SV=1 && PF04078:Cell differentiation family, Rcd1-like	Rcd1-like	Rcd1-like
gene-CQW23_04407	486.098	1090.23	703.264	182.213	172.062	759.864	177.138	2.10094	2.83154e-05	0.000380192	CQW23_04407	CM008444.1	132236771	132237307	-	537	protein_coding	hypothetical protein && sp|Q9FN29|ATB52_ARATH Homeobox-leucine zipper protein ATHB-52 OS=Arabidopsis thaliana OX=3702 GN=ATHB-52 PE=2 SV=1 && PF00046:Homeodomain	HB-other	HB->HB-other
gene-CQW23_00553	0	0	0	61.3391	21.5078	0	41.4234	-7.74923	2.92618e-05	0.000391668	CQW23_00553	CM008443.1	14220805	14221671	-	867	protein_coding	hypothetical protein && sp|Q9M202|ZAT9_ARATH Zinc finger protein ZAT9 OS=Arabidopsis thaliana OX=3702 GN=ZAT9 PE=2 SV=1 && PF13912:C2H2-type zinc finger	C2H2	C2H2
gene-CQW23_28435	69.8527	61.0987	40.1865	6.31432	4.67561	57.046	5.49496	3.37703	2.95036e-05	0.000394375	CQW23_28435	CM008454.1	131591881	131603252	-	1302	protein_coding	hypothetical protein && - && PF02536:mTERF	mTERF	mTERF
gene-CQW23_23065	133.964	109.787	278.794	1648.94	639.623	174.182	1144.28	-2.7178	3.31342e-05	0.000437237	CQW23_23065	CM008451.1	196751343	196751834	+	492	protein_coding	hypothetical protein && sp|Q9LZP8|BZP53_ARATH bZIP transcription factor 53 OS=Arabidopsis thaliana OX=3702 GN=BZIP53 PE=1 SV=1 && PF00170:bZIP transcription factor	bZIP	bZIP
gene-CQW23_06454	0	1.90933	0	67.6534	39.2751	0.636444	53.4643	-6.30628	3.82502e-05	0.000495134	CQW23_06454	CM008445.1	55833030	55834310	+	1281	protein_coding	hypothetical protein && - && PF02362:B3 DNA binding domain	B3	B3->B3
gene-CQW23_02706	26.7928	31.504	50.2332	242.65	149.619	36.1767	196.135	-2.44591	3.87077e-05	0.000500406	CQW23_02706	CM008443.1	241898564	241899481	-	918	protein_coding	hypothetical protein && sp|Q9SVD5|OFP18_ARATH Transcription repressor OFP18 OS=Arabidopsis thaliana OX=3702 GN=OFP18 PE=2 SV=1 && PF04844:Transcriptional repressor, ovate	OFP	OFP
gene-CQW23_29516	233.48	238.667	184.607	875.886	576.035	218.918	725.96	-1.72858	3.96837e-05	0.000511696	CQW23_29516	CM008454.1	235094346	235096239	+	513	protein_coding	GATA transcription factor 23 && sp|Q9LIB5|GAT17_ARATH GATA transcription factor 17 OS=Arabidopsis thaliana OX=3702 GN=GATA17 PE=2 SV=1 && PF00320:GATA zinc finger	C2C2-GATA	C2C2->C2C2-GATA
gene-CQW23_10726	277.497	282.581	159.49	1820.33	696.665	239.856	1258.5	-2.3905	4.52249e-05	0.000573988	CQW23_10726	CM008446.1	206627870	206631105	-	1947	protein_coding	AP2-like ethylene-responsive transcription factor ANT && sp|Q38914|ANT_ARATH AP2-like ethylene-responsive transcription factor ANT OS=Arabidopsis thaliana OX=3702 GN=ANT PE=1 SV=2 && PF00847:AP2 domain	AP2/ERF-AP2	AP2/ERF->AP2/ERF-AP2
gene-CQW23_08215	432.512	452.512	474.703	1168.15	1087.55	453.243	1127.85	-1.31547	4.60165e-05	0.000582304	CQW23_08215	CM008445.1	255214304	255223448	-	3819	protein_coding	hypothetical protein && sp|Q9STM3|REF6_ARATH Lysine-specific demethylase REF6 OS=Arabidopsis thaliana OX=3702 GN=REF6 PE=1 SV=1 && PF02375:jmjN domain|PF02373:JmjC domain, hydroxylase	C2H2	C2H2
gene-CQW23_10595	1504.22	1770.91	1671.51	561.974	702.276	1648.88	632.125	1.38325	4.63876e-05	0.000586008	CQW23_10595	CM008446.1	200563790	200568608	+	918	protein_coding	GATA transcription factor 28 && sp|Q5Z4U5|GAT20_ORYSJ GATA transcription factor 20 OS=Oryza sativa subsp. japonica OX=39947 GN=GATA20 PE=2 SV=1 && PF06200:tify domain|PF00320:GATA zinc finger|PF06203:CCT motif	C2C2-GATA	C2C2->C2C2-GATA
gene-CQW23_07941	2015.2	1880.69	825.08	345.483	371.243	1573.66	358.363	2.13492	4.6864e-05	0.000591277	CQW23_07941	CM008445.1	246718355	246720675	+	1308	protein_coding	Protein SHOOT GRAVITROPISM 5 && sp|Q9C9X7|IDD14_ARATH Protein indeterminate-domain 14 OS=Arabidopsis thaliana OX=3702 GN=IDD14 PE=1 SV=1 && -	C2H2	C2H2
gene-CQW23_24418	2.87066	12.4107	11.3025	239.042	50.4965	8.86126	144.769	-4.03714	4.94641e-05	0.000620418	CQW23_24418	CM008452.1	202881228	202886381	+	1155	protein_coding	Growth-regulating factor 3 && sp|Q9SJR5|GRF3_ARATH Growth-regulating factor 3 OS=Arabidopsis thaliana OX=3702 GN=GRF3 PE=1 SV=1 && PF08880:QLQ|PF08879:WRC	GRF	GRF
gene-CQW23_17858	20.0946	109.787	16.3258	460.043	747.162	48.7357	603.603	-3.62635	4.959e-05	0.000621475	CQW23_17858	CM008449.1	241644553	241647793	+	909	protein_coding	Basic leucine zipper 61 && sp|F4IN23|BZP34_ARATH Basic leucine zipper 34 OS=Arabidopsis thaliana OX=3702 GN=BZIP34 PE=1 SV=1 && PF00170:bZIP transcription factor	bZIP	bZIP
gene-CQW23_17883	152.145	215.755	190.886	992.25	500.29	186.262	746.27	-2.00257	5.04092e-05	0.000630157	CQW23_17883	CM008449.1	242406524	242408626	-	1302	protein_coding	hypothetical protein && - && -	C2H2	C2H2
gene-CQW23_16431	1340.6	588.075	1068.71	153.348	273.991	999.127	213.669	2.22541	5.04386e-05	0.000630202	CQW23_16431	CM008449.1	12500219	12504611	+	1689	protein_coding	Auxin response factor 1 && sp|Q8L7G0|ARFA_ARATH Auxin response factor 1 OS=Arabidopsis thaliana OX=3702 GN=ARF1 PE=1 SV=2 && PF02362:B3 DNA binding domain	B3	B3->B3
gene-CQW23_03548	1929.08	1925.56	2447.61	862.355	689.184	2100.75	775.77	1.437	5.42458e-05	0.000671103	CQW23_03548	CM008444.1	74360517	74364755	-	315	protein_coding	Activated RNA polymerase II transcriptional coactivator p15 && sp|O65154|KIWI_ARATH RNA polymerase II transcriptional coactivator KIWI OS=Arabidopsis thaliana OX=3702 GN=KIWI PE=1 SV=1 && PF02229:Transcriptional Coactivator p15 (PC4)	Coactivator p15	Coactivator p15
gene-CQW23_26528	464.09	211.936	359.167	34.2777	84.1609	345.064	59.2193	2.54336	5.59844e-05	0.000689475	CQW23_26528	CM008453.1	230251413	230260411	-	816	protein_coding	Transcription factor MYB48 && sp|Q9LX82|MYB48_ARATH Transcription factor MYB48 OS=Arabidopsis thaliana OX=3702 GN=MYB48 PE=2 SV=1 && PF00249:Myb-like DNA-binding domain	MYB	MYB->MYB
gene-CQW23_29932	72.7233	23.8667	65.3031	281.438	352.541	53.9644	316.989	-2.55665	5.99159e-05	0.000730075	CQW23_29932	MLFT02000035.1	843639	845675	-	729	protein_coding	WUSCHEL-related homeobox 4 && sp|Q6X7J9|WOX4_ARATH WUSCHEL-related homeobox 4 OS=Arabidopsis thaliana OX=3702 GN=WOX4 PE=1 SV=1 && PF00046:Homeodomain	HB-WOX	HB->HB-WOX
gene-CQW23_14815	324.384	466.832	720.846	102.833	132.787	504.021	117.81	2.09638	6.02428e-05	0.000733461	CQW23_14815	CM008448.1	206774340	206780169	+	774	protein_coding	Transcription factor bHLH80 && sp|Q9C8P8|BH080_ARATH Transcription factor bHLH80 OS=Arabidopsis thaliana OX=3702 GN=BHLH80 PE=2 SV=1 && PF00010:Helix-loop-helix DNA-binding domain	bHLH	bHLH
gene-CQW23_32059	816.224	1237.25	293.864	118.168	129.982	782.445	124.075	2.65727	6.55017e-05	0.0007903	CQW23_32059	MLFT02000225.1	380662	381317	+	525	protein_coding	hypothetical protein && - && PF04504:Protein of unknown function, DUF573	GeBP	GeBP
gene-CQW23_09834	793.258	592.848	879.08	259.789	258.093	755.062	258.941	1.5436	6.68971e-05	0.000803033	CQW23_09834	CM008446.1	69705123	69710451	-	588	protein_coding	N-acetyltransferase 9 && sp|A7SLC8|NAT9_NEMVE N-acetyltransferase 9-like protein OS=Nematostella vectensis OX=45351 GN=nat9 PE=3 SV=1 && PF13302:Acetyltransferase (GNAT) domain	GNAT	GNAT
gene-CQW23_23852	701.397	739.867	813.777	313.01	245.002	751.68	279.006	1.42947	6.76268e-05	0.000810817	CQW23_23852	CM008452.1	116405103	116410303	-	654	protein_coding	putative acetyltransferase NSI && sp|K7MTW9|TAP1_SOYBN Histone acetyltransferase TAP1 OS=Glycine max OX=3847 GN=TAP1 PE=1 SV=1 && PF00583:Acetyltransferase (GNAT) family	GNAT	GNAT
gene-CQW23_10725	22.9653	26.7307	76.6056	300.381	272.12	42.1005	286.251	-2.77491	7.24935e-05	0.000859516	CQW23_10725	CM008446.1	206589453	206592429	-	1149	protein_coding	Transcription factor bHLH76 && sp|Q6NKN9|BH074_ARATH Transcription factor bHLH74 OS=Arabidopsis thaliana OX=3702 GN=BHLH74 PE=1 SV=1 && PF00010:Helix-loop-helix DNA-binding domain	bHLH	bHLH
gene-CQW23_02278	1368.35	1328.9	1136.53	4402.88	2886.72	1277.92	3644.8	-1.51191	7.26282e-05	0.000860773	CQW23_02278	CM008443.1	204893892	204909627	+	3171	protein_coding	putative chromatin-remodeling complex ATPase chain && sp|Q7G8Y3|ISW2_ORYSJ Probable chromatin-remodeling complex ATPase chain OS=Oryza sativa subsp. japonica OX=39947 GN=Os01g0367900 PE=2 SV=2 && PF09110:HAND|PF00176:SNF2 family N-terminal domain|PF00271:Helicase conserved C-terminal domain|PF09111:SLIDE	SNF2	SNF2
gene-CQW23_20510	458.348	354.181	223.538	97.4209	51.4317	345.356	74.4263	2.21449	9.84502e-05	0.0011249	CQW23_20510	CM008450.1	199550776	199551851	-	588	protein_coding	hypothetical protein && sp|Q8GWK6|NC104_ARATH NAC domain-containing protein 104 OS=Arabidopsis thaliana OX=3702 GN=NAC104 PE=2 SV=1 && PF02365:No apical meristem (NAM) protein	NAC	NAC
gene-CQW23_05338	14.3533	23.8667	0	483.496	139.333	12.74	311.415	-4.59842	9.89209e-05	0.00112812	CQW23_05338	CM008444.1	151661656	151665113	-	1923	protein_coding	AP2-like ethylene-responsive transcription factor PLT2 && sp|Q38914|ANT_ARATH AP2-like ethylene-responsive transcription factor ANT OS=Arabidopsis thaliana OX=3702 GN=ANT PE=1 SV=2 && PF00847:AP2 domain	AP2/ERF-AP2	AP2/ERF->AP2/ERF-AP2
gene-CQW23_20494	251.661	243.44	418.191	69.4575	88.8365	304.431	79.147	1.94248	9.95727e-05	0.00113339	CQW23_20494	CM008450.1	199281062	199285173	+	936	protein_coding	hypothetical protein && sp|P42777|GBF4_ARATH G-box-binding factor 4 OS=Arabidopsis thaliana OX=3702 GN=GBF4 PE=1 SV=1 && PF00170:bZIP transcription factor	bZIP	bZIP
gene-CQW23_15323	579.873	780.917	857.731	267.908	145.879	739.507	206.893	1.83717	0.000104492	0.00118488	CQW23_15323	CM008448.1	234959417	234960759	+	1083	protein_coding	Transcription factor TCP12 && sp|A1YKT1|TCP18_ARATH Transcription factor TCP18 OS=Arabidopsis thaliana OX=3702 GN=TCP18 PE=1 SV=1 && PF03634:TCP family transcription factor	TCP	TCP
gene-CQW23_31186	181.808	231.029	895.406	55.0248	46.7561	436.081	50.8904	3.09806	0.000108325	0.00122093	CQW23_31186	MLFT02000139.1	375470	376833	-	501	protein_coding	putative WRKY transcription factor 13 && sp|Q8VWQ5|WRK50_ARATH Probable WRKY transcription factor 50 OS=Arabidopsis thaliana OX=3702 GN=WRKY50 PE=2 SV=1 && PF03106:WRKY DNA -binding domain	WRKY	WRKY
gene-CQW23_11893	123.438	86.8747	110.513	581.819	286.147	106.942	433.983	-2.02122	0.000113497	0.00127163	CQW23_11893	CM008447.1	14370732	14392141	-	3642	protein_coding	hypothetical protein && sp|Q6NZP1|ZRAB3_MOUSE DNA annealing helicase and endonuclease ZRANB3 OS=Mus musculus OX=10090 GN=Zranb3 PE=1 SV=1 && PF00271:Helicase conserved C-terminal domain|PF01844:HNH endonuclease|PF00176:SNF2 family N-terminal domain	SNF2	SNF2
gene-CQW23_11666	30.6203	13.3653	0	653.081	147.749	14.6619	400.415	-4.76099	0.000120088	0.00133489	CQW23_11666	CM008447.1	8241384	8246356	+	1215	protein_coding	Tubby-like protein 8 && sp|Q9S9M8|TLP8_ARATH Tubby-like protein 8 OS=Arabidopsis thaliana OX=3702 GN=TULP8 PE=2 SV=1 && PF01167:Tub family	TUB	TUB
gene-CQW23_11563	0	0	0	18.0409	49.5614	0	33.8012	-7.45538	0.000125059	0.00138091	CQW23_11563	CM008447.1	6515335	6516729	+	1035	protein_coding	hypothetical protein && sp|Q8VZ20|ASR3_ARATH Trihelix transcription factor ASR3 OS=Arabidopsis thaliana OX=3702 GN=ASR3 PE=1 SV=1 && PF13837:Myb/SANT-like DNA-binding domain	Trihelix	Trihelix
gene-CQW23_23606	398.065	422.917	158.234	1385.54	1435.41	326.405	1410.48	-2.11016	0.0001316	0.00144357	CQW23_23606	CM008452.1	45662470	45671659	-	2181	protein_coding	Homeobox-leucine zipper protein MERISTEM L1 && sp|Q93V99|PDF2_ARATH Homeobox-leucine zipper protein PROTODERMAL FACTOR 2 OS=Arabidopsis thaliana OX=3702 GN=PDF2 PE=1 SV=1 && PF00046:Homeodomain|PF01852:START domain	HB-HD-ZIP	HB->HB-HD-ZIP
gene-CQW23_09452	117.697	209.072	64.0473	570.093	753.708	130.272	661.9	-2.34252	0.000136515	0.00149307	CQW23_09452	CM008446.1	16479408	16486114	-	2076	protein_coding	Homeobox-leucine zipper protein MERISTEM L1 && sp|Q93V99|PDF2_ARATH Homeobox-leucine zipper protein PROTODERMAL FACTOR 2 OS=Arabidopsis thaliana OX=3702 GN=PDF2 PE=1 SV=1 && PF00046:Homeodomain|PF01852:START domain	HB-HD-ZIP	HB->HB-HD-ZIP
novel.5288	124.395	212.891	208.468	49.6125	23.378	181.918	36.4953	2.31588	0.000145192	0.00157359	-	CM008449.1	41925001	41927996	-	1561	-	sp|Q84R27|Y3896_ARATH B3 domain-containing protein At3g18960 OS=Arabidopsis thaliana OX=3702 GN=S140 PE=1 SV=1 && PF02362:B3 DNA binding domain	B3	B3->B3
gene-CQW23_08021	314.815	366.592	450.843	933.617	1135.24	377.417	1034.43	-1.45544	0.000145294	0.00157412	CQW23_08021	CM008445.1	250051437	250055942	-	2040	protein_coding	Two-component response regulator-like APRR9 && sp|Q6LA42|APRR5_ARATH Two-component response regulator-like APRR5 OS=Arabidopsis thaliana OX=3702 GN=APRR5 PE=1 SV=2 && PF06203:CCT motif|PF00072:Response regulator receiver domain	Pseudo ARR-B	Pseudo ARR-B
gene-CQW23_24752	11.4826	14.32	22.6049	100.127	88.8365	16.1359	94.4818	-2.56178	0.00014903	0.00160993	CQW23_24752	CM008452.1	222737593	222741116	-	1002	protein_coding	Homeobox-leucine zipper protein HAT14 && sp|P46665|HAT14_ARATH Homeobox-leucine zipper protein HAT14 OS=Arabidopsis thaliana OX=3702 GN=HAT14 PE=2 SV=3 && PF00046:Homeodomain|PF02183:Homeobox associated leucine zipper	HB-HD-ZIP	HB->HB-HD-ZIP
gene-CQW23_04269	391.366	125.061	94.1872	29.7675	20.5727	203.538	25.1701	3.01614	0.000162553	0.00172854	CQW23_04269	CM008444.1	128422794	128424196	+	921	protein_coding	putative WRKY transcription factor 35 && sp|Q9LP56|WRK65_ARATH Probable WRKY transcription factor 65 OS=Arabidopsis thaliana OX=3702 GN=WRKY65 PE=2 SV=1 && PF03106:WRKY DNA -binding domain	WRKY	WRKY
gene-CQW23_21373	3018.02	438.192	2374.77	279.634	235.651	1943.66	257.642	2.91526	0.000172995	0.00182788	CQW23_21373	CM008451.1	30914397	30924693	-	3465	protein_coding	hypothetical protein && sp|Q6PDQ2|CHD4_MOUSE Chromodomain-helicase-DNA-binding protein 4 OS=Mus musculus OX=10090 GN=Chd4 PE=1 SV=1 && PF00628:PHD-finger|PF16135:TPL-binding domain in jasmonate signalling	PHD	PHD
gene-CQW23_07274	58.37	47.7333	310.19	3.60818	13.0917	138.764	8.34994	4.0549	0.000181169	0.00190281	CQW23_07274	CM008445.1	168449102	168460412	+	819	protein_coding	putative transcription factor KAN3 && sp|A0A0P0X0C0|MPH1_ORYSJ Myb family transcription factor MPH1 OS=Oryza sativa subsp. japonica OX=39947 GN=MPH1 PE=2 SV=1 && PF00249:Myb-like DNA-binding domain	GARP-G2-like	GARP->GARP-G2-like
gene-CQW23_22211	234.437	357.045	355.4	1367.5	778.956	315.627	1073.23	-1.76615	0.00018365	0.00192482	CQW23_22211	CM008451.1	160694427	160701903	+	2397	protein_coding	hypothetical protein && sp|F4JIF5|TCX2_ARATH Protein tesmin/TSO1-like CXC 2 OS=Arabidopsis thaliana OX=3702 GN=TCX2 PE=1 SV=1 && PF03638:Tesmin/TSO1-like CXC domain, cysteine-rich domain	CPP	CPP
gene-CQW23_22097	338.738	314.085	270.003	1177.17	693.86	307.609	935.515	-1.6042	0.000200185	0.00207413	CQW23_22097	CM008451.1	155123048	155130980	-	3084	protein_coding	Retinoblastoma-related protein && sp|Q66WV0|RBR1_NICBE Retinoblastoma-related protein 1 OS=Nicotiana benthamiana OX=4100 GN=RBR1 PE=2 SV=1 && PF01858:Retinoblastoma-associated protein A domain|PF01857:Retinoblastoma-associated protein B domain|PF11934:Domain of unknown function (DUF3452)	RB	RB
novel.1101	82.2922	118.379	26.3724	348.19	629.337	75.6811	488.763	-2.68708	0.000202962	0.00209926	-	CM008444.1	139132898	139134816	+	1720	-		C2H2	C2H2
gene-CQW23_03921	95.6886	127.925	200.933	26.1593	33.6644	141.516	29.9118	2.24046	0.000214743	0.00220509	CQW23_03921	CM008444.1	111898145	111899002	+	858	protein_coding	Transcription factor TCP20 && sp|Q9LSD5|TCP20_ARATH Transcription factor TCP20 OS=Arabidopsis thaliana OX=3702 GN=TCP20 PE=1 SV=1 && PF03634:TCP family transcription factor	TCP	TCP
gene-CQW23_31540	93.7748	124.107	111.769	314.814	312.331	109.883	313.572	-1.51303	0.00023062	0.00234478	CQW23_31540	MLFT02000173.1	211736	212668	+	933	protein_coding	hypothetical protein && sp|Q9LDE2|BPC2_ARATH Protein BASIC PENTACYSTEINE2 OS=Arabidopsis thaliana OX=3702 GN=BPC2 PE=1 SV=1 && PF06217:GAGA binding protein-like family	BBR-BPC	BBR-BPC
gene-CQW23_21079	59.3269	55.3707	27.6282	213.785	194.505	47.4419	204.145	-2.09909	0.000231082	0.00234788	CQW23_21079	CM008451.1	2195776	2199571	-	1110	protein_coding	B3 domain-containing protein && sp|Q9FNI3|Y5625_ARATH B3 domain-containing protein At5g06250 OS=Arabidopsis thaliana OX=3702 GN=At5g06250 PE=3 SV=1 && PF02362:B3 DNA binding domain	B3	B3->B3
gene-CQW23_26503	111.956	153.701	159.49	364.426	494.679	141.716	429.553	-1.60087	0.000245374	0.00247627	CQW23_26503	CM008453.1	225698222	225699340	+	918	protein_coding	Dof zinc finger protein DOF2.4 && sp|Q9M2U1|DOF36_ARATH Dof zinc finger protein DOF3.6 OS=Arabidopsis thaliana OX=3702 GN=DOF3.6 PE=1 SV=2 && PF02701:Dof domain, zinc finger	C2C2-Dof	C2C2->C2C2-Dof
gene-CQW23_06598	2547.23	3501.72	2583.24	232.728	909.873	2877.4	571.3	2.33257	0.000249151	0.0025084	CQW23_06598	CM008445.1	59817284	59818315	-	1032	protein_coding	Zinc finger CCCH domain-containing protein 49 && sp|O82199|C3H20_ARATH Zinc finger CCCH domain-containing protein 20 OS=Arabidopsis thaliana OX=3702 GN=At2g19810 PE=2 SV=1 && -	C3H	C3H
gene-CQW23_05517	329.169	227.211	483.494	1383.74	1014.61	346.625	1199.17	-1.79179	0.000266803	0.00266746	CQW23_05517	CM008444.1	155304533	155306009	+	972	protein_coding	hypothetical protein && sp|Q9STX0|WRKY7_ARATH Probable WRKY transcription factor 7 OS=Arabidopsis thaliana OX=3702 GN=WRKY7 PE=1 SV=1 && PF03106:WRKY DNA -binding domain|PF10533:Plant zinc cluster domain	WRKY	WRKY
gene-CQW23_19564	257.402	276.853	198.421	1332.32	552.657	244.226	942.489	-1.94766	0.000269403	0.00268702	CQW23_19564	CM008450.1	169305033	169319400	-	2916	protein_coding	CRC domain-containing protein TSO1 && sp|Q9LUI3|TSO1_ARATH CRC domain-containing protein TSO1 OS=Arabidopsis thaliana OX=3702 GN=TSO1 PE=1 SV=1 && PF03638:Tesmin/TSO1-like CXC domain, cysteine-rich domain	CPP	CPP
gene-CQW23_21885	1994.15	2256.83	4914.06	563.778	908.003	3055.01	735.891	2.0535	0.000293225	0.00289111	CQW23_21885	CM008451.1	128819261	128821279	+	540	protein_coding	HMG1/2-like protein && sp|O49595|HMGB1_ARATH High mobility group B protein 1 OS=Arabidopsis thaliana OX=3702 GN=HMGB1 PE=1 SV=1 && PF00505:HMG (high mobility group) box	HMG	HMG
gene-CQW23_13622	172.239	102.149	82.8847	28.8655	17.7673	119.091	23.3164	2.3533	0.000323767	0.00314429	CQW23_13622	CM008448.1	3309714	3313177	-	1086	protein_coding	Zinc finger CCCH domain-containing protein 32 && sp|Q84W91|C3H32_ARATH Zinc finger CCCH domain-containing protein 32 OS=Arabidopsis thaliana OX=3702 GN=At2g47850 PE=2 SV=2 && PF00642:Zinc finger C-x8-C-x5-C-x3-H type (and similar)	C3H	C3H
gene-CQW23_02161	458.348	391.413	691.962	147.033	180.478	513.908	163.756	1.64927	0.000342264	0.00328868	CQW23_02161	CM008443.1	191546895	191549346	-	993	protein_coding	putative WRKY transcription factor 28 && sp|O22900|WRK23_ARATH WRKY transcription factor 23 OS=Arabidopsis thaliana OX=3702 GN=WRKY23 PE=2 SV=1 && PF03106:WRKY DNA -binding domain	WRKY	WRKY
gene-CQW23_06281	646.855	583.301	244.887	118.168	122.501	491.681	120.334	2.03149	0.000358305	0.00341797	CQW23_06281	CM008445.1	44467256	44469565	-	1053	protein_coding	NAC domain-containing protein 55 && sp|Q9SQL0|JA2_SOLLC NAC domain-containing protein JA2 OS=Solanum lycopersicum OX=4081 GN=JA2 PE=2 SV=1 && PF02365:No apical meristem (NAM) protein	NAC	NAC
gene-CQW23_24470	26.7928	33.4133	545.03	9.9225	6.54585	201.745	8.23417	4.61282	0.000369827	0.00352071	CQW23_24470	CM008452.1	206844044	206849700	-	903	protein_coding	Protein REVEILLE 6 && sp|Q8RWU3|RVE8_ARATH Protein REVEILLE 8 OS=Arabidopsis thaliana OX=3702 GN=RVE8 PE=2 SV=1 && PF00249:Myb-like DNA-binding domain	MYB-related	MYB->MYB-related
gene-CQW23_22640	315.772	288.309	224.793	96.5189	99.1229	276.292	97.8209	1.49898	0.000386961	0.00365705	CQW23_22640	CM008451.1	182569776	182571928	+	1284	protein_coding	hypothetical protein && sp|Q8RWY4|NLP6_ARATH Protein NLP6 OS=Arabidopsis thaliana OX=3702 GN=NLP6 PE=2 SV=2 && PF02042:RWP-RK domain	RWP-RK	RWP-RK
gene-CQW23_17251	0	0	0	42.3961	14.9619	0	28.679	-7.21879	0.000391779	0.00369208	CQW23_17251	CM008449.1	210919018	210920544	-	402	protein_coding	Transcription factor TRY && sp|Q9LNI5|ETC1_ARATH MYB-like transcription factor ETC1 OS=Arabidopsis thaliana OX=3702 GN=ETC1 PE=2 SV=1 && PF00249:Myb-like DNA-binding domain	MYB-related	MYB->MYB-related
gene-CQW23_24610	2.87066	2.864	0	62.2411	28.0536	1.91155	45.1474	-4.50695	0.000398088	0.00373741	CQW23_24610	CM008452.1	218217190	218218024	+	612	protein_coding	Nuclear transcription factor Y subunit A-4 && sp|Q9M9X4|NFYA2_ARATH Nuclear transcription factor Y subunit A-2 OS=Arabidopsis thaliana OX=3702 GN=NFYA2 PE=2 SV=1 && PF02045:CCAAT-binding transcription factor (CBF-B/NF-YA) subunit B	NF-YA	NF-Y->NF-YA
gene-CQW23_03096	3595.02	4128.93	2757.8	1032.84	1535.47	3493.92	1284.16	1.44415	0.000402461	0.00376899	CQW23_03096	CM008443.1	258781305	258785445	+	2214	protein_coding	BEL1-like homeodomain protein 3 && sp|Q9SJ56|BLH1_ARATH BEL1-like homeodomain protein 1 OS=Arabidopsis thaliana OX=3702 GN=BLH1 PE=1 SV=1 && PF07526:Associated with HOX|PF05920:Homeobox KN domain	HB-BELL	HB->HB-BELL
gene-CQW23_26414	8858.85	9163.85	2157.51	1284.51	1386.78	6726.74	1335.65	2.33242	0.00048719	0.00443469	CQW23_26414	CM008453.1	197531023	197537418	-	2862	protein_coding	Histidine kinase 3 && sp|Q9C5U1|AHK3_ARATH Histidine kinase 3 OS=Arabidopsis thaliana OX=3702 GN=AHK3 PE=1 SV=1 && PF00512:His Kinase A (phospho-acceptor) domain|PF02518:Histidine kinase-, DNA gyrase B-, and HSP90-like ATPase|PF03924:CHASE domain|PF00072:Response regulator receiver domain	Others	Others
gene-CQW23_16255	134.921	159.429	50.2332	730.657	385.27	114.861	557.963	-2.27754	0.000508097	0.00460119	CQW23_16255	CM008449.1	3317489	3333895	-	4308	protein_coding	Histone-lysine N-methyltransferase ASHR3 && sp|Q949T8|ASHR3_ARATH Histone-lysine N-methyltransferase ASHR3 OS=Arabidopsis thaliana OX=3702 GN=ASHR3 PE=1 SV=1 && PF00856:SET domain	SET	SET
gene-CQW23_11818	207.644	194.752	737.172	46.9064	75.7448	379.856	61.3256	2.63006	0.000534552	0.00479573	CQW23_11818	CM008447.1	11655603	11669088	-	744	protein_coding	Agamous-like MADS-box protein AGL8 -like protein && sp|Q42429|AGL8_SOLTU Agamous-like MADS-box protein AGL8 homolog OS=Solanum tuberosum OX=4113 PE=2 SV=1 && PF01486:K-box region|PF00319:SRF-type transcription factor (DNA-binding and dimerisation domain)	MADS-MIKC	MADS->MADS-MIKC
gene-CQW23_26890	244.963	297.856	193.398	663.905	611.569	245.405	637.737	-1.3765	0.000627814	0.00549558	CQW23_26890	CM008453.1	255651966	255662458	-	3726	protein_coding	hypothetical protein && sp|F4JYC8|PTM_ARATH DDT domain-containing protein PTM OS=Arabidopsis thaliana OX=3702 GN=PTM PE=1 SV=1 && PF15612:WSTF, HB1, Itc1p, MBD9 motif 1|PF00628:PHD-finger|PF02791:DDT domain	DDT	DDT
gene-CQW23_06994	52.6287	15.2747	153.211	2.70614	6.54585	73.7049	4.62599	3.99328	0.000635317	0.00555637	CQW23_06994	CM008445.1	81367651	81368181	+	531	protein_coding	hypothetical protein && sp|Q9SRL8|LBD21_ARATH LOB domain-containing protein 21 OS=Arabidopsis thaliana OX=3702 GN=LBD21 PE=2 SV=1 && PF03195:Lateral organ boundaries (LOB) domain	LOB	LOB
gene-CQW23_15343	704.268	947.029	2180.12	322.932	292.693	1277.14	307.813	2.05239	0.000648518	0.00565694	CQW23_15343	CM008448.1	235366210	235383650	-	756	protein_coding	Agamous-like MADS-box protein AGL8 -like protein && sp|Q42429|AGL8_SOLTU Agamous-like MADS-box protein AGL8 homolog OS=Solanum tuberosum OX=4113 PE=2 SV=1 && PF01486:K-box region|PF00319:SRF-type transcription factor (DNA-binding and dimerisation domain)	MADS-MIKC	MADS->MADS-MIKC
gene-CQW23_00029	276.54	317.904	183.351	781.171	670.482	259.265	725.827	-1.48376	0.000657255	0.00571481	CQW23_00029	CM008443.1	492395	496417	+	3573	protein_coding	Ethylene-responsive transcription factor 10 && - && PF00847:AP2 domain	AP2/ERF-AP2	AP2/ERF->AP2/ERF-AP2
gene-CQW23_14592	535.856	481.152	565.123	1165.44	1114.66	527.377	1140.05	-1.11252	0.000678321	0.00587747	CQW23_14592	CM008448.1	186028515	186068090	+	5028	protein_coding	Histone-lysine N-methyltransferase ASHH2 && sp|Q2LAE1|ASHH2_ARATH Histone-lysine N-methyltransferase ASHH2 OS=Arabidopsis thaliana OX=3702 GN=ASHH2 PE=1 SV=1 && PF17907:AWS domain|PF07496:CW-type Zinc Finger|PF00856:SET domain	SET	SET
gene-CQW23_21638	442.081	633.899	296.376	1731.93	1201.63	457.452	1466.78	-1.6802	0.000687722	0.00594	CQW23_21638	CM008451.1	71985626	71996819	+	4011	protein_coding	hypothetical protein && sp|F4IXE7|IDM1_ARATH Increased DNA methylation 1 OS=Arabidopsis thaliana OX=3702 GN=IDM1 PE=1 SV=1 && PF16135:TPL-binding domain in jasmonate signalling|PF00628:PHD-finger	PHD	PHD
gene-CQW23_26792	1478.39	1462.55	1061.18	535.815	591.932	1334.04	563.873	1.24267	0.000729002	0.00623145	CQW23_26792	CM008453.1	252182462	252187933	-	2211	protein_coding	BEL1-like homeodomain protein 7 && sp|Q9SJ56|BLH1_ARATH BEL1-like homeodomain protein 1 OS=Arabidopsis thaliana OX=3702 GN=BLH1 PE=1 SV=1 && PF05920:Homeobox KN domain|PF07526:Associated with HOX	HB-BELL	HB->HB-BELL
gene-CQW23_14219	66.982	39.1413	7.53498	0.902045	0	37.8861	0.451023	6.37317	0.000733039	0.00625909	CQW23_14219	CM008448.1	110544206	110545019	+	669	protein_coding	Homeobox-leucine zipper protein HOX6 && sp|P46897|ATHB7_ARATH Homeobox-leucine zipper protein ATHB-7 OS=Arabidopsis thaliana OX=3702 GN=ATHB-7 PE=1 SV=2 && PF00046:Homeodomain|PF02183:Homeobox associated leucine zipper	HB-HD-ZIP	HB->HB-HD-ZIP
gene-CQW23_15108	321.514	343.68	375.493	925.499	705.081	346.896	815.29	-1.2333	0.000742465	0.00632332	CQW23_15108	CM008448.1	220472016	220475426	-	1509	protein_coding	hypothetical protein && sp|Q9LSE2|ICE1_ARATH Transcription factor ICE1 OS=Arabidopsis thaliana OX=3702 GN=SCRM PE=1 SV=1 && PF00010:Helix-loop-helix DNA-binding domain	bHLH	bHLH
gene-CQW23_17552	610.493	758.96	1495.69	313.01	134.657	955.049	223.834	2.09257	0.000786506	0.00664165	CQW23_17552	CM008449.1	230033305	230037392	-	1344	protein_coding	hypothetical protein && sp|Q9SIV3|GLK1_ARATH Transcription activator GLK1 OS=Arabidopsis thaliana OX=3702 GN=GLK1 PE=1 SV=2 && PF00249:Myb-like DNA-binding domain	GARP-G2-like	GARP->GARP-G2-like
novel.2592	0	0	0	18.943	28.9888	0	23.9659	-6.9594	0.000797571	0.00671323	-	CM008446.1	10762590	10779586	+	264	-	- && - && PF08513:LisH	LUG	LUG
gene-CQW23_11894	93.7748	61.0987	450.843	20.747	23.378	201.905	22.0625	3.19236	0.00079808	0.00671323	CQW23_11894	CM008447.1	14397400	14399394	+	1197	protein_coding	Transcription factor PIF3 && sp|Q570R7|PIF7_ARATH Transcription factor PIF7 OS=Arabidopsis thaliana OX=3702 GN=BHLH72 PE=1 SV=2 && PF00010:Helix-loop-helix DNA-binding domain	bHLH	bHLH
gene-CQW23_25601	28.7066	28.64	66.559	5.41227	1.87024	41.3018	3.64126	3.49493	0.000804335	0.00675406	CQW23_25601	CM008453.1	26932141	26934756	+	987	protein_coding	Zinc finger protein STOP1 -like protein && sp|Q0WT24|STOP2_ARATH Protein SENSITIVE TO PROTON RHIZOTOXICITY 2 OS=Arabidopsis thaliana OX=3702 GN=STOP2 PE=1 SV=1 && -	C2H2	C2H2
gene-CQW23_05420	31.5772	16.2293	32.6516	85.6943	188.894	26.8194	137.294	-2.35952	0.00081109	0.00680887	CQW23_05420	CM008444.1	153458154	153461120	-	1110	protein_coding	hypothetical protein && sp|Q5VRW2|NOH1_ORYSJ Transcription factor NIGTH1 OS=Oryza sativa subsp. japonica OX=39947 GN=NHO1 PE=1 SV=2 && PF00249:Myb-like DNA-binding domain	GARP-G2-like	GARP->GARP-G2-like
gene-CQW23_26126	235.394	252.032	371.725	100.127	99.1229	286.384	99.625	1.52207	0.000826276	0.00691888	CQW23_26126	CM008453.1	111706143	111708762	+	1380	protein_coding	Transcription factor bHLH81 && sp|Q66GR3|BH130_ARATH Transcription factor bHLH130 OS=Arabidopsis thaliana OX=3702 GN=BHLH130 PE=1 SV=1 && PF00010:Helix-loop-helix DNA-binding domain	bHLH	bHLH
gene-CQW23_20922	192.334	428.645	228.561	808.233	1101.57	283.18	954.903	-1.75299	0.000862272	0.00716412	CQW23_20922	CM008450.1	208912952	208915753	-	1338	protein_coding	Transcription factor bHLH49 && sp|Q8GY61|BH063_ARATH Transcription factor bHLH63 OS=Arabidopsis thaliana OX=3702 GN=BHLH63 PE=1 SV=1 && -	bHLH	bHLH
gene-CQW23_14445	75.594	47.7333	75.3498	232.728	188.894	66.2257	210.811	-1.67254	0.000879873	0.00728606	CQW23_14445	CM008448.1	158949720	158952574	+	2292	protein_coding	Ethylene receptor 2 && sp|Q0WPQ2|ETR2_ARATH Ethylene receptor 2 OS=Arabidopsis thaliana OX=3702 GN=ETR2 PE=1 SV=2 && PF00072:Response regulator receiver domain|PF00512:His Kinase A (phospho-acceptor) domain|PF01590:GAF domain|PF02518:Histidine kinase-, DNA gyrase B-, and HSP90-like ATPase	Others	Others
gene-CQW23_26839	39.2323	49.6427	40.1865	3.60818	8.41609	43.0205	6.01214	2.84308	0.000893993	0.00738684	CQW23_26839	CM008453.1	253786887	253790159	-	765	protein_coding	putative NAC domain-containing protein 61 && sp|Q9FMR3|NAC90_ARATH NAC domain-containing protein 90 OS=Arabidopsis thaliana OX=3702 GN=NAC090 PE=1 SV=1 && PF02365:No apical meristem (NAM) protein	NAC	NAC
gene-CQW23_14879	0	0	0	27.0614	19.6375	0	23.3495	-6.92203	0.000905461	0.00745871	CQW23_14879	CM008448.1	210506204	210509243	+	969	protein_coding	NAC domain-containing protein 37 && sp|Q9C8W9|NAC30_ARATH NAC domain-containing protein 30 OS=Arabidopsis thaliana OX=3702 GN=NAC030 PE=1 SV=1 && PF02365:No apical meristem (NAM) protein	NAC	NAC
gene-CQW23_14748	5.74131	4.77333	0	50.5145	55.1722	3.50488	52.8434	-3.87428	0.000956871	0.00781332	CQW23_14748	CM008448.1	203058648	203059675	-	846	protein_coding	NAC domain-containing protein 26 && sp|Q9LS24|NAC96_ARATH NAC domain-containing protein 96 OS=Arabidopsis thaliana OX=3702 GN=NAC096 PE=1 SV=1 && PF02365:No apical meristem (NAM) protein	NAC	NAC
gene-CQW23_19155	1714.74	2200.51	2541.8	1011.19	687.314	2152.35	849.254	1.34146	0.000987336	0.00801393	CQW23_19155	CM008450.1	64092204	64097562	+	1002	protein_coding	hypothetical protein && sp|Q8H0V5|OCP3_ARATH Protein OVEREXPRESSOR OF CATIONIC PEROXIDASE 3 OS=Arabidopsis thaliana OX=3702 GN=OCP3 PE=1 SV=1 && -	HB-other	HB->HB-other
novel.7223	103.344	95.4667	1053.64	43.2982	28.9888	417.484	36.1435	3.5289	0.0010108	0.00817334	-	CM008452.1	209905336	209912531	+	2281	-	p|Q8RWU3|RVE8_ARATH Protein REVEILLE 8 OS=Arabidopsis thaliana OX=3702 GN=RVE8 PE=2 SV=1 && -	MYB-related	MYB->MYB-related
gene-CQW23_18766	27.7497	59.1893	35.1632	139.817	183.284	40.7007	161.55	-1.98658	0.00102277	0.00825446	CQW23_18766	CM008450.1	20388274	20393060	+	2523	protein_coding	Lysine-specific demethylase && sp|Q336N8|JM706_ORYSJ Lysine-specific demethylase JMJ706 OS=Oryza sativa subsp. japonica OX=39947 GN=JMJ706 PE=2 SV=1 && PF02928:C5HC2 zinc finger|PF02375:jmjN domain|PF02373:JmjC domain, hydroxylase	Jumonji	Jumonji
gene-CQW23_24472	4.78443	4.77333	15.07	116.364	37.4049	8.20924	76.8844	-3.25065	0.00108682	0.00867831	CQW23_24472	CM008452.1	207091056	207093986	+	1395	protein_coding	hypothetical protein && sp|Q9ZUU0|WRK44_ARATH WRKY transcription factor 44 OS=Arabidopsis thaliana OX=3702 GN=WRKY44 PE=1 SV=2 && PF03106:WRKY DNA -binding domain	WRKY	WRKY
gene-CQW23_26152	355.005	338.907	254.933	992.25	657.39	316.282	824.82	-1.38209	0.00108689	0.00867831	CQW23_26152	CM008453.1	126588261	126596075	+	3078	protein_coding	Zinc finger CCCH domain-containing protein 19 && sp|Q9SIV5|C3H19_ARATH Zinc finger CCCH domain-containing protein 19 OS=Arabidopsis thaliana OX=3702 GN=NERD PE=1 SV=3 && PF02201:SWIB/MDM2 domain|PF03126:Plus-3 domain	SWI/SNF-BAF60b	SWI/SNF-BAF60b
gene-CQW23_13035	0	0	5.02332	46.9064	63.5882	1.67444	55.2473	-5.14523	0.00109069	0.008704	CQW23_13035	CM008447.1	212908928	212909608	+	681	protein_coding	hypothetical protein && sp|Q9FMC8|OPF13_ARATH Transcription repressor OFP13 OS=Arabidopsis thaliana OX=3702 GN=OFP13 PE=1 SV=1 && PF04844:Transcriptional repressor, ovate	OFP	OFP
gene-CQW23_08882	234.437	246.304	234.84	82.0861	105.669	238.527	93.8774	1.34572	0.00110422	0.00878614	CQW23_08882	CM008445.1	292994614	292996248	-	1635	protein_coding	Scarecrow-like protein 13 && sp|Q9M0M5|SCL13_ARATH Scarecrow-like protein 13 OS=Arabidopsis thaliana OX=3702 GN=SCL13 PE=2 SV=2 && PF03514:GRAS domain family	GRAS	GRAS
gene-CQW23_13306	0	0	0	10.8245	39.2751	0	25.0498	-7.02306	0.00110864	0.00881195	CQW23_13306	CM008447.1	220672565	220678849	+	1470	protein_coding	hypothetical protein && sp|Q9FJ07|MY111_ARATH Transcription factor MYB111 OS=Arabidopsis thaliana OX=3702 GN=MYB111 PE=1 SV=1 && PF00249:Myb-like DNA-binding domain	MYB-related	MYB->MYB-related
gene-CQW23_19424	7.65509	0	0	111.854	56.1073	2.5517	83.9805	-5.00762	0.00112014	0.00889387	CQW23_19424	CM008450.1	141147076	141149443	+	933	protein_coding	Protein ODORANT1 && sp|Q9M2D9|MYB17_ARATH Transcription factor MYB17 OS=Arabidopsis thaliana OX=3702 GN=MYB17 PE=1 SV=1 && PF00249:Myb-like DNA-binding domain	MYB	MYB->MYB
gene-CQW23_10349	909.998	656.811	959.454	309.402	382.465	842.088	345.933	1.28329	0.00117525	0.00927235	CQW23_10349	CM008446.1	181725060	181728291	+	1095	protein_coding	Transcription factor TGA7 && sp|Q93ZE2|TGA7_ARATH Transcription factor TGA7 OS=Arabidopsis thaliana OX=3702 GN=TGA7 PE=1 SV=1 && PF14144:Seed dormancy control|PF00170:bZIP transcription factor	bZIP	bZIP
gene-CQW23_25806	861.197	653.947	1026.01	157.858	360.022	847.052	258.94	1.70983	0.00118956	0.00935566	CQW23_25806	CM008453.1	46129626	46131834	-	891	protein_coding	Homeobox-leucine zipper protein HOX16 && sp|A2X980|HOX16_ORYSI Homeobox-leucine zipper protein HOX16 OS=Oryza sativa subsp. indica OX=39946 GN=HOX16 PE=2 SV=1 && PF02183:Homeobox associated leucine zipper|PF00046:Homeodomain	HB-HD-ZIP	HB->HB-HD-ZIP
gene-CQW23_01534	72.7233	32.4587	51.489	449.219	118.76	52.2237	283.99	-2.44312	0.00119882	0.00941612	CQW23_01534	CM008443.1	80973924	80976999	+	1248	protein_coding	Growth-regulating factor 10 && sp|Q8S9M3|GRF9_ARATH Growth-regulating factor 9 OS=Arabidopsis thaliana OX=3702 GN=GRF9 PE=1 SV=1 && PF08879:WRC|PF08880:QLQ	GRF	GRF
gene-CQW23_14926	429.642	474.469	344.097	1178.07	844.415	416.069	1011.24	-1.28062	0.00125454	0.00979206	CQW23_14926	CM008448.1	213582819	213606000	+	2817	protein_coding	CHD3-type chromatin-remodeling factor PICKLE && sp|Q9S775|PKL_ARATH CHD3-type chromatin-remodeling factor PICKLE OS=Arabidopsis thaliana OX=3702 GN=PKL PE=1 SV=1 && PF00385:Chromo (CHRromatin Organisation MOdifier) domain|PF00176:SNF2 family N-terminal domain|PF00628:PHD-finger|PF03108:MuDR family transposase|PF00271:Helicase conserved C-terminal domain	PHD	PHD
gene-CQW23_04974	93.7748	67.7813	118.048	283.242	258.093	93.2014	270.668	-1.54115	0.0012774	0.00994451	CQW23_04974	CM008444.1	144282537	144283316	-	780	protein_coding	hypothetical protein && sp|Q94C69|CSP3_ARATH Cold shock domain-containing protein 3 OS=Arabidopsis thaliana OX=3702 GN=CSP3 PE=1 SV=1 && PF00313:'Cold-shock' DNA-binding domain|PF00098:Zinc knuckle	CSD	CSD
gene-CQW23_11248	500.451	511.701	550.053	1098.69	1034.24	520.735	1066.47	-1.03449	0.00129335	0.0100243	CQW23_11248	CM008447.1	242770	250517	+	2592	protein_coding	Homeobox-leucine zipper protein HOX32 && sp|Q9ZU11|ATB15_ARATH Homeobox-leucine zipper protein ATHB-15 OS=Arabidopsis thaliana OX=3702 GN=ATHB-15 PE=1 SV=1 && PF00046:Homeodomain|PF01852:START domain|PF08670:MEKHLA domain	HB-HD-ZIP	HB->HB-HD-ZIP
gene-CQW23_21096	4.78443	15.2747	0	248.063	33.6644	6.68637	140.863	-4.3789	0.00130191	0.0100776	CQW23_21096	CM008451.1	2573946	2582563	+	1464	protein_coding	Growth-regulating factor 3 && sp|Q9SJR5|GRF3_ARATH Growth-regulating factor 3 OS=Arabidopsis thaliana OX=3702 GN=GRF3 PE=1 SV=1 && PF08879:WRC|PF08880:QLQ	GRF	GRF
gene-CQW23_06030	9.56886	25.776	0	156.054	178.608	11.7816	167.331	-3.81423	0.00136065	0.0104484	CQW23_06030	CM008445.1	6912440	6918688	-	2238	protein_coding	Homeobox-leucine zipper protein MERISTEM L1 && sp|Q94C37|HDG2_ARATH Homeobox-leucine zipper protein HDG2 OS=Arabidopsis thaliana OX=3702 GN=HDG2 PE=1 SV=1 && PF01852:START domain|PF00046:Homeodomain	HB-HD-ZIP	HB->HB-HD-ZIP
gene-CQW23_11888	1.91377	6.68267	0	40.592	61.718	2.86548	51.155	-4.11719	0.00137764	0.0105599	CQW23_11888	CM008447.1	14310762	14312189	+	1428	protein_coding	hypothetical protein && sp|Q9M202|ZAT9_ARATH Zinc finger protein ZAT9 OS=Arabidopsis thaliana OX=3702 GN=ZAT9 PE=2 SV=1 && PF13912:C2H2-type zinc finger	C2H2	C2H2
gene-CQW23_29032	0	2.864	13.8141	67.6534	130.917	5.55937	99.2852	-4.19398	0.00141247	0.0107744	CQW23_29032	CM008454.1	223068921	223077272	+	339	protein_coding	hypothetical protein && sp|Q6NNN0|RADL3_ARATH Protein RADIALIS-like 3 OS=Arabidopsis thaliana OX=3702 GN=RL3 PE=2 SV=1 && PF00249:Myb-like DNA-binding domain	MYB-related	MYB->MYB-related
gene-CQW23_05042	0	0	0	23.4532	19.6375	0	21.5454	-6.80597	0.00143413	0.0109063	CQW23_05042	CM008444.1	145726224	145727069	-	846	protein_coding	Dehydration-responsive element-binding protein 2G && sp|Q9SVX5|DRE2F_ARATH Dehydration-responsive element-binding protein 2F OS=Arabidopsis thaliana OX=3702 GN=DREB2F PE=1 SV=1 && PF00847:AP2 domain	AP2/ERF-ERF	AP2/ERF->AP2/ERF-ERF
gene-CQW23_02044	1460.21	1602.89	1998.02	752.306	800.464	1687.04	776.385	1.11944	0.001435	0.0109101	CQW23_02044	CM008443.1	183730897	183740418	+	993	protein_coding	NAC transcription factor && sp|Q9FY93|NAC83_ARATH NAC domain-containing protein 83 OS=Arabidopsis thaliana OX=3702 GN=NAC083 PE=1 SV=1 && PF02365:No apical meristem (NAM) protein	NAC	NAC
gene-CQW23_12781	1412.36	1672.58	3110.69	458.239	796.723	2065.21	627.481	1.71849	0.001482	0.0111962	CQW23_12781	CM008447.1	199759251	199760350	-	729	protein_coding	Transcription factor DIVARICATA && sp|Q8S9H7|DIV_ANTMA Transcription factor DIVARICATA OS=Antirrhinum majus OX=4151 GN=DIVARICATA PE=2 SV=1 && PF00249:Myb-like DNA-binding domain	MYB	MYB->MYB
gene-CQW23_05808	609.536	581.392	483.494	1335.93	1096.9	558.141	1216.41	-1.12349	0.00150295	0.011323	CQW23_05808	CM008444.1	165887625	165899937	-	4470	protein_coding	hypothetical protein && sp|O64827|SUVR5_ARATH Histone-lysine N-methyltransferase SUVR5 OS=Arabidopsis thaliana OX=3702 GN=SUVR5 PE=1 SV=3 && PF18868:Zinc finger C2H2-type, 3 repeats|PF00856:SET domain|PF05033:Pre-SET motif	SET	SET
gene-CQW23_13830	78.4646	31.504	85.3964	540.325	153.36	65.1217	346.843	-2.41522	0.00151461	0.0114052	CQW23_13830	CM008448.1	12362068	12366295	+	1131	protein_coding	hypothetical protein && sp|Q9FHB2|Y5828_ARATH Putative B3 domain-containing protein At5g58280 OS=Arabidopsis thaliana OX=3702 GN=At5g58280 PE=3 SV=1 && PF02362:B3 DNA binding domain	B3	B3->B3
gene-CQW23_19696	426.771	472.56	1523.32	185.821	172.062	807.551	178.942	2.17345	0.00152638	0.0114851	CQW23_19696	CM008450.1	181366965	181374168	-	888	protein_coding	Protein REVEILLE 3 && sp|C0SVG5|RVE5_ARATH Protein REVEILLE 5 OS=Arabidopsis thaliana OX=3702 GN=RVE5 PE=2 SV=1 && PF00249:Myb-like DNA-binding domain	MYB-related	MYB->MYB-related
novel.3204	216.256	297.856	257.445	626.922	560.138	257.186	593.53	-1.20654	0.00154158	0.0115762	-	CM008446.1	190494935	190507051	-	4296	-	sp|Q9LME6|MBD8_ARATH Methyl-CpG-binding domain-containing protein 8 OS=Arabidopsis thaliana OX=3702 GN=MBD8 PE=2 SV=1 && PF01429:Methyl-CpG binding domain	C2H2	C2H2
gene-CQW23_05070	0	0	8.7908	80.282	94.4472	2.93027	87.3646	-4.96032	0.00162129	0.0120567	CQW23_05070	CM008444.1	146198093	146199207	+	795	protein_coding	putative GATA transcription factor 22 && sp|Q8LC79|GAT18_ARATH GATA transcription factor 18 OS=Arabidopsis thaliana OX=3702 GN=GATA18 PE=1 SV=2 && PF00320:GATA zinc finger	C2C2-GATA	C2C2->C2C2-GATA
gene-CQW23_24939	247.833	413.371	118.048	1229.49	816.361	259.751	1022.92	-1.9762	0.00163755	0.0121444	CQW23_24939	CM008452.1	226597705	226599818	+	684	protein_coding	Two-component response regulator ARR9 && sp|O80366|ARR9_ARATH Two-component response regulator ARR9 OS=Arabidopsis thaliana OX=3702 GN=ARR9 PE=1 SV=1 && PF00072:Response regulator receiver domain	Others	Others
gene-CQW23_01627	686.087	597.621	610.333	1355.77	1210.05	631.347	1282.91	-1.02281	0.0017781	0.0130188	CQW23_01627	CM008443.1	87795877	87822801	-	3453	protein_coding	Homeobox-leucine zipper protein HOX32 && sp|Q9ZU11|ATB15_ARATH Homeobox-leucine zipper protein ATHB-15 OS=Arabidopsis thaliana OX=3702 GN=ATHB-15 PE=1 SV=1 && PF08670:MEKHLA domain|PF01852:START domain|PF00046:Homeodomain	HB-HD-ZIP	HB->HB-HD-ZIP
gene-CQW23_03153	232.523	151.792	106.745	875.886	359.087	163.687	617.486	-1.91416	0.0017889	0.0130827	CQW23_03153	CM008444.1	5621108	5629822	-	2277	protein_coding	ATP-dependent DNA helicase DDM1 && sp|Q9XFH4|DDM1_ARATH ATP-dependent DNA helicase DDM1 OS=Arabidopsis thaliana OX=3702 GN=DDM1 PE=1 SV=1 && PF00176:SNF2 family N-terminal domain|PF00271:Helicase conserved C-terminal domain	SNF2	SNF2
gene-CQW23_13861	24.879	33.4133	0	308.5	203.856	19.4308	256.178	-3.71208	0.00179251	0.0131018	CQW23_13861	CM008448.1	14974976	14992859	+	1632	protein_coding	Protein NSP-INTERACTING KINASE 1 && sp|Q9LFS4|NIK1_ARATH Protein NSP-INTERACTING KINASE 1 OS=Arabidopsis thaliana OX=3702 GN=NIK1 PE=1 SV=1 && PF00789:UBX domain|PF00069:Protein kinase domain|PF02362:B3 DNA binding domain	B3	B3->B3
gene-CQW23_14749	0	0	0	18.943	22.4429	0	20.6929	-6.74763	0.00181533	0.013246	CQW23_14749	CM008448.1	203063076	203065097	-	369	protein_coding	NAC domain-containing protein 45 && sp|O49697|NAC71_ARATH NAC domain-containing protein 71 OS=Arabidopsis thaliana OX=3702 GN=NAC071 PE=2 SV=1 && PF02365:No apical meristem (NAM) protein	NAC	NAC
gene-CQW23_05824	5.74131	21.0027	0	158.76	100.993	8.91466	129.877	-3.84812	0.00182777	0.0133172	CQW23_05824	CM008444.1	166210321	166211016	+	696	protein_coding	hypothetical protein && sp|Q39088|DOF34_ARATH Dof zinc finger protein DOF3.4 OS=Arabidopsis thaliana OX=3702 GN=DOF3.4 PE=1 SV=2 && PF02701:Dof domain, zinc finger	C2C2-Dof	C2C2->C2C2-Dof
gene-CQW23_25778	76.5509	253.941	266.236	1164.54	573.229	198.909	868.885	-2.12798	0.00188223	0.013631	CQW23_25778	CM008453.1	42248639	42251254	-	936	protein_coding	Homeobox-leucine zipper protein HOX21 && sp|Q8LC03|ATB13_ARATH Homeobox-leucine zipper protein ATHB-13 OS=Arabidopsis thaliana OX=3702 GN=ATHB-13 PE=2 SV=2 && PF02183:Homeobox associated leucine zipper|PF00046:Homeodomain	HB-HD-ZIP	HB->HB-HD-ZIP
gene-CQW23_18515	556.908	541.296	752.242	156.956	288.952	616.815	222.954	1.46793	0.00188789	0.0136641	CQW23_18515	CM008450.1	10208747	10214371	+	1224	protein_coding	BTB/POZ and TAZ domain-containing protein 3 && sp|Q9SYL0|BT3_ARATH BTB/POZ and TAZ domain-containing protein 3 OS=Arabidopsis thaliana OX=3702 GN=BT3 PE=1 SV=2 && PF00651:BTB/POZ domain|PF02135:TAZ zinc finger	TAZ	TAZ
gene-CQW23_16062	1752.06	2465.9	3343.02	728.853	1113.73	2520.33	921.291	1.45178	0.00193259	0.0139115	CQW23_16062	CM008448.1	251555145	251557211	+	2067	protein_coding	hypothetical protein && sp|Q9LUZ4|C3H66_ARATH Zinc finger CCCH domain-containing protein 66 OS=Arabidopsis thaliana OX=3702 GN=At5g58620 PE=2 SV=1 && PF12796:Ankyrin repeats (3 copies)	C3H	C3H
gene-CQW23_08737	682.26	737.957	867.778	157.858	358.151	762.665	258.005	1.56372	0.00195103	0.0140273	CQW23_08737	CM008445.1	288828205	288833068	+	1125	protein_coding	Transcription factor TGA7 && sp|P14232|TGA1A_TOBAC TGACG-sequence-specific DNA-binding protein TGA-1A OS=Nicotiana tabacum OX=4097 GN=TGA1A PE=1 SV=1 && PF00170:bZIP transcription factor|PF14144:Seed dormancy control	bZIP	bZIP
gene-CQW23_30008	39.2323	22.912	30.1399	100.127	119.696	30.7614	109.911	-1.83666	0.00196295	0.0140995	CQW23_30008	MLFT02000036.1	1310160	1310684	-	525	protein_coding	Dof zinc finger protein DOF1.5 && sp|P68350|DOF15_ARATH Dof zinc finger protein DOF1.5 OS=Arabidopsis thaliana OX=3702 GN=DOF1.5 PE=1 SV=1 && PF02701:Dof domain, zinc finger	C2C2-Dof	C2C2->C2C2-Dof
gene-CQW23_23145	3.82754	3.81867	0	38.788	38.34	2.54874	38.564	-3.87328	0.00198749	0.0142373	CQW23_23145	CM008452.1	1118500	1129274	-	633	protein_coding	Cell differentiation protein RCD1 -like protein && sp|A7MB47|CNOT9_BOVIN CCR4-NOT transcription complex subunit 9 OS=Bos taurus OX=9913 GN=CNOT9 PE=2 SV=1 && PF04078:Cell differentiation family, Rcd1-like	Rcd1-like	Rcd1-like
gene-CQW23_25257	480.357	448.693	306.422	100.127	182.349	411.824	141.238	1.54486	0.00203908	0.0145242	CQW23_25257	CM008453.1	6913867	6915081	+	522	protein_coding	Transcription repressor MYB4 && sp|Q9S9K9|MYB3_ARATH Transcription factor MYB3 OS=Arabidopsis thaliana OX=3702 GN=MYB3 PE=1 SV=1 && PF00249:Myb-like DNA-binding domain	MYB	MYB->MYB
gene-CQW23_19695	351.177	293.083	438.284	142.523	154.295	360.848	148.409	1.281	0.00208339	0.0147847	CQW23_19695	CM008450.1	181365330	181365773	+	444	protein_coding	hypothetical protein && sp|Q4PSU4|AGL61_ARATH Agamous-like MADS-box protein AGL61 OS=Arabidopsis thaliana OX=3702 GN=AGL61 PE=1 SV=1 && PF00319:SRF-type transcription factor (DNA-binding and dimerisation domain)	MADS-M-type	MADS->MADS-M-type
gene-CQW23_05957	234.437	279.717	164.514	56.8289	91.6419	226.223	74.2354	1.60917	0.00209544	0.0148514	CQW23_05957	CM008444.1	169009069	169011556	-	1179	protein_coding	Transcription factor TCP20 && sp|Q9LSD5|TCP20_ARATH Transcription factor TCP20 OS=Arabidopsis thaliana OX=3702 GN=TCP20 PE=1 SV=1 && PF03634:TCP family transcription factor	TCP	TCP
gene-CQW23_20368	47.8443	131.744	378.005	1199.72	944.472	185.864	1072.1	-2.53015	0.0021372	0.0151008	CQW23_20368	CM008450.1	196587659	196589397	+	894	protein_coding	hypothetical protein && sp|Q9M9S0|ZHD4_ARATH Zinc-finger homeodomain protein 4 OS=Arabidopsis thaliana OX=3702 GN=ZHD4 PE=1 SV=1 && PF04770:ZF-HD protein dimerisation region	zf-HD	zf-HD
gene-CQW23_11008	662.165	758.96	609.077	1335.93	1408.29	676.734	1372.11	-1.0194	0.00221678	0.0155601	CQW23_11008	CM008446.1	213259508	213273241	-	6000	protein_coding	Lysine-specific histone demethylase 1 -like protein 3 && sp|F4JLS1|LDL3_ARATH Lysine-specific histone demethylase 1 homolog 3 OS=Arabidopsis thaliana OX=3702 GN=LDL3 PE=2 SV=1 && PF04433:SWIRM domain|PF01593:Flavin containing amine oxidoreductase	SWI/SNF-SWI3	SWI/SNF-SWI3
gene-CQW23_09501	1349.21	1216.25	985.826	2523.02	2392.98	1183.76	2458	-1.05382	0.00227707	0.0159092	CQW23_09501	CM008446.1	19959487	19966977	+	2472	protein_coding	Auxin response factor 12 && sp|Q9FGV1|ARFH_ARATH Auxin response factor 8 OS=Arabidopsis thaliana OX=3702 GN=ARF8 PE=1 SV=2 && PF06507:Auxin response factor|PF02362:B3 DNA binding domain	B3-ARF	B3->B3-ARF
gene-CQW23_22462	0	0	0	46.0043	4.67561	0	25.34	-7.04028	0.00241845	0.016682	CQW23_22462	CM008451.1	174858032	174861826	-	729	protein_coding	Cell differentiation protein RCD1 -like protein && sp|Q6NWL4|CNOT9_DANRE CCR4-NOT transcription complex subunit 9 OS=Danio rerio OX=7955 GN=cnot9 PE=2 SV=1 && PF04078:Cell differentiation family, Rcd1-like	Rcd1-like	Rcd1-like
gene-CQW23_03338	165.541	145.109	253.678	534.913	450.728	188.109	492.821	-1.39169	0.00242373	0.0167146	CQW23_03338	CM008444.1	42712090	42720080	-	2211	protein_coding	Auxin response factor 12 && sp|Q9FGV1|ARFH_ARATH Auxin response factor 8 OS=Arabidopsis thaliana OX=3702 GN=ARF8 PE=1 SV=2 && PF06507:Auxin response factor|PF02362:B3 DNA binding domain	B3-ARF	B3->B3-ARF
gene-CQW23_13056	0	0	0	28.8655	12.1566	0	20.511	-6.73517	0.00245772	0.01691	CQW23_13056	CM008447.1	213276726	213278529	+	678	protein_coding	Myb-related protein Zm1 && sp|Q7XBH4|MYB4_ORYSJ Transcription factor MYB4 OS=Oryza sativa subsp. japonica OX=39947 GN=MYB4 PE=2 SV=2 && PF00249:Myb-like DNA-binding domain	MYB	MYB->MYB
gene-CQW23_03055	12.4395	10.5013	69.0706	239.042	192.635	30.6705	215.839	-2.82641	0.00248538	0.017061	CQW23_03055	CM008443.1	257164251	257168341	+	876	protein_coding	Squamosa promoter-binding-like protein 10 && sp|Q8GXL3|SPL8_ARATH Squamosa promoter-binding-like protein 8 OS=Arabidopsis thaliana OX=3702 GN=SPL8 PE=1 SV=2 && PF03110:SBP domain	SBP	SBP
gene-CQW23_18339	52.6287	6.68267	72.8381	3.60818	0	44.0498	1.80409	4.59922	0.00260886	0.0177579	CQW23_18339	CM008449.1	254703450	254708790	+	1071	protein_coding	NAC domain-containing protein && sp|Q84TE6|NAC22_ARATH NAC domain-containing protein 21/22 OS=Arabidopsis thaliana OX=3702 GN=NAC021 PE=1 SV=2 && PF02365:No apical meristem (NAM) protein	NAC	NAC
novel.2433	20.0946	0.954667	45.2099	0	0	22.0864	0	7.027	0.00260986	0.0177582	-	CM008445.1	259093824	259102381	-	619	-	sp|Q6EU39|MADS6_ORYSJ MADS-box transcription factor 6 OS=Oryza sativa subsp. japonica OX=39947 GN=MADS6 PE=1 SV=1 && PF00319:SRF-type transcription factor (DNA-binding and dimerisation domain)	MADS-M-type	MADS->MADS-M-type
gene-CQW23_20812	16.2671	93.5573	0	0	0	36.6081	0	7.76096	0.00266283	0.0180389	CQW23_20812	CM008450.1	206159472	206175034	-	2457	protein_coding	hypothetical protein && sp|Q8L3W1|VRN1_ARATH B3 domain-containing transcription factor VRN1 OS=Arabidopsis thaliana OX=3702 GN=VRN1 PE=1 SV=1 && PF02362:B3 DNA binding domain	B3	B3->B3
gene-CQW23_30880	356.918	324.587	342.841	133.503	172.062	341.449	152.783	1.16039	0.00269197	0.0182034	CQW23_30880	MLFT02000101.1	595537	614965	+	591	protein_coding	hypothetical protein && sp|Q9LSR7|AGL70_ARATH Agamous-like MADS-box protein AGL70 OS=Arabidopsis thaliana OX=3702 GN=AGL70 PE=2 SV=1 && PF01486:K-box region|PF00319:SRF-type transcription factor (DNA-binding and dimerisation domain)	MADS-MIKC	MADS->MADS-MIKC
gene-CQW23_15952	223.911	250.123	596.519	10.8245	94.4472	356.851	52.6359	2.76136	0.00270009	0.01825	CQW23_15952	CM008448.1	248949926	248951299	+	678	protein_coding	Transcription factor MYB48 && sp|Q4JL76|MYBA2_ORYSJ Myb-related protein MYBAS2 OS=Oryza sativa subsp. japonica OX=39947 GN=MYBAS2 PE=2 SV=1 && PF00249:Myb-like DNA-binding domain	MYB	MYB->MYB
gene-CQW23_30610	3.82754	0.954667	0	34.2777	29.9239	1.59407	32.1008	-4.27909	0.00281563	0.0189112	CQW23_30610	MLFT02000082.1	87987	92651	-	1221	protein_coding	TGACG-sequence-specific DNA-binding protein TGA-2.1 && sp|Q9SX27|PAN_ARATH Transcription factor PERIANTHIA OS=Arabidopsis thaliana OX=3702 GN=PAN PE=1 SV=1 && PF00170:bZIP transcription factor|PF14144:Seed dormancy control	bZIP	bZIP
gene-CQW23_11122	12.4395	9.54667	0	101.931	67.3287	7.32873	84.6299	-3.50802	0.00286743	0.0191945	CQW23_11122	CM008446.1	215201844	215212049	+	1209	protein_coding	hypothetical protein && sp|Q9FV70|E2FC_ARATH Transcription factor E2FC OS=Arabidopsis thaliana OX=3702 GN=E2FC PE=1 SV=1 && PF02319:E2F/DP family winged-helix DNA-binding domain|PF16421:E2F transcription factor CC-MB domain	E2F-DP	E2F-DP
gene-CQW23_12068	325.341	437.237	458.378	873.18	885.56	406.985	879.37	-1.11204	0.00287398	0.0192255	CQW23_12068	CM008447.1	18550908	18551759	+	852	protein_coding	Protein BASIC PENTACYSTEINE1 && sp|Q9SKD0|BPC1_ARATH Protein BASIC PENTACYSTEINE1 OS=Arabidopsis thaliana OX=3702 GN=BPC1 PE=1 SV=1 && PF06217:GAGA binding protein-like family	BBR-BPC	BBR-BPC
gene-CQW23_23233	76.5509	40.096	21.3491	197.548	186.089	45.9987	191.819	-2.05435	0.00300268	0.0199171	CQW23_23233	CM008452.1	3081685	3087745	-	930	protein_coding	Cell differentiation protein RCD1 -like protein && sp|Q6NWL4|CNOT9_DANRE CCR4-NOT transcription complex subunit 9 OS=Danio rerio OX=7955 GN=cnot9 PE=2 SV=1 && PF04078:Cell differentiation family, Rcd1-like	Rcd1-like	Rcd1-like
gene-CQW23_05324	1360.69	977.579	1219.41	482.594	612.504	1185.89	547.549	1.11493	0.0030308	0.0200769	CQW23_05324	CM008444.1	151271586	151272874	-	819	protein_coding	Homeobox-leucine zipper protein HOX27 && sp|P46604|HAT22_ARATH Homeobox-leucine zipper protein HAT22 OS=Arabidopsis thaliana OX=3702 GN=HAT22 PE=1 SV=1 && PF00046:Homeodomain|PF02183:Homeobox associated leucine zipper	HB-HD-ZIP	HB->HB-HD-ZIP
novel.5083	0	0	0	50.5145	2.80536	0	26.66	-7.11352	0.00304105	0.0201314	-	CM008449.1	226076601	226078750	+	1412	-	sp|Q9LE63|MY106_ARATH Transcription factor MYB106 OS=Arabidopsis thaliana OX=3702 GN=MYB106 PE=2 SV=1 && -	MYB	MYB->MYB
gene-CQW23_15513	658.337	474.469	1971.65	239.042	259.029	1034.82	249.035	2.05452	0.0032324	0.0211314	CQW23_15513	CM008448.1	239645830	239649421	-	1050	protein_coding	BTB/POZ and TAZ domain-containing protein 1 && sp|Q9FMK7|BT1_ARATH BTB/POZ and TAZ domain-containing protein 1 OS=Arabidopsis thaliana OX=3702 GN=BT1 PE=1 SV=1 && PF02135:TAZ zinc finger|PF00651:BTB/POZ domain	TAZ	TAZ
gene-CQW23_14214	268.885	424.827	280.05	767.641	749.967	324.587	758.804	-1.22452	0.00329011	0.0214421	CQW23_14214	CM008448.1	108899067	108904364	+	1053	protein_coding	Transcription factor RF2b && sp|O22873|BZP18_ARATH bZIP transcription factor 18 OS=Arabidopsis thaliana OX=3702 GN=BZIP18 PE=1 SV=1 && PF00170:bZIP transcription factor	bZIP	bZIP
gene-CQW23_19174	333.953	453.467	318.981	890.319	745.292	368.8	817.805	-1.14835	0.00331186	0.0215573	CQW23_19174	CM008450.1	68056175	68078670	+	1911	protein_coding	hypothetical protein && sp|Q9S775|PKL_ARATH CHD3-type chromatin-remodeling factor PICKLE OS=Arabidopsis thaliana OX=3702 GN=PKL PE=1 SV=1 && PF00176:SNF2 family N-terminal domain|PF00628:PHD-finger|PF00385:Chromo (CHRromatin Organisation MOdifier) domain	PHD	PHD
gene-CQW23_20900	6.6982	8.592	0	93.8127	36.4697	5.09673	65.1412	-3.64921	0.00333872	0.021689	CQW23_20900	CM008450.1	208215719	208220092	-	1233	protein_coding	B3 domain-containing protein && sp|Q0JP99|Y1341_ORYSJ B3 domain-containing protein Os01g0234100 OS=Oryza sativa subsp. japonica OX=39947 GN=Os01g0234100 PE=2 SV=1 && PF02362:B3 DNA binding domain	B3	B3->B3
gene-CQW23_10764	28.7066	22.912	12.5583	1.80409	0	21.3923	0.902045	4.55644	0.00336883	0.021823	CQW23_10764	CM008446.1	207656469	207659782	-	954	protein_coding	LIM domain-containing protein WLIM1 && sp|Q94JX5|WLIM1_ARATH LIM domain-containing protein WLIM1 OS=Arabidopsis thaliana OX=3702 GN=WLIM1 PE=1 SV=1 && PF00412:LIM domain	Others	Others
gene-CQW23_19736	19.1377	6.68267	23.8608	70.3595	100.058	16.5604	85.2088	-2.3725	0.00340917	0.0220413	CQW23_19736	CM008450.1	182164224	182168180	+	798	protein_coding	Ethylene-responsive transcription factor CRF6 && sp|O82339|CRF5_ARATH Ethylene-responsive transcription factor CRF5 OS=Arabidopsis thaliana OX=3702 GN=CRF5 PE=1 SV=1 && PF00847:AP2 domain	AP2/ERF-ERF	AP2/ERF->AP2/ERF-ERF
gene-CQW23_04588	87.0766	140.336	65.3031	337.365	251.548	97.5719	294.456	-1.59081	0.00351322	0.0225725	CQW23_04588	CM008444.1	136783084	136790246	+	2883	protein_coding	hypothetical protein && sp|Q9SSE9|JMJ25_ARATH Lysine-specific demethylase JMJ25 OS=Arabidopsis thaliana OX=3702 GN=JMJ25 PE=1 SV=1 && PF02373:JmjC domain, hydroxylase|PF08879:WRC	Jumonji	Jumonji
gene-CQW23_04590	292.807	118.379	189.63	57.7309	64.5234	200.272	61.1271	1.71237	0.00364336	0.0232488	CQW23_04590	CM008444.1	136820103	136821560	-	1146	protein_coding	Transcription factor MYB39 && sp|Q9LDR8|MY102_ARATH Transcription factor MYB102 OS=Arabidopsis thaliana OX=3702 GN=MYB102 PE=2 SV=1 && PF00249:Myb-like DNA-binding domain	MYB	MYB->MYB
gene-CQW23_09179	218.17	176.613	199.677	692.771	351.606	198.153	522.188	-1.39811	0.00389338	0.0245301	CQW23_09179	CM008446.1	5979826	5983063	+	1944	protein_coding	Origin of replication complex subunit 1 && sp|Q5SMU7|ORC1_ORYSJ Origin of replication complex subunit 1 OS=Oryza sativa subsp. japonica OX=39947 GN=ORC1 PE=2 SV=1 && PF01426:BAH domain|PF00004:ATPase family associated with various cellular activities (AAA)|PF00628:PHD-finger	PHD	PHD
gene-CQW23_34007	21.0515	115.515	106.745	248.965	586.321	81.1039	417.643	-2.36576	0.00402683	0.0252274	CQW23_34007	MLFT02000828.1	24300	25711	+	915	protein_coding	Myb-related protein && sp|P81392|MYB06_ANTMA Myb-related protein 306 OS=Antirrhinum majus OX=4151 GN=MYB306 PE=2 SV=1 && PF00249:Myb-like DNA-binding domain	MYB	MYB->MYB
gene-CQW23_14741	0	6.68267	0	59.535	52.3668	2.22756	55.9509	-4.61548	0.00403104	0.0252432	CQW23_14741	CM008448.1	202625153	202625761	-	609	protein_coding	Transcriptional regulator SUPERMAN && sp|O80942|ZFP10_ARATH Zinc finger protein 10 OS=Arabidopsis thaliana OX=3702 GN=ZFP10 PE=2 SV=1 && PF13912:C2H2-type zinc finger	C2H2	C2H2
gene-CQW23_11930	38.2754	17.184	66.559	5.41227	5.61073	40.6728	5.5115	2.87908	0.00404044	0.0252861	CQW23_11930	CM008447.1	14894030	14895237	-	1002	protein_coding	NAC domain-containing protein && sp|Q9FLJ2|NC100_ARATH NAC domain-containing protein 100 OS=Arabidopsis thaliana OX=3702 GN=NAC100 PE=2 SV=1 && PF02365:No apical meristem (NAM) protein	NAC	NAC
gene-CQW23_02761	812.396	811.467	607.821	1488.38	1516.77	743.895	1502.57	-1.01377	0.00408454	0.0255179	CQW23_02761	CM008443.1	243141806	243158431	+	5067	protein_coding	Histone acetyltransferase HAC12 && sp|Q9C5X9|HAC1_ARATH Histone acetyltransferase HAC1 OS=Arabidopsis thaliana OX=3702 GN=HAC1 PE=1 SV=2 && PF08214:Histone acetylation protein|PF02135:TAZ zinc finger|PF00628:PHD-finger|PF00569:Zinc finger, ZZ type	TAZ	TAZ
gene-CQW23_29943	19.1377	31.504	0	266.103	125.306	16.8806	195.705	-3.52598	0.00411915	0.0256606	CQW23_29943	MLFT02000035.1	1073452	1074698	+	1140	protein_coding	Heat stress transcription factor B-4 && sp|Q9C635|HSFB4_ARATH Heat stress transcription factor B-4 OS=Arabidopsis thaliana OX=3702 GN=HSFB4 PE=2 SV=1 && PF00447:HSF-type DNA-binding	HSF	HSF
gene-CQW23_03187	156.929	165.157	153.211	305.793	379.659	158.433	342.726	-1.11276	0.00416096	0.0258671	CQW23_03187	CM008444.1	10401532	10409325	+	1779	protein_coding	hypothetical protein && sp|Q9SD34|C3H44_ARATH Zinc finger CCCH domain-containing protein 44 OS=Arabidopsis thaliana OX=3702 GN=At3g51120 PE=2 SV=3 && PF02201:SWIB/MDM2 domain|PF03126:Plus-3 domain	SWI/SNF-BAF60b	SWI/SNF-BAF60b
gene-CQW23_11243	101.43	85.92	187.119	365.328	350.67	124.823	357.999	-1.52352	0.00433372	0.0266805	CQW23_11243	CM008447.1	169490	170269	+	780	protein_coding	Ethylene-responsive transcription factor TINY && sp|Q8LBQ7|ERF34_ARATH Ethylene-responsive transcription factor ERF034 OS=Arabidopsis thaliana OX=3702 GN=ERF034 PE=2 SV=2 && PF00847:AP2 domain	AP2/ERF-ERF	AP2/ERF->AP2/ERF-ERF
gene-CQW23_19863	327.255	308.357	415.679	745.992	704.146	350.431	725.069	-1.04997	0.00439552	0.0269721	CQW23_19863	CM008450.1	184758548	184762264	-	2589	protein_coding	Protein FAR1-RELATED SEQUENCE 3 && sp|Q9ZVC9|FRS3_ARATH Protein FAR1-RELATED SEQUENCE 3 OS=Arabidopsis thaliana OX=3702 GN=FRS3 PE=1 SV=2 && PF04434:SWIM zinc finger|PF10551:MULE transposase domain|PF03101:FAR1 DNA-binding domain	FAR1	FAR1
gene-CQW23_21523	0	0	0	31.5716	7.48097	0	19.5263	-6.66427	0.00440228	0.0270025	CQW23_21523	CM008451.1	45279102	45281090	-	870	protein_coding	putative WRKY transcription factor 43 && sp|Q9FHR7|WRK49_ARATH Probable WRKY transcription factor 49 OS=Arabidopsis thaliana OX=3702 GN=WRKY49 PE=1 SV=1 && PF03106:WRKY DNA -binding domain	WRKY	WRKY
gene-CQW23_20267	172.239	149.883	91.6755	46.9064	45.8209	137.933	46.3637	1.57492	0.0044085	0.0270351	CQW23_20267	CM008450.1	194479202	194482624	-	390	protein_coding	hypothetical protein && sp|Q0JP11|C3H3_ORYSJ Zinc finger CCCH domain-containing protein 3 OS=Oryza sativa subsp. japonica OX=39947 GN=Os01g0252200 PE=2 SV=2 && PF00642:Zinc finger C-x8-C-x5-C-x3-H type (and similar)|PF06220:U1 zinc finger	C3H	C3H
gene-CQW23_07810	503.322	415.28	378.005	1189.8	766.799	432.202	978.299	-1.17821	0.00443511	0.0271809	CQW23_07810	CM008445.1	241171164	241190092	+	5211	protein_coding	hypothetical protein && sp|Q9SSE9|JMJ25_ARATH Lysine-specific demethylase JMJ25 OS=Arabidopsis thaliana OX=3702 GN=JMJ25 PE=1 SV=1 && PF02373:JmjC domain, hydroxylase	Jumonji	Jumonji
gene-CQW23_03729	0	1.90933	0	83.8902	1.87024	0.636444	42.8802	-6.01593	0.00459372	0.027936	CQW23_03729	CM008444.1	96096121	96096699	-	579	protein_coding	Dof zinc finger protein PBF && sp|Q39088|DOF34_ARATH Dof zinc finger protein DOF3.4 OS=Arabidopsis thaliana OX=3702 GN=DOF3.4 PE=1 SV=2 && PF02701:Dof domain, zinc finger	C2C2-Dof	C2C2->C2C2-Dof
gene-CQW23_15612	227.739	309.312	194.654	595.35	518.057	243.901	556.704	-1.18949	0.00465649	0.0282488	CQW23_15612	CM008448.1	242737612	242744508	-	576	protein_coding	Protein YABBY 6 && sp|Q9XFB0|YAB2_ARATH Putative axial regulator YABBY 2 OS=Arabidopsis thaliana OX=3702 GN=YAB2 PE=1 SV=1 && PF04690:YABBY protein	C2C2-YABBY	C2C2->C2C2-YABBY
gene-CQW23_00032	12.4395	17.184	38.9307	1.80409	1.87024	22.8514	1.83717	3.63039	0.00469801	0.0284488	CQW23_00032	CM008443.1	534357	536247	-	981	protein_coding	putative WRKY transcription factor 27 && sp|Q9SUS1|WRK29_ARATH Probable WRKY transcription factor 29 OS=Arabidopsis thaliana OX=3702 GN=WRKY29 PE=2 SV=1 && PF03106:WRKY DNA -binding domain	WRKY	WRKY
novel.6383	738.716	963.259	1486.9	395.096	457.274	1062.96	426.185	1.31813	0.00470896	0.028502	-	CM008451.1	90122702	90126092	+	1628	-	p|Q9S7U5|HSFA8_ARATH Heat stress transcription factor A-8 OS=Arabidopsis thaliana OX=3702 GN=HSFA8 PE=2 SV=1 && PF00447:HSF-type DNA-binding	HSF	HSF
gene-CQW23_06012	17.2239	0	22.6049	242.65	86.0312	13.2763	164.341	-3.63753	0.00471157	0.028502	CQW23_06012	CM008445.1	4925133	4928458	+	1170	protein_coding	hypothetical protein && sp|Q9LJ44|COL12_ARATH Zinc finger protein CONSTANS-LIKE 12 OS=Arabidopsis thaliana OX=3702 GN=COL12 PE=1 SV=2 && PF06203:CCT motif	Others	Others
gene-CQW23_26451	480.357	679.723	175.816	1988.11	1211.92	445.298	1600.01	-1.84446	0.00473923	0.0286346	CQW23_26451	CM008453.1	212287456	212329484	-	3750	protein_coding	Chromatin structure-remodeling complex protein SYD && sp|F4IHS2|SYD_ARATH Chromatin structure-remodeling complex protein SYD OS=Arabidopsis thaliana OX=3702 GN=SYD PE=1 SV=1 && PF00271:Helicase conserved C-terminal domain|PF00176:SNF2 family N-terminal domain	SNF2	SNF2
gene-CQW23_17203	0	0	0	24.3552	11.2215	0	17.7883	-6.52968	0.00485401	0.0291983	CQW23_17203	CM008449.1	202153209	202161644	-	2382	protein_coding	hypothetical protein && sp|P79051|RHP16_SCHPO ATP-dependent helicase rhp16 OS=Schizosaccharomyces pombe (strain 972 / ATCC 24843) OX=284812 GN=rhp16 PE=3 SV=2 && PF00271:Helicase conserved C-terminal domain|PF00097:Zinc finger, C3HC4 type (RING finger)|PF00176:SNF2 family N-terminal domain	SNF2	SNF2
gene-CQW23_02063	7.65509	7.63733	0	40.592	72.9395	5.09747	56.7658	-3.44953	0.00496536	0.0297186	CQW23_02063	CM008443.1	185339149	185342669	+	1104	protein_coding	Transcription factor MYB86 && sp|Q9C6U1|MYB83_ARATH Transcription factor MYB83 OS=Arabidopsis thaliana OX=3702 GN=MYB83 PE=2 SV=1 && PF00249:Myb-like DNA-binding domain	MYB	MYB->MYB
gene-CQW23_05940	213.386	270.171	219.77	504.243	466.626	234.442	485.434	-1.0496	0.00496938	0.0297316	CQW23_05940	CM008444.1	168863741	168868681	+	2388	protein_coding	hypothetical protein && sp|Q9LIB3|BAG8_ARATH BAG family molecular chaperone regulator 8, chloroplastic OS=Arabidopsis thaliana OX=3702 GN=BAG1 PE=1 SV=1 && PF13912:C2H2-type zinc finger	C2H2	C2H2
gene-CQW23_30797	313.859	210.027	96.6989	588.134	754.643	206.861	671.388	-1.69673	0.0049779	0.0297639	CQW23_30797	MLFT02000096.1	143438	145477	+	1248	protein_coding	Transcription factor MYB39 && sp|Q9LE63|MY106_ARATH Transcription factor MYB106 OS=Arabidopsis thaliana OX=3702 GN=MYB106 PE=2 SV=1 && PF00249:Myb-like DNA-binding domain	MYB	MYB->MYB
gene-CQW23_05247	36.3617	64.9173	126.839	386.075	204.792	76.0393	295.434	-1.96246	0.00519846	0.0308666	CQW23_05247	CM008444.1	149486318	149487673	-	1356	protein_coding	Scarecrow-like protein 32 && sp|Q9SN22|SCL32_ARATH Scarecrow-like protein 32 OS=Arabidopsis thaliana OX=3702 GN=SCL32 PE=1 SV=1 && PF03514:GRAS domain family	GRAS	GRAS
gene-CQW23_05079	56.4563	118.379	41.4424	264.299	223.494	72.0924	243.897	-1.75482	0.00565201	0.0330607	CQW23_05079	CM008444.1	146473145	146474931	-	1221	protein_coding	Tubby-like F-box protein 14 && sp|Q6Z2G9|TLP5_ORYSJ Tubby-like F-box protein 5 OS=Oryza sativa subsp. japonica OX=39947 GN=TULP5 PE=2 SV=1 && PF01167:Tub family|PF00646:F-box domain	TUB	TUB
gene-CQW23_30811	296.635	384.731	54.0007	794.702	1536.4	245.122	1165.55	-2.24823	0.00569209	0.0332561	CQW23_30811	MLFT02000096.1	407798	410367	-	1140	protein_coding	putative WRKY transcription factor 58 && sp|Q9ZQ70|WRKY3_ARATH Probable WRKY transcription factor 3 OS=Arabidopsis thaliana OX=3702 GN=WRKY3 PE=2 SV=1 && PF03106:WRKY DNA -binding domain	WRKY	WRKY
gene-CQW23_29048	14.3533	27.6853	10.0466	0.902045	0	17.3618	0.451023	5.24777	0.00587742	0.0340528	CQW23_29048	CM008454.1	224792824	224799778	-	1452	protein_coding	High mobility group B protein 9 && sp|Q9SGS2|HMGB9_ARATH High mobility group B protein 9 OS=Arabidopsis thaliana OX=3702 GN=HMGB9 PE=1 SV=1 && PF09011:HMG-box domain|PF01388:ARID/BRIGHT DNA binding domain|PF14223:gag-polypeptide of LTR copia-type	ARID	ARID
novel.9335	33.491	49.6427	15.07	143.425	111.279	32.7345	127.352	-1.95237	0.00602672	0.0347629	-	MLFT02000032.1	1631620	1633830	-	1317	-	p|P0DH85|REM10_ARATH B3 domain-containing protein REM10 OS=Arabidopsis thaliana OX=3702 GN=REM10 PE=1 SV=1 && PF02362:B3 DNA binding domain	B3	B3->B3
gene-CQW23_11747	1635.32	1549.42	2020.63	741.481	983.748	1735.12	862.614	1.00812	0.00611197	0.0351665	CQW23_11747	CM008447.1	10273292	10276124	+	531	protein_coding	HVA22-like protein c && sp|Q9S7V4|HA22A_ARATH HVA22-like protein a OS=Arabidopsis thaliana OX=3702 GN=HVA22A PE=2 SV=1 && PF03134:TB2/DP1, HVA22 family	C3H	C3H
gene-CQW23_15524	298.548	359.909	325.26	841.608	561.073	327.906	701.341	-1.09687	0.00620184	0.0356221	CQW23_15524	CM008448.1	240674058	240679942	+	1725	protein_coding	hypothetical protein && sp|Q5RJC5|C3H67_ARATH Zinc finger CCCH domain-containing protein 67 OS=Arabidopsis thaliana OX=3702 GN=At5g63260 PE=2 SV=2 && PF00642:Zinc finger C-x8-C-x5-C-x3-H type (and similar)	C3H	C3H
gene-CQW23_00289	139.705	192.843	395.586	82.9882	63.5882	242.711	73.2882	1.72575	0.00639142	0.0365214	CQW23_00289	CM008443.1	5312369	5313454	+	1035	protein_coding	hypothetical protein && sp|Q9LT89|TCP19_ARATH Transcription factor TCP19 OS=Arabidopsis thaliana OX=3702 GN=TCP19 PE=1 SV=1 && PF03634:TCP family transcription factor	TCP	TCP
gene-CQW23_26221	0	1.90933	0	25.2573	19.6375	0.636444	22.4474	-5.071	0.00642693	0.0366822	CQW23_26221	CM008453.1	153121287	153126259	+	1074	protein_coding	Transcription factor MYB26 && sp|Q9C6U1|MYB83_ARATH Transcription factor MYB83 OS=Arabidopsis thaliana OX=3702 GN=MYB83 PE=2 SV=1 && PF00249:Myb-like DNA-binding domain	MYB	MYB->MYB
gene-CQW23_04822	20.0946	52.5067	452.099	24.3552	9.35121	174.9	16.8532	3.37321	0.00657881	0.0373877	CQW23_04822	CM008444.1	141540026	141542636	+	1524	protein_coding	Protein REVEILLE 2 && sp|F4KGY6|RVE1_ARATH Protein REVEILLE 1 OS=Arabidopsis thaliana OX=3702 GN=RVE1 PE=1 SV=1 && PF00249:Myb-like DNA-binding domain	MYB-related	MYB->MYB-related
gene-CQW23_02321	8.61197	34.368	184.607	7.21636	6.54585	75.8623	6.88111	3.45933	0.00659442	0.0374388	CQW23_02321	CM008443.1	211426503	211427024	+	522	protein_coding	Zinc finger protein 8 && sp|Q39264|ZFP5_ARATH Zinc finger protein 5 OS=Arabidopsis thaliana OX=3702 GN=ZFP5 PE=1 SV=1 && PF13912:C2H2-type zinc finger	C2H2	C2H2
gene-CQW23_33090	2.87066	0	99.2105	0	0	34.0271	0	7.65159	0.00666874	0.0377596	CQW23_33090	MLFT02000471.1	52739	53317	+	579	protein_coding	Basic leucine zipper 43 && sp|Q9FMC2|BZP43_ARATH Basic leucine zipper 43 OS=Arabidopsis thaliana OX=3702 GN=BZIP43 PE=1 SV=1 && PF00170:bZIP transcription factor	bZIP	bZIP
gene-CQW23_24802	2.87066	0	0	27.9634	26.1834	0.956886	27.0734	-4.76634	0.00675912	0.0381774	CQW23_24802	CM008452.1	223620912	223621847	-	936	protein_coding	Dehydration-responsive element-binding protein 2G && sp|Q9SVX5|DRE2F_ARATH Dehydration-responsive element-binding protein 2F OS=Arabidopsis thaliana OX=3702 GN=DREB2F PE=1 SV=1 && PF00847:AP2 domain	AP2/ERF-ERF	AP2/ERF->AP2/ERF-ERF
gene-CQW23_05001	27.7497	32.4587	17.5816	114.56	68.2639	25.93	91.4118	-1.81175	0.00720911	0.0402252	CQW23_05001	CM008444.1	144870872	144873887	-	1047	protein_coding	NAC domain-containing protein 76 && sp|Q9SL41|NAC37_ARATH NAC domain-containing protein 37 OS=Arabidopsis thaliana OX=3702 GN=NAC037 PE=1 SV=1 && PF02365:No apical meristem (NAM) protein	NAC	NAC
gene-CQW23_18845	27.7497	10.5013	17.5816	0	1.87024	18.6109	0.935121	4.32901	0.00743563	0.0412046	CQW23_18845	CM008450.1	27402159	27404864	+	1239	protein_coding	Protein PHR1-LIKE 1 && sp|Q8GUN5|PHL1_ARATH Protein PHR1-LIKE 1 OS=Arabidopsis thaliana OX=3702 GN=PHL1 PE=1 SV=1 && PF14379:MYB-CC type transfactor, LHEQLE motif|PF00249:Myb-like DNA-binding domain	GARP-G2-like	GARP->GARP-G2-like
gene-CQW23_05471	250.704	253.941	433.261	135.307	118.76	312.636	127.034	1.29785	0.0074862	0.0414388	CQW23_05471	CM008444.1	154445767	154451499	+	747	protein_coding	Agamous-like MADS-box protein AGL8 -like protein && sp|D7SMN6|FULL_VITVI Agamous-like MADS-box protein FUL-L OS=Vitis vinifera OX=29760 GN=FULL PE=2 SV=1 && PF01486:K-box region|PF00319:SRF-type transcription factor (DNA-binding and dimerisation domain)	MADS-MIKC	MADS->MADS-MIKC
gene-CQW23_12004	4249.53	4347.55	8750.62	1664.27	2724.01	5782.57	2194.14	1.39799	0.00769736	0.0423879	CQW23_12004	CM008447.1	16793982	16795140	+	846	protein_coding	Transcription factor MYB1R1 && sp|Q2V9B0|MY1R1_SOLTU Transcription factor MYB1R1 OS=Solanum tuberosum OX=4113 PE=2 SV=1 && PF00249:Myb-like DNA-binding domain	MYB-related	MYB->MYB-related
gene-CQW23_15452	16.2671	37.232	241.119	658.493	643.363	98.2061	650.928	-2.73211	0.00771294	0.0424269	CQW23_15452	CM008448.1	237928547	237929980	-	924	protein_coding	Dof zinc finger protein PBF && sp|Q9FM03|DOF56_ARATH Dof zinc finger protein DOF5.6 OS=Arabidopsis thaliana OX=3702 GN=DOF5.6 PE=2 SV=2 && PF02701:Dof domain, zinc finger	C2C2-Dof	C2C2->C2C2-Dof
gene-CQW23_26164	0	0	0	16.2368	14.9619	0	15.5994	-6.34005	0.00775869	0.0426425	CQW23_26164	CM008453.1	130012112	130013323	-	1212	protein_coding	Ethylene-responsive transcription factor LEP && sp|Q9SAD4|ESR1_ARATH Ethylene-responsive transcription factor ESR1 OS=Arabidopsis thaliana OX=3702 GN=ESR1 PE=1 SV=1 && PF00847:AP2 domain	AP2/ERF-ERF	AP2/ERF->AP2/ERF-ERF
gene-CQW23_07867	694.699	221.483	277.538	89.3025	143.074	397.907	116.188	1.77658	0.00775982	0.0426425	CQW23_07867	CM008445.1	244198350	244199232	+	663	protein_coding	Homeobox-leucine zipper protein HOX6 && sp|P46897|ATHB7_ARATH Homeobox-leucine zipper protein ATHB-7 OS=Arabidopsis thaliana OX=3702 GN=ATHB-7 PE=1 SV=2 && PF00046:Homeodomain|PF02183:Homeobox associated leucine zipper	HB-HD-ZIP	HB->HB-HD-ZIP
gene-CQW23_07547	4.78443	3.81867	242.375	5.41227	1.87024	83.6594	3.64126	4.51804	0.00788375	0.0431758	CQW23_07547	CM008445.1	214715314	214715889	+	576	protein_coding	Dehydration-responsive element-binding protein 1C && sp|Q9M0L0|DRE1A_ARATH Dehydration-responsive element-binding protein 1A OS=Arabidopsis thaliana OX=3702 GN=DREB1A PE=1 SV=2 && PF00847:AP2 domain	AP2/ERF-ERF	AP2/ERF->AP2/ERF-ERF
novel.5928	53.5856	74.464	244.887	25.2573	27.1185	124.312	26.1879	2.24423	0.00795706	0.0435056	-	CM008450.1	19521826	19565950	-	954	-	sp|Q38838|AGL14_ARATH Agamous-like MADS-box protein AGL14 OS=Arabidopsis thaliana OX=3702 GN=AGL14 PE=1 SV=2 && PF00319:SRF-type transcription factor (DNA-binding and dimerisation domain)	MADS-M-type	MADS->MADS-M-type
gene-CQW23_10767	133.964	107.877	66.559	219.197	341.319	102.8	280.258	-1.44401	0.00797972	0.0435765	CQW23_10767	CM008446.1	207682776	207684116	-	528	protein_coding	LIM domain-containing protein WLIM1 && sp|Q94JX5|WLIM1_ARATH LIM domain-containing protein WLIM1 OS=Arabidopsis thaliana OX=3702 GN=WLIM1 PE=1 SV=1 && PF00412:LIM domain	Others	Others
gene-CQW23_21458	284.195	421.963	400.61	806.429	716.303	368.922	761.366	-1.04566	0.00798017	0.0435765	CQW23_21458	CM008451.1	36246441	36253764	+	3666	protein_coding	Protein CHROMATIN REMODELING 8 && sp|Q7F2E4|CSB_ORYSJ DNA excision repair protein CSB OS=Oryza sativa subsp. japonica OX=39947 GN=CSB PE=2 SV=1 && PF00176:SNF2 family N-terminal domain|PF00271:Helicase conserved C-terminal domain	SNF2	SNF2
gene-CQW23_31541	327.255	320.768	730.893	60.437	192.635	459.639	126.536	1.86063	0.00801482	0.0437215	CQW23_31541	MLFT02000173.1	219949	222255	+	1275	protein_coding	Protein SHOOT GRAVITROPISM 5 && sp|Q9C9X7|IDD14_ARATH Protein indeterminate-domain 14 OS=Arabidopsis thaliana OX=3702 GN=IDD14 PE=1 SV=1 && -	C2H2	C2H2
gene-CQW23_17797	92.8179	53.4613	51.489	8.11841	22.4429	65.9228	15.2807	2.11236	0.00807378	0.0439829	CQW23_17797	CM008449.1	240219275	240220555	-	1008	protein_coding	NAC domain-containing protein 72 && sp|A0A3Q7HH64|JA2L_SOLLC NAC domain-containing protein JA2L OS=Solanum lycopersicum OX=4081 GN=JA2L PE=2 SV=1 && PF02365:No apical meristem (NAM) protein	NAC	NAC
gene-CQW23_23949	71.7664	71.6	18.8374	413.137	106.604	54.068	259.87	-2.2611	0.00837583	0.045331	CQW23_23949	CM008452.1	144969711	144974172	+	2481	protein_coding	hypothetical protein && sp|Q2Z2E9|SCR_IPONI Protein SCARECROW OS=Ipomoea nil OX=35883 GN=SCR PE=1 SV=1 && PF03514:GRAS domain family	GRAS	GRAS
gene-CQW23_19848	5801.6	6628.25	10417.1	3262.7	3731.13	7615.65	3496.92	1.12282	0.00839024	0.0453762	CQW23_19848	CM008450.1	184540731	184542683	-	1953	protein_coding	hypothetical protein && sp|Q6NWJ4|DNJC2_DANRE DnaJ homolog subfamily C member 2 OS=Danio rerio OX=7955 GN=dnajc2 PE=2 SV=1 && PF00226:DnaJ domain|PF00249:Myb-like DNA-binding domain	MYB	MYB->MYB
gene-CQW23_00571	94.7317	68.736	128.095	221.903	263.704	97.1874	242.804	-1.32404	0.00845169	0.0456425	CQW23_00571	CM008443.1	15284665	15287165	+	849	protein_coding	Homeobox-leucine zipper protein HAT4 && sp|Q05466|HAT4_ARATH Homeobox-leucine zipper protein HAT4 OS=Arabidopsis thaliana OX=3702 GN=HAT4 PE=1 SV=1 && PF04618:HD-ZIP protein N terminus|PF02183:Homeobox associated leucine zipper|PF00046:Homeodomain	HB-HD-ZIP	HB->HB-HD-ZIP
gene-CQW23_27788	6.6982	20.048	8.7908	36.0818	94.4472	11.8457	65.2645	-2.4559	0.00864525	0.0464362	CQW23_27788	CM008454.1	23165301	23166065	-	765	protein_coding	hypothetical protein && sp|Q9FMC8|OPF13_ARATH Transcription repressor OFP13 OS=Arabidopsis thaliana OX=3702 GN=OFP13 PE=1 SV=1 && PF04844:Transcriptional repressor, ovate	OFP	OFP
gene-CQW23_29293	6.6982	1.90933	0	24.3552	51.4317	2.86918	37.8934	-3.68819	0.00896008	0.0476395	CQW23_29293	CM008454.1	230453244	230454806	+	489	protein_coding	hypothetical protein && sp|Q9SHE9|LBD4_ARATH LOB domain-containing protein 4 OS=Arabidopsis thaliana OX=3702 GN=LBD4 PE=1 SV=1 && PF03195:Lateral organ boundaries (LOB) domain	LOB	LOB
