# Supplementary material for: Transcriptome and Metabolome Reveal Key Genes from the Plant Hormone Signal Transduction Pathway Regulating Plant Height and Leaf Size in Capsicum baccatum
Source: Cells. 2024 May 13;13(10):827. doi: 10.3390/cells13100827 (PMC11119896; doi:10.3390/cells13100827)
Supplement: Supplementary file 1 [file cells-13-00827-s001.zip › Supplementary Table S6.xlsx]

## Sheet: Sheet1
Supplementary Table S6: Df2 vs Hf2 different transcription factors
gene_id	Df2_1	Df2_2	Df2_3	Hf2_1	Hf2_2	Hf2_3	Df2	Hf2	log2FoldChange	pvalue	padj	gene_name	gene_chr	gene_start	gene_end	gene_strand	gene_length	gene_biotype	gene_description	Subfamily	Family
gene-CQW23_18292	377.204	771.903	1312.24	46.8736	33.307	27.3085	820.449	35.8297	4.52214	7.70451e-17	1.77486e-13	CQW23_18292	CM008449.1	252745361	252747109	-	1749	protein_coding	Chitin-inducible gibberellin-responsive protein 1 && sp|Q69VG1|CIGR1_ORYSJ Chitin-inducible gibberellin-responsive protein 1 OS=Oryza sativa subsp. japonica OX=39947 GN=CIGR1 PE=2 SV=1 && PF03514:GRAS domain family	GRAS	GRAS
gene-CQW23_00345	610.183	2361.33	1501.43	94.919	135.131	53.7067	1490.98	94.5856	3.97869	1.40708e-13	1.08048e-10	CQW23_00345	CM008443.1	6735898	6738969	-	753	protein_coding	Transcription factor bHLH35 && sp|Q2HIV9|BH035_ARATH Transcription factor bHLH35 OS=Arabidopsis thaliana OX=3702 GN=BHLH35 PE=2 SV=1 && PF00010:Helix-loop-helix DNA-binding domain	bHLH	bHLH
gene-CQW23_16942	2601.6	3963.95	5438.15	737.087	779.383	520.682	4001.23	679.051	2.55913	5.19628e-12	2.81659e-09	CQW23_16942	CM008449.1	142597958	142598912	-	690	protein_coding	hypothetical protein && sp|Q9LMA8|TI10A_ARATH Protein TIFY 10A OS=Arabidopsis thaliana OX=3702 GN=TIFY10A PE=1 SV=1 && PF09425:Divergent CCT motif|PF06200:tify domain	Tify	Tify
gene-CQW23_29612	0	9.60377	0	360.926	124.663	129.26	3.20126	204.95	-6.10319	1.60041e-07	2.55732e-05	CQW23_29612	MLFT02000015.1	2148172	2149752	-	981	protein_coding	putative Myb family transcription factor && sp|A3AWH5|MOF1_ORYSJ Myb family transcription factor MOF1 OS=Oryza sativa subsp. japonica OX=39947 GN=MOF1 PE=1 SV=1 && PF00249:Myb-like DNA-binding domain	GARP-G2-like	GARP->GARP-G2-like
gene-CQW23_15176	2561.85	1073.22	2014.71	274.21	396.829	64.6301	1883.26	245.223	2.94166	3.68681e-07	5.36411e-05	CQW23_15176	CM008448.1	225189904	225191399	+	1083	protein_coding	hypothetical protein && sp|Q9SAH7|WRK40_ARATH Probable WRKY transcription factor 40 OS=Arabidopsis thaliana OX=3702 GN=WRKY40 PE=1 SV=1 && PF03106:WRKY DNA -binding domain	WRKY	WRKY
gene-CQW23_08545	97.0746	114.045	78.3877	562.483	329.263	568.927	96.5023	486.891	-2.3374	3.76927e-07	5.42697e-05	CQW23_08545	CM008445.1	273432629	273435409	+	642	protein_coding	High mobility group B protein 7 && sp|Q8LDF9|HMGB7_ARATH High mobility group B protein 7 OS=Arabidopsis thaliana OX=3702 GN=HMGB7 PE=1 SV=1 && PF00505:HMG (high mobility group) box	HMG	HMG
gene-CQW23_11488	979.991	2512.59	2736.79	467.564	86.5981	290.381	2076.45	281.514	2.88386	5.4129e-07	7.48171e-05	CQW23_11488	CM008447.1	4831481	4833350	+	900	protein_coding	Protein TIFY 10A && sp|Q8H395|TI10B_ORYSJ Protein TIFY 10b OS=Oryza sativa subsp. japonica OX=39947 GN=TIFY10B PE=1 SV=1 && PF06200:tify domain|PF09425:Divergent CCT motif	Tify	Tify
gene-CQW23_10901	155.319	154.861	272.849	11.7184	0	0	194.343	3.90613	5.6945	6.43007e-07	8.46443e-05	CQW23_10901	CM008446.1	211011044	211011838	-	795	protein_coding	Transcriptional activator Myb && sp|Q9SN12|MYB77_ARATH Transcription factor MYB77 OS=Arabidopsis thaliana OX=3702 GN=MYB77 PE=1 SV=1 && PF13921:Myb-like DNA-binding domain	MYB	MYB->MYB
gene-CQW23_18453	12.0188	91.2358	122.858	0	0	0	75.3707	0	8.67164	7.73804e-07	9.8124e-05	CQW23_18453	CM008450.1	3403519	3404259	+	741	protein_coding	Dehydration-responsive element-binding protein 1E && sp|Q9FJ93|DRE1D_ARATH Dehydration-responsive element-binding protein 1D OS=Arabidopsis thaliana OX=3702 GN=DREB1D PE=2 SV=1 && PF00847:AP2 domain	AP2/ERF-ERF	AP2/ERF->AP2/ERF-ERF
gene-CQW23_11523	367.035	605.037	613.534	85.5443	81.84	14.5645	528.535	60.6496	3.12661	9.41497e-07	0.000116712	CQW23_11523	CM008447.1	5613080	5614306	+	1227	protein_coding	Transcription factor HEC2 && sp|Q8S3D2|BH087_ARATH Transcription factor bHLH87 OS=Arabidopsis thaliana OX=3702 GN=BHLH87 PE=1 SV=1 && PF00010:Helix-loop-helix DNA-binding domain	bHLH	bHLH
gene-CQW23_02044	1338.71	1584.62	1386.86	549.593	579.541	416	1436.73	515.045	1.48014	5.00195e-06	0.000500993	CQW23_02044	CM008443.1	183730897	183740418	+	993	protein_coding	NAC transcription factor && sp|Q9FY93|NAC83_ARATH NAC domain-containing protein 83 OS=Arabidopsis thaliana OX=3702 GN=NAC083 PE=1 SV=1 && PF02365:No apical meristem (NAM) protein	NAC	NAC
gene-CQW23_06713	1108.5	1182.46	5002.49	188.666	466.298	474.258	2431.15	376.407	2.69092	5.30301e-06	0.000527325	CQW23_06713	CM008445.1	62118423	62120086	-	741	protein_coding	hypothetical protein && sp|Q9LMA8|TI10A_ARATH Protein TIFY 10A OS=Arabidopsis thaliana OX=3702 GN=TIFY10A PE=1 SV=1 && PF06200:tify domain|PF09425:Divergent CCT motif	Tify	Tify
gene-CQW23_07896	0	0	0	38.6707	19.9842	102.862	0	53.839	-8.2797	5.86415e-06	0.000572822	CQW23_07896	CM008445.1	245524545	245527320	+	1080	protein_coding	putative Histone-lysine N-methyltransferase ATXR5 && sp|Q9FNE9|ATXR6_ARATH Histone-lysine N-methyltransferase ATXR6 OS=Arabidopsis thaliana OX=3702 GN=ATXR6 PE=1 SV=1 && PF00628:PHD-finger	PHD	PHD
gene-CQW23_17391	1108.5	1513.79	791.414	243.743	313.086	65.5404	1137.9	207.456	2.45592	8.03697e-06	0.000743659	CQW23_17391	CM008449.1	220725577	220726966	+	777	protein_coding	Myb-related protein && sp|Q7XBH4|MYB4_ORYSJ Transcription factor MYB4 OS=Oryza sativa subsp. japonica OX=39947 GN=MYB4 PE=2 SV=2 && PF00249:Myb-like DNA-binding domain	MYB	MYB->MYB
gene-CQW23_24533	1937.79	1948.36	1885.83	598.81	874.546	435.116	1924	636.157	1.59663	8.93879e-06	0.000815217	CQW23_24533	CM008452.1	214418268	214420599	-	1248	protein_coding	Myb family transcription factor APL && sp|Q9SQQ9|PHL9_ARATH Myb-related protein 2 OS=Arabidopsis thaliana OX=3702 GN=MYR2 PE=1 SV=1 && PF00249:Myb-like DNA-binding domain|PF14379:MYB-CC type transfactor, LHEQLE motif	GARP-G2-like	GARP->GARP-G2-like
gene-CQW23_08450	695.239	579.827	937.637	36.327	216.971	43.6936	737.568	98.9973	2.89575	9.70095e-06	0.000876382	CQW23_08450	CM008445.1	264947666	264949878	+	924	protein_coding	NAC domain-containing protein 48 && sp|Q9C598|NAC81_ARATH Protein ATAF2 OS=Arabidopsis thaliana OX=3702 GN=NAC081 PE=1 SV=1 && PF02365:No apical meristem (NAM) protein	NAC	NAC
gene-CQW23_12089	193.225	250.898	129.641	824.975	576.687	686.354	191.255	696.005	-1.8661	1.0148e-05	0.000910693	CQW23_12089	CM008447.1	21980956	21988846	+	2676	protein_coding	Histidine kinase 3 && sp|Q9C5U0|AHK4_ARATH Histidine kinase 4 OS=Arabidopsis thaliana OX=3702 GN=AHK4 PE=1 SV=1 && PF00512:His Kinase A (phospho-acceptor) domain|PF00072:Response regulator receiver domain|PF02518:Histidine kinase-, DNA gyrase B-, and HSP90-like ATPase|PF03924:CHASE domain	Others	Others
gene-CQW23_02528	24.962	57.6226	56.5296	0	0	0	46.3714	0	7.9704	1.40694e-05	0.00119672	CQW23_02528	CM008443.1	231397356	231399630	+	1176	protein_coding	Homeobox-leucine zipper protein HOX27 && sp|P46665|HAT14_ARATH Homeobox-leucine zipper protein HAT14 OS=Arabidopsis thaliana OX=3702 GN=HAT14 PE=2 SV=3 && PF00046:Homeodomain|PF02183:Homeobox associated leucine zipper	HB-HD-ZIP	HB->HB-HD-ZIP
gene-CQW23_15241	22.1885	14.4056	7.53728	76.1695	166.535	226.661	14.7105	156.455	-3.41736	1.42726e-05	0.00121028	CQW23_15241	CM008448.1	228910367	228910876	-	510	protein_coding	Dehydration-responsive element-binding protein 3 && sp|Q9LYD3|DREB3_ARATH Dehydration-responsive element-binding protein 3 OS=Arabidopsis thaliana OX=3702 GN=DREB3 PE=2 SV=1 && PF00847:AP2 domain	AP2/ERF-ERF	AP2/ERF->AP2/ERF-ERF
gene-CQW23_00250	490.92	70.8278	325.61	14.0621	47.5814	23.6674	295.786	28.4369	3.37576	1.56779e-05	0.00131732	CQW23_00250	CM008443.1	4421389	4423090	+	1119	protein_coding	putative WRKY transcription factor 46 && sp|Q9SUP6|WRK53_ARATH Probable WRKY transcription factor 53 OS=Arabidopsis thaliana OX=3702 GN=WRKY53 PE=1 SV=1 && PF03106:WRKY DNA -binding domain	WRKY	WRKY
gene-CQW23_11174	0	15.6061	3.76864	60.9356	308.327	135.632	6.45825	168.298	-4.74122	1.59787e-05	0.00133853	CQW23_11174	CM008446.1	217295734	217312309	+	1806	protein_coding	Cell differentiation protein RCD1 -like protein && sp|P93286|CCMFC_ARATH Cytochrome c biogenesis CcmF C-terminal-like mitochondrial protein OS=Arabidopsis thaliana OX=3702 GN=CCMFC PE=1 SV=2 && PF00415:Regulator of chromosome condensation (RCC1) repeat|PF04078:Cell differentiation family, Rcd1-like	Rcd1-like	Rcd1-like
gene-CQW23_18702	502.939	414.162	2174.5	119.528	118.002	234.853	1030.54	157.461	2.71014	1.74231e-05	0.00144205	CQW23_18702	CM008450.1	18427988	18435491	+	1155	protein_coding	Tyramine N-feruloyltransferase 10/30 && sp|Q9SMB8|THT11_TOBAC Tyramine N-feruloyltransferase 4/11 OS=Nicotiana tabacum OX=4097 GN=THT4 PE=2 SV=1 && PF07727:Reverse transcriptase (RNA-dependent DNA polymerase)	GNAT	GNAT
gene-CQW23_00717	1402.5	811.518	1759.95	421.862	466.298	374.127	1324.66	420.762	1.65513	2.48646e-05	0.00191464	CQW23_00717	CM008443.1	21473779	21475474	-	693	protein_coding	hypothetical protein && sp|Q1G3Q4|RITF1_ARATH Protein RGF1 INDUCIBLE TRANSCRIPTION FACTOR 1 OS=Arabidopsis thaliana OX=3702 GN=RITF1 PE=1 SV=1 && PF04640:PLATZ transcription factor	PLATZ	PLATZ
gene-CQW23_10978	9.2452	24.0094	9.79846	151.167	144.647	101.041	14.351	132.285	-3.22164	2.90209e-05	0.00215082	CQW23_10978	CM008446.1	212521416	212524594	+	684	protein_coding	Floral homeotic protein PMADS 1 && sp|Q07472|MADS1_PETHY Floral homeotic protein PMADS 1 OS=Petunia hybrida OX=4102 GN=PMADS1 PE=2 SV=1 && PF01486:K-box region|PF00319:SRF-type transcription factor (DNA-binding and dimerisation domain)	MADS-MIKC	MADS->MADS-MIKC
gene-CQW23_18454	85.9804	247.297	192.954	7.03103	19.9842	0	175.411	9.00507	4.28314	4.04286e-05	0.00282224	CQW23_18454	CM008450.1	3415093	3415827	+	735	protein_coding	Dehydration-responsive element-binding protein 1E && sp|Q9FJ93|DRE1D_ARATH Dehydration-responsive element-binding protein 1D OS=Arabidopsis thaliana OX=3702 GN=DREB1D PE=2 SV=1 && PF00847:AP2 domain	AP2/ERF-ERF	AP2/ERF->AP2/ERF-ERF
gene-CQW23_10331	1263.82	822.322	1291.89	324.599	483.427	393.243	1126.01	400.423	1.49156	5.86394e-05	0.00371523	CQW23_10331	CM008446.1	180357500	180361072	+	1761	protein_coding	NAC domain-containing protein 78 && sp|Q9XIC5|NAC17_ARATH NAC domain-containing protein 17 OS=Arabidopsis thaliana OX=3702 GN=NAC017 PE=2 SV=1 && PF02365:No apical meristem (NAM) protein	NAC	NAC
gene-CQW23_00509	408.638	1366.14	671.571	255.461	96.1144	177.505	815.448	176.36	2.20969	6.37215e-05	0.00397634	CQW23_00509	CM008443.1	12585774	12589258	-	744	protein_coding	Transcription factor bHLH35 && sp|Q2HIV9|BH035_ARATH Transcription factor bHLH35 OS=Arabidopsis thaliana OX=3702 GN=BHLH35 PE=2 SV=1 && PF00010:Helix-loop-helix DNA-binding domain	bHLH	bHLH
gene-CQW23_14748	56.3957	24.0094	34.6715	0	0	0	38.3589	0	7.69758	6.6932e-05	0.00414859	CQW23_14748	CM008448.1	203058648	203059675	-	846	protein_coding	NAC domain-containing protein 26 && sp|Q9LS24|NAC96_ARATH NAC domain-containing protein 96 OS=Arabidopsis thaliana OX=3702 GN=NAC096 PE=1 SV=1 && PF02365:No apical meristem (NAM) protein	NAC	NAC
gene-CQW23_27303	43.4525	37.2146	110.798	0	2.85488	0	63.8217	0.951628	6.03189	6.71195e-05	0.0041509	CQW23_27303	CM008454.1	4498514	4500611	+	903	protein_coding	Myb-related protein && sp|Q9C7U7|MYB20_ARATH Transcription factor MYB20 OS=Arabidopsis thaliana OX=3702 GN=MYB20 PE=2 SV=1 && PF00249:Myb-like DNA-binding domain	MYB	MYB->MYB
gene-CQW23_31186	859.804	775.504	211.044	134.762	159.873	78.2844	615.451	124.306	2.30767	7.73229e-05	0.00464677	CQW23_31186	MLFT02000139.1	375470	376833	-	501	protein_coding	putative WRKY transcription factor 13 && sp|Q8VWQ5|WRK50_ARATH Probable WRKY transcription factor 50 OS=Arabidopsis thaliana OX=3702 GN=WRKY50 PE=2 SV=1 && PF03106:WRKY DNA -binding domain	WRKY	WRKY
novel.2893	0	0	0	18.7494	13.3228	87.3872	0	39.8198	-7.84494	9.68916e-05	0.00565078	-	CM008446.1	206145043	206148541	+	1263	-	sp|Q9FJ07|MY111_ARATH Transcription factor MYB111 OS=Arabidopsis thaliana OX=3702 GN=MYB111 PE=1 SV=1 && -	MYB	MYB->MYB
gene-CQW23_10045	1282.31	993.99	1316.01	338.662	596.671	331.343	1197.44	422.225	1.50374	9.76377e-05	0.00568231	CQW23_10045	CM008446.1	137619230	137620921	-	1692	protein_coding	hypothetical protein && sp|Q9SDQ3|SCL1_ARATH Scarecrow-like protein 1 OS=Arabidopsis thaliana OX=3702 GN=SCL1 PE=2 SV=1 && PF03514:GRAS domain family	GRAS	GRAS
gene-CQW23_19785	743.314	1241.29	1772.77	404.285	353.054	481.54	1252.46	412.96	1.60081	0.000107265	0.00607633	CQW23_19785	CM008450.1	183164822	183166639	-	1818	protein_coding	Transcription factor bHLH13 && sp|A0A3Q7ELQ2|MTB1_SOLLC Transcription factor MTB1 OS=Solanum lycopersicum OX=4081 GN=MTB1 PE=1 SV=1 && PF14215:bHLH-MYC and R2R3-MYB transcription factors N-terminal|PF00010:Helix-loop-helix DNA-binding domain	bHLH	bHLH
gene-CQW23_22412	0	110.443	82.9101	0	0	0	64.4511	0	8.44512	0.000110752	0.00623348	CQW23_22412	CM008451.1	172494042	172498025	-	675	protein_coding	hypothetical protein && sp|Q9FIX5|BH092_ARATH Transcription factor bHLH92 OS=Arabidopsis thaliana OX=3702 GN=BHLH92 PE=1 SV=1 && PF00010:Helix-loop-helix DNA-binding domain	bHLH	bHLH
gene-CQW23_05391	1214.82	1277.3	1297.92	503.891	582.396	285.829	1263.35	457.372	1.4662	0.000110942	0.00623348	CQW23_05391	CM008444.1	152972720	152976070	+	927	protein_coding	hypothetical protein && sp|P22335|HSF24_SOLPE Heat shock factor protein HSF24 OS=Solanum peruvianum OX=4082 GN=HSF24 PE=2 SV=1 && PF00447:HSF-type DNA-binding	HSF	HSF
gene-CQW23_27114	125.735	189.674	71.6041	12.8902	0	0	129.004	4.29674	4.94887	0.000141146	0.00772641	CQW23_27114	CM008453.1	261899532	261901733	-	672	protein_coding	putative WRKY transcription factor 59 && sp|Q93WU9|WRK51_ARATH Probable WRKY transcription factor 51 OS=Arabidopsis thaliana OX=3702 GN=WRKY51 PE=1 SV=1 && PF03106:WRKY DNA -binding domain	WRKY	WRKY
gene-CQW23_19467	327.28	174.068	433.394	71.4822	80.8884	26.3982	311.581	59.5896	2.38936	0.000148397	0.0080123	CQW23_19467	CM008450.1	144566776	144567513	-	738	protein_coding	Tyramine N-feruloyltransferase 10/30 && sp|Q9SMB8|THT11_TOBAC Tyramine N-feruloyltransferase 4/11 OS=Nicotiana tabacum OX=4097 GN=THT4 PE=2 SV=1 && PF00583:Acetyltransferase (GNAT) family	GNAT	GNAT
gene-CQW23_25617	370.733	260.502	325.61	49.2172	108.486	89.2078	318.948	82.3035	1.95208	0.000194278	0.00983631	CQW23_25617	CM008453.1	28502914	28505698	+	1308	protein_coding	hypothetical protein && sp|Q93ZL5|CDF2_ARATH Cyclic dof factor 2 OS=Arabidopsis thaliana OX=3702 GN=CDF2 PE=1 SV=2 && PF02701:Dof domain, zinc finger	C2C2-Dof	C2C2->C2C2-Dof
gene-CQW23_21506	96.1501	6.00235	18.0895	0	0	0	40.0806	0	7.76106	0.000197039	0.00992156	CQW23_21506	CM008451.1	42808757	42810191	-	870	protein_coding	Trihelix transcription factor GT-3b && sp|Q9SDW0|TGT3A_ARATH Trihelix transcription factor GT-3a OS=Arabidopsis thaliana OX=3702 GN=GT-3A PE=1 SV=1 && PF13837:Myb/SANT-like DNA-binding domain	Trihelix	Trihelix
gene-CQW23_22678	46.226	69.6273	100.246	5.8592	0	0	72.033	1.95307	5.27716	0.000218282	0.0106423	CQW23_22678	CM008451.1	183475497	183476219	-	723	protein_coding	Ethylene-responsive transcription factor 1B && sp|A0A3Q7I5Y9|ERFC3_SOLLC Ethylene-response factor C3 OS=Solanum lycopersicum OX=4081 GN=ERF.C.3 PE=2 SV=1 && PF00847:AP2 domain	AP2/ERF-ERF	AP2/ERF->AP2/ERF-ERF
gene-CQW23_06281	320.809	121.248	447.714	78.5132	53.2912	25.4879	296.59	52.4308	2.50477	0.000221098	0.0107417	CQW23_06281	CM008445.1	44467256	44469565	-	1053	protein_coding	NAC domain-containing protein 55 && sp|Q9SQL0|JA2_SOLLC NAC domain-containing protein JA2 OS=Solanum lycopersicum OX=4081 GN=JA2 PE=2 SV=1 && PF02365:No apical meristem (NAM) protein	NAC	NAC
gene-CQW23_11540	188.602	157.262	132.656	419.518	585.251	407.807	159.507	470.859	-1.5624	0.000238759	0.0114389	CQW23_11540	CM008447.1	5916114	5918114	-	552	protein_coding	Auxin-induced protein AUX22 && sp|P13088|AUX22_SOYBN Auxin-induced protein AUX22 OS=Glycine max OX=3847 GN=AUX22 PE=2 SV=1 && PF02309:AUX/IAA family	AUX/IAA	AUX/IAA
gene-CQW23_28194	665.655	177.67	1240.64	148.824	191.277	80.105	694.653	140.069	2.3113	0.000352128	0.0155003	CQW23_28194	CM008454.1	69865755	69867705	-	1503	protein_coding	Trihelix transcription factor GTL1 && sp|Q9C6K3|DF1_ARATH Trihelix transcription factor DF1 OS=Arabidopsis thaliana OX=3702 GN=DF1 PE=4 SV=1 && PF13837:Myb/SANT-like DNA-binding domain	Trihelix	Trihelix
gene-CQW23_26235	162.716	188.474	235.163	35.1552	10.4679	0	195.451	15.2077	3.69713	0.000362889	0.0157731	CQW23_26235	CM008453.1	155263645	155264160	+	516	protein_coding	hypothetical protein && sp|Q9SLD4|ZAT11_ARATH Zinc finger protein ZAT11 OS=Arabidopsis thaliana OX=3702 GN=ZAT11 PE=2 SV=1 && PF13912:C2H2-type zinc finger	C2H2	C2H2
gene-CQW23_27301	662.881	1394.95	2106.67	503.891	439.652	142.004	1388.17	361.849	1.94054	0.000411136	0.0171683	CQW23_27301	CM008454.1	4469011	4472917	+	654	protein_coding	hypothetical protein && sp|Q9M723|JAZ7_SOLLC Protein JAZ7 OS=Solanum lycopersicum OX=4081 GN=JAZ7 PE=1 SV=1 && PF09425:Divergent CCT motif|PF06200:tify domain	Tify	Tify
gene-CQW23_23817	602.787	343.335	133.41	59.7638	70.4205	101.041	359.844	77.0753	2.22124	0.000414694	0.0172908	CQW23_23817	CM008452.1	107009328	107010809	-	900	protein_coding	putative NAC domain-containing protein 94 && sp|I1LPE9|NAC6_SOYBN NAC domain-containing protein 6 OS=Glycine max OX=3847 GN=NAC6 PE=2 SV=1 && PF02365:No apical meristem (NAM) protein	NAC	NAC
gene-CQW23_26155	560.259	625.445	572.833	139.449	287.392	190.249	586.179	205.697	1.50951	0.000441271	0.0182339	CQW23_26155	CM008453.1	126788194	126793230	+	816	protein_coding	Squamosa promoter-binding-like protein 13A && sp|Q49I55|TGA1W_MAIZE Teosinte glume architecture 1 OS=Zea mays OX=4577 GN=TGA1 PE=1 SV=1 && PF03110:SBP domain	SBP	SBP
gene-CQW23_00636	0	6.00235	0	74.9977	31.4037	101.041	2.00078	69.1476	-5.21301	0.000444529	0.0182645	CQW23_00636	CM008443.1	17664270	17665055	-	786	protein_coding	putative transcriptional regulator RABBIT EARS && sp|O80942|ZFP10_ARATH Zinc finger protein 10 OS=Arabidopsis thaliana OX=3702 GN=ZFP10 PE=2 SV=1 && PF13912:C2H2-type zinc finger	C2H2	C2H2
gene-CQW23_27799	185.829	169.266	385.155	72.654	56.146	44.6039	246.75	57.8013	2.09737	0.000444866	0.0182645	CQW23_27799	CM008454.1	23788732	23790915	+	642	protein_coding	Transcription factor DIVARICATA && sp|Q8S9H7|DIV_ANTMA Transcription factor DIVARICATA OS=Antirrhinum majus OX=4151 GN=DIVARICATA PE=2 SV=1 && PF00249:Myb-like DNA-binding domain	MYB	MYB->MYB
gene-CQW23_03188	794.163	1571.42	1594.89	341.005	478.669	614.442	1320.16	478.039	1.46486	0.000451756	0.0184739	CQW23_03188	CM008444.1	10411391	10414370	+	2766	protein_coding	hypothetical protein && sp|Q9SD34|C3H44_ARATH Zinc finger CCCH domain-containing protein 44 OS=Arabidopsis thaliana OX=3702 GN=At3g51120 PE=2 SV=3 && PF02213:GYF domain	C3H	C3H
gene-CQW23_11766	111.867	202.88	228.38	493.344	428.233	766.459	181.042	562.679	-1.63602	0.00052642	0.0205487	CQW23_11766	CM008447.1	10558523	10565249	-	606	protein_coding	Ethylene-responsive transcription factor WIN1 && sp|Q9XI33|WIN1_ARATH Ethylene-responsive transcription factor WIN1 OS=Arabidopsis thaliana OX=3702 GN=WIN1 PE=2 SV=1 && -	AP2/ERF-ERF	AP2/ERF->AP2/ERF-ERF
gene-CQW23_18870	13.8678	58.8231	18.0895	0	0	0	30.2601	0	7.35247	0.000527023	0.0205487	CQW23_18870	CM008450.1	29988366	30012630	-	2064	protein_coding	hypothetical protein && sp|Q84WP3|REM17_ARATH B3 domain-containing protein REM17 OS=Arabidopsis thaliana OX=3702 GN=REM17 PE=2 SV=2 && PF02362:B3 DNA binding domain	B3	B3->B3
gene-CQW23_18422	842.238	238.894	478.617	28.1241	183.664	20.0262	519.916	77.2715	2.74907	0.000536992	0.0208199	CQW23_18422	CM008450.1	2221746	2223456	-	1095	protein_coding	hypothetical protein && sp|Q9SUP6|WRK53_ARATH Probable WRKY transcription factor 53 OS=Arabidopsis thaliana OX=3702 GN=WRKY53 PE=1 SV=1 && PF03106:WRKY DNA -binding domain	WRKY	WRKY
gene-CQW23_15630	943.011	278.509	2025.27	137.105	392.071	151.107	1082.26	226.761	2.25482	0.000559854	0.021374	CQW23_15630	CM008448.1	243124082	243125926	+	1845	protein_coding	ETHYLENE INSENSITIVE 3-like 1 protein && sp|O24606|EIN3_ARATH Protein ETHYLENE INSENSITIVE 3 OS=Arabidopsis thaliana OX=3702 GN=EIN3 PE=1 SV=1 && PF04873:Ethylene insensitive 3	EIL	EIL
gene-CQW23_22389	755.333	906.355	834.377	51.5609	387.313	131.991	832.022	190.288	2.12704	0.000594056	0.022222	CQW23_22389	CM008451.1	171481718	171482305	+	588	protein_coding	hypothetical protein && sp|O31633|YJCK_BACSU Putative [ribosomal protein S5]-alanine N-acetyltransferase OS=Bacillus subtilis (strain 168) OX=224308 GN=yjcK PE=3 SV=1 && PF13302:Acetyltransferase (GNAT) domain	GNAT	GNAT
gene-CQW23_08843	0	10.8042	140.193	0	0	0	50.3325	0	8.09044	0.000706629	0.0253689	CQW23_08843	CM008445.1	291813792	291815785	-	1185	protein_coding	Ethylene-responsive transcription factor && sp|Q9FGF8|ABR1_ARATH Ethylene-responsive transcription factor ABR1 OS=Arabidopsis thaliana OX=3702 GN=ABR1 PE=2 SV=1 && PF00847:AP2 domain	AP2/ERF-ERF	AP2/ERF->AP2/ERF-ERF
novel.1109	0	0	0	10.5466	39.0167	32.7702	0	27.4445	-7.30798	0.000728801	0.0260297	-	CM008444.1	142162298	142163317	+	504	-	sp|O81791|RKD5_ARATH Protein RKD5 OS=Arabidopsis thaliana OX=3702 GN=RKD5 PE=3 SV=1 && -	RWP-RK	RWP-RK
gene-CQW23_16996	449.317	418.964	639.161	167.573	143.696	24.5777	502.481	111.949	2.16852	0.000796303	0.0277347	CQW23_16996	CM008449.1	166315364	166319957	-	1746	protein_coding	Regulatory protein NPR3 && sp|E7BQV0|NPR1_MALHU BTB/POZ domain and ankyrin repeat-containing protein NPR1 OS=Malus hupehensis OX=106556 GN=NPR1 PE=2 SV=2 && PF12313:NPR1/NIM1 like defence protein C terminal|PF11900:Domain of unknown function (DUF3420)|PF12796:Ankyrin repeats (3 copies)|PF00651:BTB/POZ domain	TRAF	TRAF
gene-CQW23_30811	222.809	22.8089	593.938	15.2339	39.0167	0	279.852	18.0836	3.95286	0.00083903	0.0287412	CQW23_30811	MLFT02000096.1	407798	410367	-	1140	protein_coding	putative WRKY transcription factor 58 && sp|Q9ZQ70|WRKY3_ARATH Probable WRKY transcription factor 3 OS=Arabidopsis thaliana OX=3702 GN=WRKY3 PE=2 SV=1 && PF03106:WRKY DNA -binding domain	WRKY	WRKY
gene-CQW23_06618	68.4145	64.8254	263.051	21.0931	4.75814	0	132.097	8.61708	3.95829	0.000882674	0.0299762	CQW23_06618	CM008445.1	60457058	60458687	+	759	protein_coding	Transcription factor TT8 && sp|Q9LTS4|BH041_ARATH Putative transcription factor bHLH041 OS=Arabidopsis thaliana OX=3702 GN=BHLH41 PE=3 SV=1 && PF00010:Helix-loop-helix DNA-binding domain	bHLH	bHLH
novel.5251	1487.55	1414.15	2205.41	794.507	885.014	588.954	1702.37	756.158	1.17124	0.00089534	0.0302947	-	CM008449.1	13768356	13774606	-	1886	-	sp|O22300|LET12_SOLLC Homeobox protein knotted-1-like LET12 OS=Solanum lycopersicum OX=4081 GN=LET12 PE=2 SV=1 && PF03789:ELK domain|PF05920:Homeobox KN domain|PF03790:KNOX1 domain|PF03791:KNOX2 domain	HB-KNOX	HB->HB-KNOX
gene-CQW23_26606	384.6	338.533	30.1491	17.5776	37.1135	0	251.094	18.2304	3.78421	0.000907643	0.030636	CQW23_26606	CM008453.1	240513121	240513993	+	873	protein_coding	hypothetical protein && sp|Q9M0L0|DRE1A_ARATH Dehydration-responsive element-binding protein 1A OS=Arabidopsis thaliana OX=3702 GN=DREB1A PE=1 SV=2 && PF00847:AP2 domain	AP2/ERF-ERF	AP2/ERF->AP2/ERF-ERF
gene-CQW23_11120	170.112	152.46	174.865	374.989	301.666	1092.34	165.812	589.665	-1.83037	0.000940635	0.0315569	CQW23_11120	CM008446.1	215136617	215140530	-	1278	protein_coding	hypothetical protein && - && -	C2H2	C2H2
gene-CQW23_10479	2761.54	7943.52	5711.75	2733.9	1666.3	1978.96	5472.27	2126.39	1.36377	0.00109773	0.0355336	CQW23_10479	CM008446.1	192761491	192773387	-	2931	protein_coding	hypothetical protein && sp|Q9M9E8|FB92_ARATH F-box protein At1g78280 OS=Arabidopsis thaliana OX=3702 GN=At1g78280 PE=2 SV=3 && PF13621:Cupin-like domain|PF12937:F-box-like	Jumonji	Jumonji
gene-CQW23_19578	93.3765	75.6297	18.0895	5.8592	0	0	62.3652	1.95307	5.05786	0.00112667	0.035882	CQW23_19578	CM008450.1	173315806	173318457	-	795	protein_coding	hypothetical protein && sp|Q9SAH7|WRK40_ARATH Probable WRKY transcription factor 40 OS=Arabidopsis thaliana OX=3702 GN=WRKY40 PE=1 SV=1 && PF03106:WRKY DNA -binding domain	WRKY	WRKY
gene-CQW23_12646	2361.22	3212.46	4009.83	6780.26	6079	6332.84	3194.51	6397.37	-1.00178	0.00114224	0.0361051	CQW23_12646	CM008447.1	180467418	180470297	+	972	protein_coding	hypothetical protein && sp|Q940J1|ATB16_ARATH Homeobox-leucine zipper protein ATHB-16 OS=Arabidopsis thaliana OX=3702 GN=ATHB-16 PE=2 SV=2 && PF00046:Homeodomain|PF02183:Homeobox associated leucine zipper	HB-HD-ZIP	HB->HB-HD-ZIP
gene-CQW23_08000	3923.66	3025.19	3516.89	982.001	2271.54	1146.96	3488.58	1466.83	1.24979	0.00125976	0.0393056	CQW23_08000	CM008445.1	249436482	249440171	+	1902	protein_coding	NAC domain-containing protein 86 && sp|Q9LKG8|NAC91_ARATH NAC domain-containing protein 91 OS=Arabidopsis thaliana OX=3702 GN=NAC091 PE=1 SV=1 && PF02365:No apical meristem (NAM) protein	NAC	NAC
gene-CQW23_04853	391.072	524.606	719.056	216.79	223.633	90.1181	544.911	176.847	1.62486	0.00128541	0.039836	CQW23_04853	CM008444.1	142055990	142058515	+	1659	protein_coding	WRKY transcription factor 6 && sp|Q9C519|WRKY6_ARATH WRKY transcription factor 6 OS=Arabidopsis thaliana OX=3702 GN=WRKY6 PE=1 SV=1 && PF03106:WRKY DNA -binding domain	WRKY	WRKY
gene-CQW23_14611	1329.46	614.641	1815.73	298.819	650.914	249.418	1253.28	399.717	1.64884	0.00136315	0.0417577	CQW23_14611	CM008448.1	188170947	188172081	+	885	protein_coding	NAC domain-containing protein 48 && sp|Q39013|NAC2_ARATH NAC domain-containing protein 2 OS=Arabidopsis thaliana OX=3702 GN=NAC002 PE=1 SV=2 && PF02365:No apical meristem (NAM) protein	NAC	NAC
gene-CQW23_06825	0	0	0	11.7184	22.8391	37.3216	0	23.9597	-7.11205	0.00153958	0.0454216	CQW23_06825	CM008445.1	65340538	65348597	-	1122	protein_coding	Transcription factor bHLH66 && sp|Q9ZUG9|LRL1_ARATH Transcription factor LRL1 OS=Arabidopsis thaliana OX=3702 GN=LRL1 PE=1 SV=1 && PF00010:Helix-loop-helix DNA-binding domain	bHLH	bHLH
gene-CQW23_03661	29.5846	32.4127	11.3059	0	0	0	24.4344	0	7.0449	0.00156479	0.0459693	CQW23_03661	CM008444.1	87265839	87267070	-	897	protein_coding	Transcription factor TCP17 && sp|Q9S7W5|TCP13_ARATH Transcription factor TCP13 OS=Arabidopsis thaliana OX=3702 GN=TCP13 PE=1 SV=1 && PF03634:TCP family transcription factor	TCP	TCP
gene-CQW23_14796	6136.97	3787.49	5241.42	910.519	2650.28	202.083	5055.29	1254.3	2.0109	0.00165077	0.0478844	CQW23_14796	CM008448.1	205876511	205879035	+	1647	protein_coding	putative WRKY transcription factor 25 && sp|Q6IEQ7|WRK24_ORYSJ WRKY transcription factor WRKY24 OS=Oryza sativa subsp. japonica OX=39947 GN=WRKY24 PE=2 SV=1 && PF03106:WRKY DNA -binding domain	WRKY	WRKY
gene-CQW23_32564	0	6.00235	121.35	0	0	0	42.4508	0	7.84492	0.00171032	0.0488431	CQW23_32564	MLFT02000306.1	97955	103179	-	597	protein_coding	hypothetical protein && sp|Q8H395|TI10B_ORYSJ Protein TIFY 10b OS=Oryza sativa subsp. japonica OX=39947 GN=TIFY10B PE=1 SV=1 && PF09425:Divergent CCT motif|PF06200:tify domain	Tify	Tify
