# Supplementary material for: Transcriptome and Metabolome Reveal Key Genes from the Plant Hormone Signal Transduction Pathway Regulating Plant Height and Leaf Size in Capsicum baccatum
Source: Cells. 2024 May 13;13(10):827. doi: 10.3390/cells13100827 (PMC11119896; doi:10.3390/cells13100827)
Supplement: Supplementary file 1 [file cells-13-00827-s001.zip › Supplementary Table S7.xlsx]

## Sheet: CB112vsCB222_all_GOenrich_signi
Supplementary Table S7: CB112 vs CB222 GO enrichment analysis results
Category	GOID	Description	GeneRatio	BgRatio	pvalue	padj	geneID	geneName	Count	Up	Up_Gene_id	Down	Down_Gene_id
BP	GO:0006928	movement of cell or subcellular component	40/1389	80/7726	5.71917e-11	1.22962e-08	gene-CQW23_11977/gene-CQW23_11645/gene-CQW23_18041/gene-CQW23_27281/gene-CQW23_24536/novel.6561/gene-CQW23_21218/gene-CQW23_20840/gene-CQW23_06129/gene-CQW23_23006/gene-CQW23_13511/gene-CQW23_10732/gene-CQW23_22325/gene-CQW23_05006/gene-CQW23_15962/gene-CQW23_24048/novel.4203/gene-CQW23_07645/gene-CQW23_33459/gene-CQW23_21921/gene-CQW23_29148/gene-CQW23_01703/gene-CQW23_20197/gene-CQW23_11241/gen…	CQW23_11977/CQW23_11645/CQW23_18041/CQW23_27281/CQW23_24536/-/CQW23_21218/CQW23_20840/CQW23_06129/CQW23_23006/CQW23_13511/CQW23_10732/CQW23_22325/CQW23_05006/CQW23_15962/CQW23_24048/-/CQW23_07645/CQW23_33459/CQW23_21921/CQW23_29148/CQW23_01703/CQW23_20197/CQW23_11241/CQW23_10571/CQW23_17916/CQW23_06153/CQW23_00086/CQW23_18117/CQW23_20981/CQW23_03761/CQW23_26716/CQW23_01430/CQW23_29459/CQW23_29927…	40	3	novel.4203/gene-CQW23_21921/gene-CQW23_10249	37	gene-CQW23_11977/gene-CQW23_11645/gene-CQW23_18041/gene-CQW23_27281/gene-CQW23_24536/novel.6561/gene-CQW23_21218/gene-CQW23_20840/gene-CQW23_06129/gene-CQW23_23006/gene-CQW23_13511/gene-CQW23_10732/gene-CQW23_22325/gene-CQW23_05006/gene-CQW23_15962/gene-CQW23_24048/gene-CQW23_07645/gene-CQW23_33459/gene-CQW23_29148/gene-CQW23_01703/gene-CQW23_20197/gene-CQW23_11241/gene-CQW23_10571/gene-CQW23_179…
BP	GO:0007018	microtubule-based movement	40/1389	80/7726	5.71917e-11	1.22962e-08	gene-CQW23_11977/gene-CQW23_11645/gene-CQW23_18041/gene-CQW23_27281/gene-CQW23_24536/novel.6561/gene-CQW23_21218/gene-CQW23_20840/gene-CQW23_06129/gene-CQW23_23006/gene-CQW23_13511/gene-CQW23_10732/gene-CQW23_22325/gene-CQW23_05006/gene-CQW23_15962/gene-CQW23_24048/novel.4203/gene-CQW23_07645/gene-CQW23_33459/gene-CQW23_21921/gene-CQW23_29148/gene-CQW23_01703/gene-CQW23_20197/gene-CQW23_11241/gen…	CQW23_11977/CQW23_11645/CQW23_18041/CQW23_27281/CQW23_24536/-/CQW23_21218/CQW23_20840/CQW23_06129/CQW23_23006/CQW23_13511/CQW23_10732/CQW23_22325/CQW23_05006/CQW23_15962/CQW23_24048/-/CQW23_07645/CQW23_33459/CQW23_21921/CQW23_29148/CQW23_01703/CQW23_20197/CQW23_11241/CQW23_10571/CQW23_17916/CQW23_06153/CQW23_00086/CQW23_18117/CQW23_20981/CQW23_03761/CQW23_26716/CQW23_01430/CQW23_29459/CQW23_29927…	40	3	novel.4203/gene-CQW23_21921/gene-CQW23_10249	37	gene-CQW23_11977/gene-CQW23_11645/gene-CQW23_18041/gene-CQW23_27281/gene-CQW23_24536/novel.6561/gene-CQW23_21218/gene-CQW23_20840/gene-CQW23_06129/gene-CQW23_23006/gene-CQW23_13511/gene-CQW23_10732/gene-CQW23_22325/gene-CQW23_05006/gene-CQW23_15962/gene-CQW23_24048/gene-CQW23_07645/gene-CQW23_33459/gene-CQW23_29148/gene-CQW23_01703/gene-CQW23_20197/gene-CQW23_11241/gene-CQW23_10571/gene-CQW23_179…
BP	GO:0007017	microtubule-based process	43/1389	91/7726	1.1502e-10	1.64862e-08	gene-CQW23_11977/gene-CQW23_11645/gene-CQW23_18041/gene-CQW23_27281/gene-CQW23_24536/novel.6561/gene-CQW23_21218/gene-CQW23_20840/gene-CQW23_06129/gene-CQW23_23006/gene-CQW23_13511/gene-CQW23_10732/gene-CQW23_22325/gene-CQW23_05006/gene-CQW23_15962/gene-CQW23_24048/novel.4203/gene-CQW23_07645/gene-CQW23_33459/gene-CQW23_21921/gene-CQW23_17779/gene-CQW23_29148/gene-CQW23_01703/gene-CQW23_20197/gen…	CQW23_11977/CQW23_11645/CQW23_18041/CQW23_27281/CQW23_24536/-/CQW23_21218/CQW23_20840/CQW23_06129/CQW23_23006/CQW23_13511/CQW23_10732/CQW23_22325/CQW23_05006/CQW23_15962/CQW23_24048/-/CQW23_07645/CQW23_33459/CQW23_21921/CQW23_17779/CQW23_29148/CQW23_01703/CQW23_20197/CQW23_11241/CQW23_10571/CQW23_17916/CQW23_06049/CQW23_06153/CQW23_00086/CQW23_18117/CQW23_20981/CQW23_03761/CQW23_26716/CQW23_01430…	43	5	novel.4203/gene-CQW23_21921/gene-CQW23_17779/gene-CQW23_06049/gene-CQW23_10249	38	gene-CQW23_11977/gene-CQW23_11645/gene-CQW23_18041/gene-CQW23_27281/gene-CQW23_24536/novel.6561/gene-CQW23_21218/gene-CQW23_20840/gene-CQW23_06129/gene-CQW23_23006/gene-CQW23_13511/gene-CQW23_10732/gene-CQW23_22325/gene-CQW23_05006/gene-CQW23_15962/gene-CQW23_24048/gene-CQW23_07645/gene-CQW23_33459/gene-CQW23_29148/gene-CQW23_01703/gene-CQW23_20197/gene-CQW23_11241/gene-CQW23_10571/gene-CQW23_179…
BP	GO:0006260	DNA replication	28/1389	54/7726	1.58344e-08	1.7022e-06	gene-CQW23_04174/gene-CQW23_04731/gene-CQW23_11850/gene-CQW23_15874/gene-CQW23_16433/gene-CQW23_08495/gene-CQW23_24816/gene-CQW23_02681/gene-CQW23_08844/gene-CQW23_01434/gene-CQW23_00240/gene-CQW23_20763/gene-CQW23_08223/gene-CQW23_25747/gene-CQW23_15666/gene-CQW23_08531/gene-CQW23_05373/gene-CQW23_14140/gene-CQW23_21404/gene-CQW23_20993/gene-CQW23_20460/gene-CQW23_19655/gene-CQW23_21254/gene-CQW…	CQW23_04174/CQW23_04731/CQW23_11850/CQW23_15874/CQW23_16433/CQW23_08495/CQW23_24816/CQW23_02681/CQW23_08844/CQW23_01434/CQW23_00240/CQW23_20763/CQW23_08223/CQW23_25747/CQW23_15666/CQW23_08531/CQW23_05373/CQW23_14140/CQW23_21404/CQW23_20993/CQW23_20460/CQW23_19655/CQW23_21254/CQW23_01012/CQW23_33235/CQW23_27092/CQW23_04168/CQW23_07961	28	0		28	gene-CQW23_04174/gene-CQW23_04731/gene-CQW23_11850/gene-CQW23_15874/gene-CQW23_16433/gene-CQW23_08495/gene-CQW23_24816/gene-CQW23_02681/gene-CQW23_08844/gene-CQW23_01434/gene-CQW23_00240/gene-CQW23_20763/gene-CQW23_08223/gene-CQW23_25747/gene-CQW23_15666/gene-CQW23_08531/gene-CQW23_05373/gene-CQW23_14140/gene-CQW23_21404/gene-CQW23_20993/gene-CQW23_20460/gene-CQW23_19655/gene-CQW23_21254/gene-CQW…
BP	GO:0006261	DNA-dependent DNA replication	11/1389	15/7726	4.10438e-06	0.000352977	gene-CQW23_04174/gene-CQW23_04731/gene-CQW23_16433/gene-CQW23_08495/gene-CQW23_24816/gene-CQW23_02681/gene-CQW23_01434/gene-CQW23_00240/gene-CQW23_08531/gene-CQW23_21254/gene-CQW23_04168	CQW23_04174/CQW23_04731/CQW23_16433/CQW23_08495/CQW23_24816/CQW23_02681/CQW23_01434/CQW23_00240/CQW23_08531/CQW23_21254/CQW23_04168	11	0		11	gene-CQW23_04174/gene-CQW23_04731/gene-CQW23_16433/gene-CQW23_08495/gene-CQW23_24816/gene-CQW23_02681/gene-CQW23_01434/gene-CQW23_00240/gene-CQW23_08531/gene-CQW23_21254/gene-CQW23_04168
BP	GO:0006073	cellular glucan metabolic process	28/1389	69/7726	8.70322e-06	0.000467798	gene-CQW23_22952/gene-CQW23_17146/gene-CQW23_01277/gene-CQW23_33953/novel.3913/gene-CQW23_22331/gene-CQW23_02436/gene-CQW23_10278/gene-CQW23_21131/gene-CQW23_08212/gene-CQW23_00670/gene-CQW23_07112/gene-CQW23_30073/gene-CQW23_07587/gene-CQW23_00841/gene-CQW23_06901/novel.183/gene-CQW23_03975/gene-CQW23_02069/gene-CQW23_28566/gene-CQW23_16333/gene-CQW23_17436/gene-CQW23_04266/gene-CQW23_28209/gene…	CQW23_22952/CQW23_17146/CQW23_01277/CQW23_33953/-/CQW23_22331/CQW23_02436/CQW23_10278/CQW23_21131/CQW23_08212/CQW23_00670/CQW23_07112/CQW23_30073/CQW23_07587/CQW23_00841/CQW23_06901/-/CQW23_03975/CQW23_02069/CQW23_28566/CQW23_16333/CQW23_17436/CQW23_04266/CQW23_28209/CQW23_16193/CQW23_17437/CQW23_25972/CQW23_06172	28	5	gene-CQW23_02436/gene-CQW23_07112/gene-CQW23_07587/gene-CQW23_16193/gene-CQW23_25972	23	gene-CQW23_22952/gene-CQW23_17146/gene-CQW23_01277/gene-CQW23_33953/novel.3913/gene-CQW23_22331/gene-CQW23_10278/gene-CQW23_21131/gene-CQW23_08212/gene-CQW23_00670/gene-CQW23_30073/gene-CQW23_00841/gene-CQW23_06901/novel.183/gene-CQW23_03975/gene-CQW23_02069/gene-CQW23_28566/gene-CQW23_16333/gene-CQW23_17436/gene-CQW23_04266/gene-CQW23_28209/gene-CQW23_17437/gene-CQW23_06172
BP	GO:0044042	glucan metabolic process	28/1389	69/7726	8.70322e-06	0.000467798	gene-CQW23_22952/gene-CQW23_17146/gene-CQW23_01277/gene-CQW23_33953/novel.3913/gene-CQW23_22331/gene-CQW23_02436/gene-CQW23_10278/gene-CQW23_21131/gene-CQW23_08212/gene-CQW23_00670/gene-CQW23_07112/gene-CQW23_30073/gene-CQW23_07587/gene-CQW23_00841/gene-CQW23_06901/novel.183/gene-CQW23_03975/gene-CQW23_02069/gene-CQW23_28566/gene-CQW23_16333/gene-CQW23_17436/gene-CQW23_04266/gene-CQW23_28209/gene…	CQW23_22952/CQW23_17146/CQW23_01277/CQW23_33953/-/CQW23_22331/CQW23_02436/CQW23_10278/CQW23_21131/CQW23_08212/CQW23_00670/CQW23_07112/CQW23_30073/CQW23_07587/CQW23_00841/CQW23_06901/-/CQW23_03975/CQW23_02069/CQW23_28566/CQW23_16333/CQW23_17436/CQW23_04266/CQW23_28209/CQW23_16193/CQW23_17437/CQW23_25972/CQW23_06172	28	5	gene-CQW23_02436/gene-CQW23_07112/gene-CQW23_07587/gene-CQW23_16193/gene-CQW23_25972	23	gene-CQW23_22952/gene-CQW23_17146/gene-CQW23_01277/gene-CQW23_33953/novel.3913/gene-CQW23_22331/gene-CQW23_10278/gene-CQW23_21131/gene-CQW23_08212/gene-CQW23_00670/gene-CQW23_30073/gene-CQW23_00841/gene-CQW23_06901/novel.183/gene-CQW23_03975/gene-CQW23_02069/gene-CQW23_28566/gene-CQW23_16333/gene-CQW23_17436/gene-CQW23_04266/gene-CQW23_28209/gene-CQW23_17437/gene-CQW23_06172
BP	GO:0044264	cellular polysaccharide metabolic process	28/1389	69/7726	8.70322e-06	0.000467798	gene-CQW23_22952/gene-CQW23_17146/gene-CQW23_01277/gene-CQW23_33953/novel.3913/gene-CQW23_22331/gene-CQW23_02436/gene-CQW23_10278/gene-CQW23_21131/gene-CQW23_08212/gene-CQW23_00670/gene-CQW23_07112/gene-CQW23_30073/gene-CQW23_07587/gene-CQW23_00841/gene-CQW23_06901/novel.183/gene-CQW23_03975/gene-CQW23_02069/gene-CQW23_28566/gene-CQW23_16333/gene-CQW23_17436/gene-CQW23_04266/gene-CQW23_28209/gene…	CQW23_22952/CQW23_17146/CQW23_01277/CQW23_33953/-/CQW23_22331/CQW23_02436/CQW23_10278/CQW23_21131/CQW23_08212/CQW23_00670/CQW23_07112/CQW23_30073/CQW23_07587/CQW23_00841/CQW23_06901/-/CQW23_03975/CQW23_02069/CQW23_28566/CQW23_16333/CQW23_17436/CQW23_04266/CQW23_28209/CQW23_16193/CQW23_17437/CQW23_25972/CQW23_06172	28	5	gene-CQW23_02436/gene-CQW23_07112/gene-CQW23_07587/gene-CQW23_16193/gene-CQW23_25972	23	gene-CQW23_22952/gene-CQW23_17146/gene-CQW23_01277/gene-CQW23_33953/novel.3913/gene-CQW23_22331/gene-CQW23_10278/gene-CQW23_21131/gene-CQW23_08212/gene-CQW23_00670/gene-CQW23_30073/gene-CQW23_00841/gene-CQW23_06901/novel.183/gene-CQW23_03975/gene-CQW23_02069/gene-CQW23_28566/gene-CQW23_16333/gene-CQW23_17436/gene-CQW23_04266/gene-CQW23_28209/gene-CQW23_17437/gene-CQW23_06172
BP	GO:0005976	polysaccharide metabolic process	31/1389	81/7726	1.21476e-05	0.000580385	gene-CQW23_22952/gene-CQW23_17146/gene-CQW23_01277/gene-CQW23_33953/novel.3913/gene-CQW23_22331/gene-CQW23_02436/gene-CQW23_10278/gene-CQW23_21131/gene-CQW23_08212/gene-CQW23_00670/gene-CQW23_07112/gene-CQW23_30073/gene-CQW23_07587/gene-CQW23_00841/gene-CQW23_06901/novel.183/gene-CQW23_00175/gene-CQW23_03975/gene-CQW23_02069/gene-CQW23_28566/gene-CQW23_16333/gene-CQW23_17436/gene-CQW23_04266/gene…	CQW23_22952/CQW23_17146/CQW23_01277/CQW23_33953/-/CQW23_22331/CQW23_02436/CQW23_10278/CQW23_21131/CQW23_08212/CQW23_00670/CQW23_07112/CQW23_30073/CQW23_07587/CQW23_00841/CQW23_06901/-/CQW23_00175/CQW23_03975/CQW23_02069/CQW23_28566/CQW23_16333/CQW23_17436/CQW23_04266/CQW23_28209/CQW23_19410/CQW23_16193/CQW23_17437/CQW23_25972/CQW23_17157/CQW23_06172	31	8	gene-CQW23_02436/gene-CQW23_07112/gene-CQW23_07587/gene-CQW23_00175/gene-CQW23_19410/gene-CQW23_16193/gene-CQW23_25972/gene-CQW23_17157	23	gene-CQW23_22952/gene-CQW23_17146/gene-CQW23_01277/gene-CQW23_33953/novel.3913/gene-CQW23_22331/gene-CQW23_10278/gene-CQW23_21131/gene-CQW23_08212/gene-CQW23_00670/gene-CQW23_30073/gene-CQW23_00841/gene-CQW23_06901/novel.183/gene-CQW23_03975/gene-CQW23_02069/gene-CQW23_28566/gene-CQW23_16333/gene-CQW23_17436/gene-CQW23_04266/gene-CQW23_28209/gene-CQW23_17437/gene-CQW23_06172
BP	GO:0000271	polysaccharide biosynthetic process	19/1389	41/7726	2.6709e-05	0.000820348	gene-CQW23_01277/novel.3913/gene-CQW23_22331/gene-CQW23_10278/gene-CQW23_08212/gene-CQW23_00670/gene-CQW23_07112/gene-CQW23_07587/gene-CQW23_00841/gene-CQW23_06901/novel.183/gene-CQW23_03975/gene-CQW23_02069/gene-CQW23_28566/gene-CQW23_16333/gene-CQW23_17436/gene-CQW23_04266/gene-CQW23_28209/gene-CQW23_17437	CQW23_01277/-/CQW23_22331/CQW23_10278/CQW23_08212/CQW23_00670/CQW23_07112/CQW23_07587/CQW23_00841/CQW23_06901/-/CQW23_03975/CQW23_02069/CQW23_28566/CQW23_16333/CQW23_17436/CQW23_04266/CQW23_28209/CQW23_17437	19	2	gene-CQW23_07112/gene-CQW23_07587	17	gene-CQW23_01277/novel.3913/gene-CQW23_22331/gene-CQW23_10278/gene-CQW23_08212/gene-CQW23_00670/gene-CQW23_00841/gene-CQW23_06901/novel.183/gene-CQW23_03975/gene-CQW23_02069/gene-CQW23_28566/gene-CQW23_16333/gene-CQW23_17436/gene-CQW23_04266/gene-CQW23_28209/gene-CQW23_17437
BP	GO:0009250	glucan biosynthetic process	19/1389	41/7726	2.6709e-05	0.000820348	gene-CQW23_01277/novel.3913/gene-CQW23_22331/gene-CQW23_10278/gene-CQW23_08212/gene-CQW23_00670/gene-CQW23_07112/gene-CQW23_07587/gene-CQW23_00841/gene-CQW23_06901/novel.183/gene-CQW23_03975/gene-CQW23_02069/gene-CQW23_28566/gene-CQW23_16333/gene-CQW23_17436/gene-CQW23_04266/gene-CQW23_28209/gene-CQW23_17437	CQW23_01277/-/CQW23_22331/CQW23_10278/CQW23_08212/CQW23_00670/CQW23_07112/CQW23_07587/CQW23_00841/CQW23_06901/-/CQW23_03975/CQW23_02069/CQW23_28566/CQW23_16333/CQW23_17436/CQW23_04266/CQW23_28209/CQW23_17437	19	2	gene-CQW23_07112/gene-CQW23_07587	17	gene-CQW23_01277/novel.3913/gene-CQW23_22331/gene-CQW23_10278/gene-CQW23_08212/gene-CQW23_00670/gene-CQW23_00841/gene-CQW23_06901/novel.183/gene-CQW23_03975/gene-CQW23_02069/gene-CQW23_28566/gene-CQW23_16333/gene-CQW23_17436/gene-CQW23_04266/gene-CQW23_28209/gene-CQW23_17437
BP	GO:0033692	cellular polysaccharide biosynthetic process	19/1389	41/7726	2.6709e-05	0.000820348	gene-CQW23_01277/novel.3913/gene-CQW23_22331/gene-CQW23_10278/gene-CQW23_08212/gene-CQW23_00670/gene-CQW23_07112/gene-CQW23_07587/gene-CQW23_00841/gene-CQW23_06901/novel.183/gene-CQW23_03975/gene-CQW23_02069/gene-CQW23_28566/gene-CQW23_16333/gene-CQW23_17436/gene-CQW23_04266/gene-CQW23_28209/gene-CQW23_17437	CQW23_01277/-/CQW23_22331/CQW23_10278/CQW23_08212/CQW23_00670/CQW23_07112/CQW23_07587/CQW23_00841/CQW23_06901/-/CQW23_03975/CQW23_02069/CQW23_28566/CQW23_16333/CQW23_17436/CQW23_04266/CQW23_28209/CQW23_17437	19	2	gene-CQW23_07112/gene-CQW23_07587	17	gene-CQW23_01277/novel.3913/gene-CQW23_22331/gene-CQW23_10278/gene-CQW23_08212/gene-CQW23_00670/gene-CQW23_00841/gene-CQW23_06901/novel.183/gene-CQW23_03975/gene-CQW23_02069/gene-CQW23_28566/gene-CQW23_16333/gene-CQW23_17436/gene-CQW23_04266/gene-CQW23_28209/gene-CQW23_17437
BP	GO:0051273	beta-glucan metabolic process	19/1389	41/7726	2.6709e-05	0.000820348	gene-CQW23_01277/novel.3913/gene-CQW23_22331/gene-CQW23_10278/gene-CQW23_08212/gene-CQW23_00670/gene-CQW23_07112/gene-CQW23_07587/gene-CQW23_00841/gene-CQW23_06901/novel.183/gene-CQW23_03975/gene-CQW23_02069/gene-CQW23_28566/gene-CQW23_16333/gene-CQW23_17436/gene-CQW23_04266/gene-CQW23_28209/gene-CQW23_17437	CQW23_01277/-/CQW23_22331/CQW23_10278/CQW23_08212/CQW23_00670/CQW23_07112/CQW23_07587/CQW23_00841/CQW23_06901/-/CQW23_03975/CQW23_02069/CQW23_28566/CQW23_16333/CQW23_17436/CQW23_04266/CQW23_28209/CQW23_17437	19	2	gene-CQW23_07112/gene-CQW23_07587	17	gene-CQW23_01277/novel.3913/gene-CQW23_22331/gene-CQW23_10278/gene-CQW23_08212/gene-CQW23_00670/gene-CQW23_00841/gene-CQW23_06901/novel.183/gene-CQW23_03975/gene-CQW23_02069/gene-CQW23_28566/gene-CQW23_16333/gene-CQW23_17436/gene-CQW23_04266/gene-CQW23_28209/gene-CQW23_17437
BP	GO:0051274	beta-glucan biosynthetic process	19/1389	41/7726	2.6709e-05	0.000820348	gene-CQW23_01277/novel.3913/gene-CQW23_22331/gene-CQW23_10278/gene-CQW23_08212/gene-CQW23_00670/gene-CQW23_07112/gene-CQW23_07587/gene-CQW23_00841/gene-CQW23_06901/novel.183/gene-CQW23_03975/gene-CQW23_02069/gene-CQW23_28566/gene-CQW23_16333/gene-CQW23_17436/gene-CQW23_04266/gene-CQW23_28209/gene-CQW23_17437	CQW23_01277/-/CQW23_22331/CQW23_10278/CQW23_08212/CQW23_00670/CQW23_07112/CQW23_07587/CQW23_00841/CQW23_06901/-/CQW23_03975/CQW23_02069/CQW23_28566/CQW23_16333/CQW23_17436/CQW23_04266/CQW23_28209/CQW23_17437	19	2	gene-CQW23_07112/gene-CQW23_07587	17	gene-CQW23_01277/novel.3913/gene-CQW23_22331/gene-CQW23_10278/gene-CQW23_08212/gene-CQW23_00670/gene-CQW23_00841/gene-CQW23_06901/novel.183/gene-CQW23_03975/gene-CQW23_02069/gene-CQW23_28566/gene-CQW23_16333/gene-CQW23_17436/gene-CQW23_04266/gene-CQW23_28209/gene-CQW23_17437
BP	GO:0005975	carbohydrate metabolic process	118/1389	479/7726	9.96151e-05	0.00265869	gene-CQW23_22312/gene-CQW23_25286/gene-CQW23_09050/gene-CQW23_22952/gene-CQW23_19943/gene-CQW23_17146/gene-CQW23_01277/gene-CQW23_22313/gene-CQW23_33953/novel.3913/gene-CQW23_17190/gene-CQW23_27653/gene-CQW23_22331/gene-CQW23_08349/gene-CQW23_16915/gene-CQW23_02436/gene-CQW23_10511/gene-CQW23_10653/gene-CQW23_21081/gene-CQW23_01419/gene-CQW23_16821/novel.628/gene-CQW23_32782/gene-CQW23_05562/gene…	CQW23_22312/CQW23_25286/CQW23_09050/CQW23_22952/CQW23_19943/CQW23_17146/CQW23_01277/CQW23_22313/CQW23_33953/-/CQW23_17190/CQW23_27653/CQW23_22331/CQW23_08349/CQW23_16915/CQW23_02436/CQW23_10511/CQW23_10653/CQW23_21081/CQW23_01419/CQW23_16821/-/CQW23_32782/CQW23_05562/CQW23_10507/CQW23_10278/CQW23_08697/CQW23_02675/CQW23_26682/CQW23_11927/CQW23_20545/CQW23_23799/CQW23_12049/CQW23_18119/CQW23_28665…	118	35	gene-CQW23_09050/gene-CQW23_02436/gene-CQW23_10653/gene-CQW23_01419/gene-CQW23_16821/novel.628/gene-CQW23_11927/gene-CQW23_20545/gene-CQW23_18119/gene-CQW23_07366/gene-CQW23_29959/gene-CQW23_11222/gene-CQW23_07112/gene-CQW23_08923/gene-CQW23_07587/gene-CQW23_05010/gene-CQW23_22943/gene-CQW23_27666/gene-CQW23_00175/gene-CQW23_10489/gene-CQW23_28629/gene-CQW23_30510/gene-CQW23_11071/gene-CQW23_2109…	83	gene-CQW23_22312/gene-CQW23_25286/gene-CQW23_22952/gene-CQW23_19943/gene-CQW23_17146/gene-CQW23_01277/gene-CQW23_22313/gene-CQW23_33953/novel.3913/gene-CQW23_17190/gene-CQW23_27653/gene-CQW23_22331/gene-CQW23_08349/gene-CQW23_16915/gene-CQW23_10511/gene-CQW23_21081/gene-CQW23_32782/gene-CQW23_05562/gene-CQW23_10507/gene-CQW23_10278/gene-CQW23_08697/gene-CQW23_02675/gene-CQW23_26682/gene-CQW23_237…
BP	GO:0044262	cellular carbohydrate metabolic process	36/1389	109/7726	0.000102798	0.00265869	gene-CQW23_22952/gene-CQW23_17146/gene-CQW23_01277/gene-CQW23_33953/novel.3913/gene-CQW23_22331/gene-CQW23_16915/gene-CQW23_02436/gene-CQW23_32782/gene-CQW23_10278/gene-CQW23_21131/gene-CQW23_08212/gene-CQW23_00670/gene-CQW23_07112/gene-CQW23_30073/gene-CQW23_07587/gene-CQW23_00841/gene-CQW23_22943/gene-CQW23_06901/novel.183/gene-CQW23_03975/gene-CQW23_02069/gene-CQW23_28566/gene-CQW23_16333/gene…	CQW23_22952/CQW23_17146/CQW23_01277/CQW23_33953/-/CQW23_22331/CQW23_16915/CQW23_02436/CQW23_32782/CQW23_10278/CQW23_21131/CQW23_08212/CQW23_00670/CQW23_07112/CQW23_30073/CQW23_07587/CQW23_00841/CQW23_22943/CQW23_06901/-/CQW23_03975/CQW23_02069/CQW23_28566/CQW23_16333/CQW23_17436/CQW23_06600/CQW23_04266/CQW23_28209/CQW23_16193/CQW23_00697/-/CQW23_17437/CQW23_25972/CQW23_23326/CQW23_04809/CQW23_061…	36	7	gene-CQW23_02436/gene-CQW23_07112/gene-CQW23_07587/gene-CQW23_22943/gene-CQW23_16193/novel.6497/gene-CQW23_25972	29	gene-CQW23_22952/gene-CQW23_17146/gene-CQW23_01277/gene-CQW23_33953/novel.3913/gene-CQW23_22331/gene-CQW23_16915/gene-CQW23_32782/gene-CQW23_10278/gene-CQW23_21131/gene-CQW23_08212/gene-CQW23_00670/gene-CQW23_30073/gene-CQW23_00841/gene-CQW23_06901/novel.183/gene-CQW23_03975/gene-CQW23_02069/gene-CQW23_28566/gene-CQW23_16333/gene-CQW23_17436/gene-CQW23_06600/gene-CQW23_04266/gene-CQW23_28209/gene…
BP	GO:0030243	cellulose metabolic process	14/1389	28/7726	0.000111294	0.00265869	novel.3913/gene-CQW23_22331/gene-CQW23_10278/gene-CQW23_00670/gene-CQW23_07112/gene-CQW23_07587/gene-CQW23_00841/gene-CQW23_06901/gene-CQW23_03975/gene-CQW23_02069/gene-CQW23_28566/gene-CQW23_16333/gene-CQW23_04266/gene-CQW23_28209	-/CQW23_22331/CQW23_10278/CQW23_00670/CQW23_07112/CQW23_07587/CQW23_00841/CQW23_06901/CQW23_03975/CQW23_02069/CQW23_28566/CQW23_16333/CQW23_04266/CQW23_28209	14	2	gene-CQW23_07112/gene-CQW23_07587	12	novel.3913/gene-CQW23_22331/gene-CQW23_10278/gene-CQW23_00670/gene-CQW23_00841/gene-CQW23_06901/gene-CQW23_03975/gene-CQW23_02069/gene-CQW23_28566/gene-CQW23_16333/gene-CQW23_04266/gene-CQW23_28209
BP	GO:0030244	cellulose biosynthetic process	14/1389	28/7726	0.000111294	0.00265869	novel.3913/gene-CQW23_22331/gene-CQW23_10278/gene-CQW23_00670/gene-CQW23_07112/gene-CQW23_07587/gene-CQW23_00841/gene-CQW23_06901/gene-CQW23_03975/gene-CQW23_02069/gene-CQW23_28566/gene-CQW23_16333/gene-CQW23_04266/gene-CQW23_28209	-/CQW23_22331/CQW23_10278/CQW23_00670/CQW23_07112/CQW23_07587/CQW23_00841/CQW23_06901/CQW23_03975/CQW23_02069/CQW23_28566/CQW23_16333/CQW23_04266/CQW23_28209	14	2	gene-CQW23_07112/gene-CQW23_07587	12	novel.3913/gene-CQW23_22331/gene-CQW23_10278/gene-CQW23_00670/gene-CQW23_00841/gene-CQW23_06901/gene-CQW23_03975/gene-CQW23_02069/gene-CQW23_28566/gene-CQW23_16333/gene-CQW23_04266/gene-CQW23_28209
BP	GO:0006270	DNA replication initiation	8/1389	12/7726	0.00026644	0.00602997	gene-CQW23_04174/gene-CQW23_04731/gene-CQW23_16433/gene-CQW23_08495/gene-CQW23_24816/gene-CQW23_02681/gene-CQW23_01434/gene-CQW23_04168	CQW23_04174/CQW23_04731/CQW23_16433/CQW23_08495/CQW23_24816/CQW23_02681/CQW23_01434/CQW23_04168	8	0		8	gene-CQW23_04174/gene-CQW23_04731/gene-CQW23_16433/gene-CQW23_08495/gene-CQW23_24816/gene-CQW23_02681/gene-CQW23_01434/gene-CQW23_04168
BP	GO:0034637	cellular carbohydrate biosynthetic process	23/1389	65/7726	0.000598993	0.0126799	gene-CQW23_01277/novel.3913/gene-CQW23_22331/gene-CQW23_32782/gene-CQW23_10278/gene-CQW23_08212/gene-CQW23_00670/gene-CQW23_07112/gene-CQW23_07587/gene-CQW23_00841/gene-CQW23_06901/novel.183/gene-CQW23_03975/gene-CQW23_02069/gene-CQW23_28566/gene-CQW23_16333/gene-CQW23_17436/gene-CQW23_04266/gene-CQW23_28209/gene-CQW23_00697/novel.6497/gene-CQW23_17437/gene-CQW23_23326	CQW23_01277/-/CQW23_22331/CQW23_32782/CQW23_10278/CQW23_08212/CQW23_00670/CQW23_07112/CQW23_07587/CQW23_00841/CQW23_06901/-/CQW23_03975/CQW23_02069/CQW23_28566/CQW23_16333/CQW23_17436/CQW23_04266/CQW23_28209/CQW23_00697/-/CQW23_17437/CQW23_23326	23	3	gene-CQW23_07112/gene-CQW23_07587/novel.6497	20	gene-CQW23_01277/novel.3913/gene-CQW23_22331/gene-CQW23_32782/gene-CQW23_10278/gene-CQW23_08212/gene-CQW23_00670/gene-CQW23_00841/gene-CQW23_06901/novel.183/gene-CQW23_03975/gene-CQW23_02069/gene-CQW23_28566/gene-CQW23_16333/gene-CQW23_17436/gene-CQW23_04266/gene-CQW23_28209/gene-CQW23_00697/gene-CQW23_17437/gene-CQW23_23326
BP	GO:0072330	monocarboxylic acid biosynthetic process	25/1389	73/7726	0.000619249	0.0126799	gene-CQW23_25168/gene-CQW23_25550/gene-CQW23_15741/gene-CQW23_01419/gene-CQW23_16821/gene-CQW23_19567/gene-CQW23_26246/gene-CQW23_18119/gene-CQW23_21414/gene-CQW23_05020/gene-CQW23_13851/gene-CQW23_08923/gene-CQW23_05010/gene-CQW23_26248/gene-CQW23_28934/gene-CQW23_30232/gene-CQW23_04828/gene-CQW23_09268/gene-CQW23_12173/gene-CQW23_03185/gene-CQW23_28562/gene-CQW23_18947/gene-CQW23_18149/gene-CQW…	CQW23_25168/CQW23_25550/CQW23_15741/CQW23_01419/CQW23_16821/CQW23_19567/CQW23_26246/CQW23_18119/CQW23_21414/CQW23_05020/CQW23_13851/CQW23_08923/CQW23_05010/CQW23_26248/CQW23_28934/CQW23_30232/CQW23_04828/CQW23_09268/CQW23_12173/CQW23_03185/CQW23_28562/CQW23_18947/CQW23_18149/CQW23_15793/CQW23_26250	25	9	gene-CQW23_01419/gene-CQW23_16821/gene-CQW23_18119/gene-CQW23_08923/gene-CQW23_05010/gene-CQW23_30232/gene-CQW23_12173/gene-CQW23_03185/gene-CQW23_18149	16	gene-CQW23_25168/gene-CQW23_25550/gene-CQW23_15741/gene-CQW23_19567/gene-CQW23_26246/gene-CQW23_21414/gene-CQW23_05020/gene-CQW23_13851/gene-CQW23_26248/gene-CQW23_28934/gene-CQW23_04828/gene-CQW23_09268/gene-CQW23_28562/gene-CQW23_18947/gene-CQW23_15793/gene-CQW23_26250
BP	GO:0006259	DNA metabolic process	58/1389	218/7726	0.000867687	0.0169593	novel.549/novel.6181/gene-CQW23_02901/gene-CQW23_04174/gene-CQW23_04731/gene-CQW23_11850/gene-CQW23_15874/gene-CQW23_16433/gene-CQW23_08495/gene-CQW23_24816/novel.6520/gene-CQW23_02681/gene-CQW23_08844/gene-CQW23_01434/gene-CQW23_00240/gene-CQW23_25182/gene-CQW23_20763/gene-CQW23_11633/gene-CQW23_08223/gene-CQW23_21102/gene-CQW23_04623/novel.10232/gene-CQW23_25747/gene-CQW23_15666/gene-CQW23_0853…	-/-/CQW23_02901/CQW23_04174/CQW23_04731/CQW23_11850/CQW23_15874/CQW23_16433/CQW23_08495/CQW23_24816/-/CQW23_02681/CQW23_08844/CQW23_01434/CQW23_00240/CQW23_25182/CQW23_20763/CQW23_11633/CQW23_08223/CQW23_21102/CQW23_04623/-/CQW23_25747/CQW23_15666/CQW23_08531/CQW23_05373/CQW23_19912/CQW23_14140/-/CQW23_06817/CQW23_19910/CQW23_32791/CQW23_21404/-/-/CQW23_20993/-/CQW23_17664/CQW23_20460/CQW23_10912…	58	9	novel.549/novel.10232/novel.5798/novel.2202/novel.661/novel.3051/novel.8563/novel.3282/novel.4975	49	novel.6181/gene-CQW23_02901/gene-CQW23_04174/gene-CQW23_04731/gene-CQW23_11850/gene-CQW23_15874/gene-CQW23_16433/gene-CQW23_08495/gene-CQW23_24816/novel.6520/gene-CQW23_02681/gene-CQW23_08844/gene-CQW23_01434/gene-CQW23_00240/gene-CQW23_25182/gene-CQW23_20763/gene-CQW23_11633/gene-CQW23_08223/gene-CQW23_21102/gene-CQW23_04623/gene-CQW23_25747/gene-CQW23_15666/gene-CQW23_08531/gene-CQW23_05373/gen…
BP	GO:0006633	fatty acid biosynthetic process	13/1389	31/7726	0.00159936	0.029901	gene-CQW23_25168/gene-CQW23_25550/gene-CQW23_15741/gene-CQW23_19567/gene-CQW23_26246/gene-CQW23_13851/gene-CQW23_26248/gene-CQW23_30232/gene-CQW23_09268/gene-CQW23_28562/gene-CQW23_18947/gene-CQW23_15793/gene-CQW23_26250	CQW23_25168/CQW23_25550/CQW23_15741/CQW23_19567/CQW23_26246/CQW23_13851/CQW23_26248/CQW23_30232/CQW23_09268/CQW23_28562/CQW23_18947/CQW23_15793/CQW23_26250	13	1	gene-CQW23_30232	12	gene-CQW23_25168/gene-CQW23_25550/gene-CQW23_15741/gene-CQW23_19567/gene-CQW23_26246/gene-CQW23_13851/gene-CQW23_26248/gene-CQW23_09268/gene-CQW23_28562/gene-CQW23_18947/gene-CQW23_15793/gene-CQW23_26250
CC	GO:0000785	chromatin	33/404	63/2711	1.84487e-12	1.03658e-10	gene-CQW23_02565/gene-CQW23_02229/gene-CQW23_15974/gene-CQW23_02543/gene-CQW23_07253/gene-CQW23_15675/gene-CQW23_02123/gene-CQW23_27758/gene-CQW23_02570/gene-CQW23_04370/gene-CQW23_20145/gene-CQW23_15946/gene-CQW23_26524/gene-CQW23_02227/gene-CQW23_02112/gene-CQW23_14204/gene-CQW23_20143/gene-CQW23_02546/gene-CQW23_22167/gene-CQW23_02202/gene-CQW23_15983/gene-CQW23_15973/gene-CQW23_27744/gene-CQW…	CQW23_02565/CQW23_02229/CQW23_15974/CQW23_02543/CQW23_07253/CQW23_15675/CQW23_02123/CQW23_27758/CQW23_02570/CQW23_04370/CQW23_20145/CQW23_15946/CQW23_26524/CQW23_02227/CQW23_02112/CQW23_14204/CQW23_20143/CQW23_02546/CQW23_22167/CQW23_02202/CQW23_15983/CQW23_15973/CQW23_27744/CQW23_26523/CQW23_13180/CQW23_15742/CQW23_15982/CQW23_19752/CQW23_27757/CQW23_12620/CQW23_21502/CQW23_22407/CQW23_12171	33	1	gene-CQW23_02202	32	gene-CQW23_02565/gene-CQW23_02229/gene-CQW23_15974/gene-CQW23_02543/gene-CQW23_07253/gene-CQW23_15675/gene-CQW23_02123/gene-CQW23_27758/gene-CQW23_02570/gene-CQW23_04370/gene-CQW23_20145/gene-CQW23_15946/gene-CQW23_26524/gene-CQW23_02227/gene-CQW23_02112/gene-CQW23_14204/gene-CQW23_20143/gene-CQW23_02546/gene-CQW23_22167/gene-CQW23_15983/gene-CQW23_15973/gene-CQW23_27744/gene-CQW23_26523/gene-CQW…
CC	GO:0000786	nucleosome	32/404	60/2711	2.12912e-12	1.03658e-10	gene-CQW23_02565/gene-CQW23_02229/gene-CQW23_15974/gene-CQW23_02543/gene-CQW23_07253/gene-CQW23_15675/gene-CQW23_02123/gene-CQW23_27758/gene-CQW23_02570/gene-CQW23_04370/gene-CQW23_20145/gene-CQW23_15946/gene-CQW23_26524/gene-CQW23_02227/gene-CQW23_02112/gene-CQW23_14204/gene-CQW23_20143/gene-CQW23_02546/gene-CQW23_22167/gene-CQW23_15983/gene-CQW23_15973/gene-CQW23_27744/gene-CQW23_26523/gene-CQW…	CQW23_02565/CQW23_02229/CQW23_15974/CQW23_02543/CQW23_07253/CQW23_15675/CQW23_02123/CQW23_27758/CQW23_02570/CQW23_04370/CQW23_20145/CQW23_15946/CQW23_26524/CQW23_02227/CQW23_02112/CQW23_14204/CQW23_20143/CQW23_02546/CQW23_22167/CQW23_15983/CQW23_15973/CQW23_27744/CQW23_26523/CQW23_13180/CQW23_15742/CQW23_15982/CQW23_19752/CQW23_27757/CQW23_12620/CQW23_21502/CQW23_22407/CQW23_12171	32	0		32	gene-CQW23_02565/gene-CQW23_02229/gene-CQW23_15974/gene-CQW23_02543/gene-CQW23_07253/gene-CQW23_15675/gene-CQW23_02123/gene-CQW23_27758/gene-CQW23_02570/gene-CQW23_04370/gene-CQW23_20145/gene-CQW23_15946/gene-CQW23_26524/gene-CQW23_02227/gene-CQW23_02112/gene-CQW23_14204/gene-CQW23_20143/gene-CQW23_02546/gene-CQW23_22167/gene-CQW23_15983/gene-CQW23_15973/gene-CQW23_27744/gene-CQW23_26523/gene-CQW…
CC	GO:0044815	DNA packaging complex	33/404	64/2711	3.29345e-12	1.03658e-10	gene-CQW23_02565/gene-CQW23_02229/gene-CQW23_15974/gene-CQW23_02543/gene-CQW23_07253/gene-CQW23_15675/gene-CQW23_02123/gene-CQW23_27758/gene-CQW23_02570/gene-CQW23_04370/gene-CQW23_20145/gene-CQW23_15946/gene-CQW23_17397/gene-CQW23_26524/gene-CQW23_02227/gene-CQW23_02112/gene-CQW23_14204/gene-CQW23_20143/gene-CQW23_02546/gene-CQW23_22167/gene-CQW23_15983/gene-CQW23_15973/gene-CQW23_27744/gene-CQW…	CQW23_02565/CQW23_02229/CQW23_15974/CQW23_02543/CQW23_07253/CQW23_15675/CQW23_02123/CQW23_27758/CQW23_02570/CQW23_04370/CQW23_20145/CQW23_15946/CQW23_17397/CQW23_26524/CQW23_02227/CQW23_02112/CQW23_14204/CQW23_20143/CQW23_02546/CQW23_22167/CQW23_15983/CQW23_15973/CQW23_27744/CQW23_26523/CQW23_13180/CQW23_15742/CQW23_15982/CQW23_19752/CQW23_27757/CQW23_12620/CQW23_21502/CQW23_22407/CQW23_12171	33	0		33	gene-CQW23_02565/gene-CQW23_02229/gene-CQW23_15974/gene-CQW23_02543/gene-CQW23_07253/gene-CQW23_15675/gene-CQW23_02123/gene-CQW23_27758/gene-CQW23_02570/gene-CQW23_04370/gene-CQW23_20145/gene-CQW23_15946/gene-CQW23_17397/gene-CQW23_26524/gene-CQW23_02227/gene-CQW23_02112/gene-CQW23_14204/gene-CQW23_20143/gene-CQW23_02546/gene-CQW23_22167/gene-CQW23_15983/gene-CQW23_15973/gene-CQW23_27744/gene-CQW…
CC	GO:0032993	protein-DNA complex	32/404	61/2711	3.87213e-12	1.03658e-10	gene-CQW23_02565/gene-CQW23_02229/gene-CQW23_15974/gene-CQW23_02543/gene-CQW23_07253/gene-CQW23_15675/gene-CQW23_02123/gene-CQW23_27758/gene-CQW23_02570/gene-CQW23_04370/gene-CQW23_20145/gene-CQW23_15946/gene-CQW23_26524/gene-CQW23_02227/gene-CQW23_02112/gene-CQW23_14204/gene-CQW23_20143/gene-CQW23_02546/gene-CQW23_22167/gene-CQW23_15983/gene-CQW23_15973/gene-CQW23_27744/gene-CQW23_26523/gene-CQW…	CQW23_02565/CQW23_02229/CQW23_15974/CQW23_02543/CQW23_07253/CQW23_15675/CQW23_02123/CQW23_27758/CQW23_02570/CQW23_04370/CQW23_20145/CQW23_15946/CQW23_26524/CQW23_02227/CQW23_02112/CQW23_14204/CQW23_20143/CQW23_02546/CQW23_22167/CQW23_15983/CQW23_15973/CQW23_27744/CQW23_26523/CQW23_13180/CQW23_15742/CQW23_15982/CQW23_19752/CQW23_27757/CQW23_12620/CQW23_21502/CQW23_22407/CQW23_12171	32	0		32	gene-CQW23_02565/gene-CQW23_02229/gene-CQW23_15974/gene-CQW23_02543/gene-CQW23_07253/gene-CQW23_15675/gene-CQW23_02123/gene-CQW23_27758/gene-CQW23_02570/gene-CQW23_04370/gene-CQW23_20145/gene-CQW23_15946/gene-CQW23_26524/gene-CQW23_02227/gene-CQW23_02112/gene-CQW23_14204/gene-CQW23_20143/gene-CQW23_02546/gene-CQW23_22167/gene-CQW23_15983/gene-CQW23_15973/gene-CQW23_27744/gene-CQW23_26523/gene-CQW…
CC	GO:0044427	chromosomal part	40/404	89/2711	4.50685e-12	1.03658e-10	gene-CQW23_02565/gene-CQW23_02229/gene-CQW23_15974/gene-CQW23_02543/gene-CQW23_07253/gene-CQW23_15675/gene-CQW23_02123/gene-CQW23_27758/gene-CQW23_02570/gene-CQW23_04370/gene-CQW23_20145/gene-CQW23_15946/gene-CQW23_17397/gene-CQW23_26524/gene-CQW23_02227/gene-CQW23_02112/gene-CQW23_14204/gene-CQW23_20143/gene-CQW23_25747/gene-CQW23_02546/gene-CQW23_15666/gene-CQW23_22167/gene-CQW23_02202/gene-CQW…	CQW23_02565/CQW23_02229/CQW23_15974/CQW23_02543/CQW23_07253/CQW23_15675/CQW23_02123/CQW23_27758/CQW23_02570/CQW23_04370/CQW23_20145/CQW23_15946/CQW23_17397/CQW23_26524/CQW23_02227/CQW23_02112/CQW23_14204/CQW23_20143/CQW23_25747/CQW23_02546/CQW23_15666/CQW23_22167/CQW23_02202/CQW23_15983/CQW23_15973/CQW23_27744/CQW23_25589/CQW23_21404/CQW23_26523/CQW23_13180/CQW23_15742/CQW23_15982/CQW23_19655/CQW…	40	1	gene-CQW23_02202	39	gene-CQW23_02565/gene-CQW23_02229/gene-CQW23_15974/gene-CQW23_02543/gene-CQW23_07253/gene-CQW23_15675/gene-CQW23_02123/gene-CQW23_27758/gene-CQW23_02570/gene-CQW23_04370/gene-CQW23_20145/gene-CQW23_15946/gene-CQW23_17397/gene-CQW23_26524/gene-CQW23_02227/gene-CQW23_02112/gene-CQW23_14204/gene-CQW23_20143/gene-CQW23_25747/gene-CQW23_02546/gene-CQW23_15666/gene-CQW23_22167/gene-CQW23_15983/gene-CQW…
CC	GO:0005694	chromosome	42/404	105/2711	1.3244e-10	2.53844e-09	gene-CQW23_02565/gene-CQW23_02229/gene-CQW23_15974/gene-CQW23_02543/gene-CQW23_34010/gene-CQW23_07253/gene-CQW23_15675/gene-CQW23_02123/gene-CQW23_27758/gene-CQW23_02570/gene-CQW23_07447/gene-CQW23_04370/gene-CQW23_20145/gene-CQW23_15946/gene-CQW23_17397/gene-CQW23_26524/gene-CQW23_02227/gene-CQW23_02112/gene-CQW23_14204/gene-CQW23_20143/gene-CQW23_25747/gene-CQW23_02546/gene-CQW23_15666/gene-CQW…	CQW23_02565/CQW23_02229/CQW23_15974/CQW23_02543/CQW23_34010/CQW23_07253/CQW23_15675/CQW23_02123/CQW23_27758/CQW23_02570/CQW23_07447/CQW23_04370/CQW23_20145/CQW23_15946/CQW23_17397/CQW23_26524/CQW23_02227/CQW23_02112/CQW23_14204/CQW23_20143/CQW23_25747/CQW23_02546/CQW23_15666/CQW23_22167/CQW23_02202/CQW23_15983/CQW23_15973/CQW23_27744/CQW23_25589/CQW23_21404/CQW23_26523/CQW23_13180/CQW23_15742/CQW…	42	1	gene-CQW23_02202	41	gene-CQW23_02565/gene-CQW23_02229/gene-CQW23_15974/gene-CQW23_02543/gene-CQW23_34010/gene-CQW23_07253/gene-CQW23_15675/gene-CQW23_02123/gene-CQW23_27758/gene-CQW23_02570/gene-CQW23_07447/gene-CQW23_04370/gene-CQW23_20145/gene-CQW23_15946/gene-CQW23_17397/gene-CQW23_26524/gene-CQW23_02227/gene-CQW23_02112/gene-CQW23_14204/gene-CQW23_20143/gene-CQW23_25747/gene-CQW23_02546/gene-CQW23_15666/gene-CQW…
MF	GO:0008017	microtubule binding	45/2147	96/12649	9.08831e-12	1.51892e-09	gene-CQW23_11977/gene-CQW23_11645/gene-CQW23_18041/gene-CQW23_27281/gene-CQW23_24536/novel.6561/gene-CQW23_21218/gene-CQW23_20840/gene-CQW23_06129/gene-CQW23_23006/gene-CQW23_13511/gene-CQW23_10732/gene-CQW23_22325/gene-CQW23_05006/gene-CQW23_15962/gene-CQW23_24048/novel.4203/gene-CQW23_07645/gene-CQW23_33459/gene-CQW23_21921/gene-CQW23_29148/gene-CQW23_01703/gene-CQW23_20197/gene-CQW23_11241/gen…	CQW23_11977/CQW23_11645/CQW23_18041/CQW23_27281/CQW23_24536/-/CQW23_21218/CQW23_20840/CQW23_06129/CQW23_23006/CQW23_13511/CQW23_10732/CQW23_22325/CQW23_05006/CQW23_15962/CQW23_24048/-/CQW23_07645/CQW23_33459/CQW23_21921/CQW23_29148/CQW23_01703/CQW23_20197/CQW23_11241/CQW23_10571/CQW23_17916/CQW23_06153/CQW23_00086/CQW23_18117/CQW23_05215/CQW23_20981/CQW23_03761/CQW23_26716/CQW23_27242/CQW23_01430…	45	4	novel.4203/gene-CQW23_21921/gene-CQW23_27242/gene-CQW23_10249	41	gene-CQW23_11977/gene-CQW23_11645/gene-CQW23_18041/gene-CQW23_27281/gene-CQW23_24536/novel.6561/gene-CQW23_21218/gene-CQW23_20840/gene-CQW23_06129/gene-CQW23_23006/gene-CQW23_13511/gene-CQW23_10732/gene-CQW23_22325/gene-CQW23_05006/gene-CQW23_15962/gene-CQW23_24048/gene-CQW23_07645/gene-CQW23_33459/gene-CQW23_29148/gene-CQW23_01703/gene-CQW23_20197/gene-CQW23_11241/gene-CQW23_10571/gene-CQW23_179…
MF	GO:0003777	microtubule motor activity	40/2147	80/12649	1.0059e-11	1.51892e-09	gene-CQW23_11977/gene-CQW23_11645/gene-CQW23_18041/gene-CQW23_27281/gene-CQW23_24536/novel.6561/gene-CQW23_21218/gene-CQW23_20840/gene-CQW23_06129/gene-CQW23_23006/gene-CQW23_13511/gene-CQW23_10732/gene-CQW23_22325/gene-CQW23_05006/gene-CQW23_15962/gene-CQW23_24048/novel.4203/gene-CQW23_07645/gene-CQW23_33459/gene-CQW23_21921/gene-CQW23_29148/gene-CQW23_01703/gene-CQW23_20197/gene-CQW23_11241/gen…	CQW23_11977/CQW23_11645/CQW23_18041/CQW23_27281/CQW23_24536/-/CQW23_21218/CQW23_20840/CQW23_06129/CQW23_23006/CQW23_13511/CQW23_10732/CQW23_22325/CQW23_05006/CQW23_15962/CQW23_24048/-/CQW23_07645/CQW23_33459/CQW23_21921/CQW23_29148/CQW23_01703/CQW23_20197/CQW23_11241/CQW23_10571/CQW23_17916/CQW23_06153/CQW23_00086/CQW23_18117/CQW23_20981/CQW23_03761/CQW23_26716/CQW23_01430/CQW23_29459/CQW23_29927…	40	3	novel.4203/gene-CQW23_21921/gene-CQW23_10249	37	gene-CQW23_11977/gene-CQW23_11645/gene-CQW23_18041/gene-CQW23_27281/gene-CQW23_24536/novel.6561/gene-CQW23_21218/gene-CQW23_20840/gene-CQW23_06129/gene-CQW23_23006/gene-CQW23_13511/gene-CQW23_10732/gene-CQW23_22325/gene-CQW23_05006/gene-CQW23_15962/gene-CQW23_24048/gene-CQW23_07645/gene-CQW23_33459/gene-CQW23_29148/gene-CQW23_01703/gene-CQW23_20197/gene-CQW23_11241/gene-CQW23_10571/gene-CQW23_179…
MF	GO:0015631	tubulin binding	46/2147	104/12649	6.49389e-11	6.53719e-09	gene-CQW23_11977/gene-CQW23_11645/gene-CQW23_18041/gene-CQW23_27281/gene-CQW23_24536/novel.6561/gene-CQW23_21218/gene-CQW23_20840/gene-CQW23_06129/gene-CQW23_23006/gene-CQW23_13511/gene-CQW23_10732/gene-CQW23_22325/gene-CQW23_05006/gene-CQW23_15962/gene-CQW23_24048/novel.4203/gene-CQW23_07645/gene-CQW23_33459/gene-CQW23_21921/gene-CQW23_29148/gene-CQW23_01703/gene-CQW23_20197/gene-CQW23_11241/gen…	CQW23_11977/CQW23_11645/CQW23_18041/CQW23_27281/CQW23_24536/-/CQW23_21218/CQW23_20840/CQW23_06129/CQW23_23006/CQW23_13511/CQW23_10732/CQW23_22325/CQW23_05006/CQW23_15962/CQW23_24048/-/CQW23_07645/CQW23_33459/CQW23_21921/CQW23_29148/CQW23_01703/CQW23_20197/CQW23_11241/CQW23_10571/CQW23_17916/CQW23_06153/CQW23_00086/CQW23_18117/CQW23_05215/CQW23_20981/CQW23_03761/CQW23_26716/CQW23_27242/CQW23_01430…	46	4	novel.4203/gene-CQW23_21921/gene-CQW23_27242/gene-CQW23_10249	42	gene-CQW23_11977/gene-CQW23_11645/gene-CQW23_18041/gene-CQW23_27281/gene-CQW23_24536/novel.6561/gene-CQW23_21218/gene-CQW23_20840/gene-CQW23_06129/gene-CQW23_23006/gene-CQW23_13511/gene-CQW23_10732/gene-CQW23_22325/gene-CQW23_05006/gene-CQW23_15962/gene-CQW23_24048/gene-CQW23_07645/gene-CQW23_33459/gene-CQW23_29148/gene-CQW23_01703/gene-CQW23_20197/gene-CQW23_11241/gene-CQW23_10571/gene-CQW23_179…
MF	GO:0008092	cytoskeletal protein binding	52/2147	132/12649	6.66537e-10	5.03236e-08	gene-CQW23_11977/gene-CQW23_11645/gene-CQW23_18041/gene-CQW23_27281/gene-CQW23_24536/novel.6561/gene-CQW23_21218/gene-CQW23_20840/gene-CQW23_06129/gene-CQW23_23006/gene-CQW23_13511/gene-CQW23_10732/gene-CQW23_22325/gene-CQW23_05006/gene-CQW23_15962/gene-CQW23_24048/novel.4203/gene-CQW23_07645/gene-CQW23_33459/gene-CQW23_22079/gene-CQW23_21921/gene-CQW23_29148/gene-CQW23_01703/gene-CQW23_20197/gen…	CQW23_11977/CQW23_11645/CQW23_18041/CQW23_27281/CQW23_24536/-/CQW23_21218/CQW23_20840/CQW23_06129/CQW23_23006/CQW23_13511/CQW23_10732/CQW23_22325/CQW23_05006/CQW23_15962/CQW23_24048/-/CQW23_07645/CQW23_33459/CQW23_22079/CQW23_21921/CQW23_29148/CQW23_01703/CQW23_20197/CQW23_11241/CQW23_10571/CQW23_08084/CQW23_17916/CQW23_34467/CQW23_06153/CQW23_22212/CQW23_31547/CQW23_00086/CQW23_18117/CQW23_05215…	52	4	novel.4203/gene-CQW23_21921/gene-CQW23_27242/gene-CQW23_10249	48	gene-CQW23_11977/gene-CQW23_11645/gene-CQW23_18041/gene-CQW23_27281/gene-CQW23_24536/novel.6561/gene-CQW23_21218/gene-CQW23_20840/gene-CQW23_06129/gene-CQW23_23006/gene-CQW23_13511/gene-CQW23_10732/gene-CQW23_22325/gene-CQW23_05006/gene-CQW23_15962/gene-CQW23_24048/gene-CQW23_07645/gene-CQW23_33459/gene-CQW23_22079/gene-CQW23_29148/gene-CQW23_01703/gene-CQW23_20197/gene-CQW23_11241/gene-CQW23_105…
MF	GO:0046982	protein heterodimerization activity	41/2147	96/12649	2.5431e-09	1.53603e-07	gene-CQW23_02565/gene-CQW23_02229/gene-CQW23_15974/gene-CQW23_02543/gene-CQW23_07253/gene-CQW23_15675/gene-CQW23_02123/gene-CQW23_27758/gene-CQW23_02570/gene-CQW23_15944/gene-CQW23_13947/gene-CQW23_04370/gene-CQW23_15943/gene-CQW23_08814/gene-CQW23_20145/gene-CQW23_15946/gene-CQW23_26524/gene-CQW23_13950/gene-CQW23_15930/gene-CQW23_02227/gene-CQW23_13951/gene-CQW23_02112/gene-CQW23_20143/gene-CQW…	CQW23_02565/CQW23_02229/CQW23_15974/CQW23_02543/CQW23_07253/CQW23_15675/CQW23_02123/CQW23_27758/CQW23_02570/CQW23_15944/CQW23_13947/CQW23_04370/CQW23_15943/CQW23_08814/CQW23_20145/CQW23_15946/CQW23_26524/CQW23_13950/CQW23_15930/CQW23_02227/CQW23_13951/CQW23_02112/CQW23_20143/CQW23_02546/CQW23_22167/CQW23_15983/CQW23_15973/CQW23_27744/CQW23_26523/CQW23_13948/CQW23_26264/CQW23_13180/CQW23_15742/CQW…	41	1	gene-CQW23_32588	40	gene-CQW23_02565/gene-CQW23_02229/gene-CQW23_15974/gene-CQW23_02543/gene-CQW23_07253/gene-CQW23_15675/gene-CQW23_02123/gene-CQW23_27758/gene-CQW23_02570/gene-CQW23_15944/gene-CQW23_13947/gene-CQW23_04370/gene-CQW23_15943/gene-CQW23_08814/gene-CQW23_20145/gene-CQW23_15946/gene-CQW23_26524/gene-CQW23_13950/gene-CQW23_15930/gene-CQW23_02227/gene-CQW23_13951/gene-CQW23_02112/gene-CQW23_20143/gene-CQW…
MF	GO:0003774	motor activity	42/2147	107/12649	3.25816e-08	1.63994e-06	gene-CQW23_11977/gene-CQW23_11645/gene-CQW23_18041/gene-CQW23_27281/gene-CQW23_24536/novel.6561/gene-CQW23_21218/gene-CQW23_20840/gene-CQW23_06129/gene-CQW23_23006/gene-CQW23_13511/gene-CQW23_10732/gene-CQW23_22325/gene-CQW23_05006/gene-CQW23_15962/gene-CQW23_24048/novel.4203/gene-CQW23_07645/gene-CQW23_33459/gene-CQW23_21921/gene-CQW23_29148/gene-CQW23_01703/gene-CQW23_20197/gene-CQW23_11241/gen…	CQW23_11977/CQW23_11645/CQW23_18041/CQW23_27281/CQW23_24536/-/CQW23_21218/CQW23_20840/CQW23_06129/CQW23_23006/CQW23_13511/CQW23_10732/CQW23_22325/CQW23_05006/CQW23_15962/CQW23_24048/-/CQW23_07645/CQW23_33459/CQW23_21921/CQW23_29148/CQW23_01703/CQW23_20197/CQW23_11241/CQW23_10571/CQW23_17916/CQW23_06153/CQW23_00086/CQW23_18117/CQW23_20981/CQW23_03761/CQW23_26716/CQW23_01430/CQW23_29459/CQW23_29927…	42	4	novel.4203/gene-CQW23_21921/gene-CQW23_12173/gene-CQW23_10249	38	gene-CQW23_11977/gene-CQW23_11645/gene-CQW23_18041/gene-CQW23_27281/gene-CQW23_24536/novel.6561/gene-CQW23_21218/gene-CQW23_20840/gene-CQW23_06129/gene-CQW23_23006/gene-CQW23_13511/gene-CQW23_10732/gene-CQW23_22325/gene-CQW23_05006/gene-CQW23_15962/gene-CQW23_24048/gene-CQW23_07645/gene-CQW23_33459/gene-CQW23_29148/gene-CQW23_01703/gene-CQW23_20197/gene-CQW23_11241/gene-CQW23_10571/gene-CQW23_179…
MF	GO:0016798	hydrolase activity, acting on glycosyl bonds	86/2147	304/12649	4.512e-07	1.9466e-05	gene-CQW23_22312/gene-CQW23_25286/gene-CQW23_09050/gene-CQW23_22952/gene-CQW23_19943/gene-CQW23_17146/gene-CQW23_04881/gene-CQW23_22313/gene-CQW23_33953/gene-CQW23_16494/gene-CQW23_17190/gene-CQW23_27653/gene-CQW23_08349/gene-CQW23_02436/gene-CQW23_10511/gene-CQW23_21081/novel.628/gene-CQW23_04883/gene-CQW23_10507/gene-CQW23_08697/gene-CQW23_02675/gene-CQW23_26682/gene-CQW23_23799/gene-CQW23_1204…	CQW23_22312/CQW23_25286/CQW23_09050/CQW23_22952/CQW23_19943/CQW23_17146/CQW23_04881/CQW23_22313/CQW23_33953/CQW23_16494/CQW23_17190/CQW23_27653/CQW23_08349/CQW23_02436/CQW23_10511/CQW23_21081/-/CQW23_04883/CQW23_10507/CQW23_08697/CQW23_02675/CQW23_26682/CQW23_23799/CQW23_12049/CQW23_28665/CQW23_07366/CQW23_29959/CQW23_10156/CQW23_10510/CQW23_21131/CQW23_11757/CQW23_20716/CQW23_11222/CQW23_30073/C…	86	21	gene-CQW23_09050/gene-CQW23_04881/gene-CQW23_02436/novel.628/gene-CQW23_04883/gene-CQW23_07366/gene-CQW23_29959/gene-CQW23_11222/gene-CQW23_27666/gene-CQW23_00175/gene-CQW23_10489/gene-CQW23_28629/gene-CQW23_11071/gene-CQW23_21097/novel.6496/gene-CQW23_08464/gene-CQW23_19410/gene-CQW23_16193/gene-CQW23_26177/gene-CQW23_25972/gene-CQW23_17157	65	gene-CQW23_22312/gene-CQW23_25286/gene-CQW23_22952/gene-CQW23_19943/gene-CQW23_17146/gene-CQW23_22313/gene-CQW23_33953/gene-CQW23_16494/gene-CQW23_17190/gene-CQW23_27653/gene-CQW23_08349/gene-CQW23_10511/gene-CQW23_21081/gene-CQW23_10507/gene-CQW23_08697/gene-CQW23_02675/gene-CQW23_26682/gene-CQW23_23799/gene-CQW23_12049/gene-CQW23_28665/gene-CQW23_10156/gene-CQW23_10510/gene-CQW23_21131/gene-CQW…
MF	GO:0046527	glucosyltransferase activity	31/2147	78/12649	1.46575e-06	5.53319e-05	gene-CQW23_22952/gene-CQW23_17146/gene-CQW23_01277/gene-CQW23_33953/novel.3913/gene-CQW23_22331/gene-CQW23_16915/gene-CQW23_02436/gene-CQW23_10278/gene-CQW23_21131/gene-CQW23_08212/gene-CQW23_00670/gene-CQW23_07112/gene-CQW23_30073/gene-CQW23_07587/gene-CQW23_00841/gene-CQW23_22943/gene-CQW23_06901/novel.183/gene-CQW23_03975/gene-CQW23_02069/gene-CQW23_28566/gene-CQW23_16333/gene-CQW23_17436/gene…	CQW23_22952/CQW23_17146/CQW23_01277/CQW23_33953/-/CQW23_22331/CQW23_16915/CQW23_02436/CQW23_10278/CQW23_21131/CQW23_08212/CQW23_00670/CQW23_07112/CQW23_30073/CQW23_07587/CQW23_00841/CQW23_22943/CQW23_06901/-/CQW23_03975/CQW23_02069/CQW23_28566/CQW23_16333/CQW23_17436/CQW23_04266/CQW23_28209/CQW23_16193/CQW23_17437/CQW23_25972/CQW23_04809/CQW23_06172	31	6	gene-CQW23_02436/gene-CQW23_07112/gene-CQW23_07587/gene-CQW23_22943/gene-CQW23_16193/gene-CQW23_25972	25	gene-CQW23_22952/gene-CQW23_17146/gene-CQW23_01277/gene-CQW23_33953/novel.3913/gene-CQW23_22331/gene-CQW23_16915/gene-CQW23_10278/gene-CQW23_21131/gene-CQW23_08212/gene-CQW23_00670/gene-CQW23_30073/gene-CQW23_00841/gene-CQW23_06901/novel.183/gene-CQW23_03975/gene-CQW23_02069/gene-CQW23_28566/gene-CQW23_16333/gene-CQW23_17436/gene-CQW23_04266/gene-CQW23_28209/gene-CQW23_17437/gene-CQW23_04809/gene…
MF	GO:0004553	hydrolase activity, hydrolyzing O-glycosyl compounds	80/2147	289/12649	2.8573e-06	9.58783e-05	gene-CQW23_22312/gene-CQW23_25286/gene-CQW23_09050/gene-CQW23_22952/gene-CQW23_19943/gene-CQW23_17146/gene-CQW23_04881/gene-CQW23_22313/gene-CQW23_33953/gene-CQW23_17190/gene-CQW23_27653/gene-CQW23_08349/gene-CQW23_02436/gene-CQW23_10511/gene-CQW23_21081/novel.628/gene-CQW23_04883/gene-CQW23_10507/gene-CQW23_08697/gene-CQW23_02675/gene-CQW23_26682/gene-CQW23_23799/gene-CQW23_12049/gene-CQW23_2866…	CQW23_22312/CQW23_25286/CQW23_09050/CQW23_22952/CQW23_19943/CQW23_17146/CQW23_04881/CQW23_22313/CQW23_33953/CQW23_17190/CQW23_27653/CQW23_08349/CQW23_02436/CQW23_10511/CQW23_21081/-/CQW23_04883/CQW23_10507/CQW23_08697/CQW23_02675/CQW23_26682/CQW23_23799/CQW23_12049/CQW23_28665/CQW23_07366/CQW23_29959/CQW23_10156/CQW23_10510/CQW23_21131/CQW23_11757/CQW23_20716/CQW23_11222/CQW23_30073/CQW23_20512/C…	80	21	gene-CQW23_09050/gene-CQW23_04881/gene-CQW23_02436/novel.628/gene-CQW23_04883/gene-CQW23_07366/gene-CQW23_29959/gene-CQW23_11222/gene-CQW23_27666/gene-CQW23_00175/gene-CQW23_10489/gene-CQW23_28629/gene-CQW23_11071/gene-CQW23_21097/novel.6496/gene-CQW23_08464/gene-CQW23_19410/gene-CQW23_16193/gene-CQW23_26177/gene-CQW23_25972/gene-CQW23_17157	59	gene-CQW23_22312/gene-CQW23_25286/gene-CQW23_22952/gene-CQW23_19943/gene-CQW23_17146/gene-CQW23_22313/gene-CQW23_33953/gene-CQW23_17190/gene-CQW23_27653/gene-CQW23_08349/gene-CQW23_10511/gene-CQW23_21081/gene-CQW23_10507/gene-CQW23_08697/gene-CQW23_02675/gene-CQW23_26682/gene-CQW23_23799/gene-CQW23_12049/gene-CQW23_28665/gene-CQW23_10156/gene-CQW23_10510/gene-CQW23_21131/gene-CQW23_11757/gene-CQW…
MF	GO:0035251	UDP-glucosyltransferase activity	22/2147	49/12649	4.61687e-06	0.000139429	gene-CQW23_01277/novel.3913/gene-CQW23_22331/gene-CQW23_16915/gene-CQW23_10278/gene-CQW23_08212/gene-CQW23_00670/gene-CQW23_07112/gene-CQW23_07587/gene-CQW23_00841/gene-CQW23_22943/gene-CQW23_06901/novel.183/gene-CQW23_03975/gene-CQW23_02069/gene-CQW23_28566/gene-CQW23_16333/gene-CQW23_17436/gene-CQW23_04266/gene-CQW23_28209/gene-CQW23_17437/gene-CQW23_04809	CQW23_01277/-/CQW23_22331/CQW23_16915/CQW23_10278/CQW23_08212/CQW23_00670/CQW23_07112/CQW23_07587/CQW23_00841/CQW23_22943/CQW23_06901/-/CQW23_03975/CQW23_02069/CQW23_28566/CQW23_16333/CQW23_17436/CQW23_04266/CQW23_28209/CQW23_17437/CQW23_04809	22	3	gene-CQW23_07112/gene-CQW23_07587/gene-CQW23_22943	19	gene-CQW23_01277/novel.3913/gene-CQW23_22331/gene-CQW23_16915/gene-CQW23_10278/gene-CQW23_08212/gene-CQW23_00670/gene-CQW23_00841/gene-CQW23_06901/novel.183/gene-CQW23_03975/gene-CQW23_02069/gene-CQW23_28566/gene-CQW23_16333/gene-CQW23_17436/gene-CQW23_04266/gene-CQW23_28209/gene-CQW23_17437/gene-CQW23_04809
MF	GO:0004185	serine-type carboxypeptidase activity	20/2147	46/12649	2.23651e-05	0.000614024	gene-CQW23_19022/gene-CQW23_05438/novel.2896/novel.3901/gene-CQW23_25895/gene-CQW23_20506/gene-CQW23_10744/gene-CQW23_27501/gene-CQW23_03392/gene-CQW23_10226/gene-CQW23_26880/gene-CQW23_15113/novel.5204/gene-CQW23_15767/novel.4792/gene-CQW23_15981/gene-CQW23_09615/novel.9879/novel.5998/gene-CQW23_16402	CQW23_19022/CQW23_05438/-/-/CQW23_25895/CQW23_20506/CQW23_10744/CQW23_27501/CQW23_03392/CQW23_10226/CQW23_26880/CQW23_15113/-/CQW23_15767/-/CQW23_15981/CQW23_09615/-/-/CQW23_16402	20	9	gene-CQW23_19022/novel.2896/novel.3901/gene-CQW23_25895/gene-CQW23_10744/gene-CQW23_27501/gene-CQW23_26880/novel.9879/novel.5998	11	gene-CQW23_05438/gene-CQW23_20506/gene-CQW23_03392/gene-CQW23_10226/gene-CQW23_15113/novel.5204/gene-CQW23_15767/novel.4792/gene-CQW23_15981/gene-CQW23_09615/gene-CQW23_16402
MF	GO:0004180	carboxypeptidase activity	20/2147	48/12649	4.72693e-05	0.00118961	gene-CQW23_19022/gene-CQW23_05438/novel.2896/novel.3901/gene-CQW23_25895/gene-CQW23_20506/gene-CQW23_10744/gene-CQW23_27501/gene-CQW23_03392/gene-CQW23_10226/gene-CQW23_26880/gene-CQW23_15113/novel.5204/gene-CQW23_15767/novel.4792/gene-CQW23_15981/gene-CQW23_09615/novel.9879/novel.5998/gene-CQW23_16402	CQW23_19022/CQW23_05438/-/-/CQW23_25895/CQW23_20506/CQW23_10744/CQW23_27501/CQW23_03392/CQW23_10226/CQW23_26880/CQW23_15113/-/CQW23_15767/-/CQW23_15981/CQW23_09615/-/-/CQW23_16402	20	9	gene-CQW23_19022/novel.2896/novel.3901/gene-CQW23_25895/gene-CQW23_10744/gene-CQW23_27501/gene-CQW23_26880/novel.9879/novel.5998	11	gene-CQW23_05438/gene-CQW23_20506/gene-CQW23_03392/gene-CQW23_10226/gene-CQW23_15113/novel.5204/gene-CQW23_15767/novel.4792/gene-CQW23_15981/gene-CQW23_09615/gene-CQW23_16402
MF	GO:0016759	cellulose synthase activity	14/2147	28/12649	5.86903e-05	0.00126603	novel.3913/gene-CQW23_22331/gene-CQW23_10278/gene-CQW23_00670/gene-CQW23_07112/gene-CQW23_07587/gene-CQW23_00841/gene-CQW23_06901/gene-CQW23_03975/gene-CQW23_02069/gene-CQW23_28566/gene-CQW23_16333/gene-CQW23_04266/gene-CQW23_28209	-/CQW23_22331/CQW23_10278/CQW23_00670/CQW23_07112/CQW23_07587/CQW23_00841/CQW23_06901/CQW23_03975/CQW23_02069/CQW23_28566/CQW23_16333/CQW23_04266/CQW23_28209	14	2	gene-CQW23_07112/gene-CQW23_07587	12	novel.3913/gene-CQW23_22331/gene-CQW23_10278/gene-CQW23_00670/gene-CQW23_00841/gene-CQW23_06901/gene-CQW23_03975/gene-CQW23_02069/gene-CQW23_28566/gene-CQW23_16333/gene-CQW23_04266/gene-CQW23_28209
MF	GO:0016760	cellulose synthase (UDP-forming) activity	14/2147	28/12649	5.86903e-05	0.00126603	novel.3913/gene-CQW23_22331/gene-CQW23_10278/gene-CQW23_00670/gene-CQW23_07112/gene-CQW23_07587/gene-CQW23_00841/gene-CQW23_06901/gene-CQW23_03975/gene-CQW23_02069/gene-CQW23_28566/gene-CQW23_16333/gene-CQW23_04266/gene-CQW23_28209	-/CQW23_22331/CQW23_10278/CQW23_00670/CQW23_07112/CQW23_07587/CQW23_00841/CQW23_06901/CQW23_03975/CQW23_02069/CQW23_28566/CQW23_16333/CQW23_04266/CQW23_28209	14	2	gene-CQW23_07112/gene-CQW23_07587	12	novel.3913/gene-CQW23_22331/gene-CQW23_10278/gene-CQW23_00670/gene-CQW23_00841/gene-CQW23_06901/gene-CQW23_03975/gene-CQW23_02069/gene-CQW23_28566/gene-CQW23_16333/gene-CQW23_04266/gene-CQW23_28209
MF	GO:0008194	UDP-glycosyltransferase activity	48/2147	165/12649	7.09058e-05	0.00142757	novel.2027/gene-CQW23_01277/novel.3913/novel.1340/gene-CQW23_22331/novel.7545/novel.3679/novel.2080/gene-CQW23_16915/novel.1557/gene-CQW23_10278/novel.2358/novel.7142/novel.7787/novel.11152/novel.2503/novel.7297/novel.4946/gene-CQW23_08212/gene-CQW23_00670/gene-CQW23_07112/gene-CQW23_07587/gene-CQW23_00841/novel.2857/gene-CQW23_22943/gene-CQW23_06901/novel.183/gene-CQW23_03975/gene-CQW23_03541/ge…	-/CQW23_01277/-/-/CQW23_22331/-/-/-/CQW23_16915/-/CQW23_10278/-/-/-/-/-/-/-/CQW23_08212/CQW23_00670/CQW23_07112/CQW23_07587/CQW23_00841/-/CQW23_22943/CQW23_06901/-/CQW23_03975/CQW23_03541/CQW23_13471/CQW23_02069/-/CQW23_28566/-/CQW23_16333/CQW23_17436/-/CQW23_04266/-/CQW23_28209/-/-/-/-/CQW23_17437/CQW23_25196/-/CQW23_04809	48	16	novel.2027/novel.1340/novel.7545/novel.3679/novel.7142/novel.7787/novel.2503/novel.4946/gene-CQW23_07112/gene-CQW23_07587/gene-CQW23_22943/gene-CQW23_03541/novel.7700/novel.8594/novel.8971/novel.3222	32	gene-CQW23_01277/novel.3913/gene-CQW23_22331/novel.2080/gene-CQW23_16915/novel.1557/gene-CQW23_10278/novel.2358/novel.11152/novel.7297/gene-CQW23_08212/gene-CQW23_00670/gene-CQW23_00841/novel.2857/gene-CQW23_06901/novel.183/gene-CQW23_03975/gene-CQW23_13471/gene-CQW23_02069/novel.1996/gene-CQW23_28566/gene-CQW23_16333/gene-CQW23_17436/gene-CQW23_04266/novel.6660/gene-CQW23_28209/novel.2159/novel.…
MF	GO:0005506	iron ion binding	95/2147	388/12649	8.38643e-05	0.00158294	gene-CQW23_23329/gene-CQW23_17644/gene-CQW23_14758/gene-CQW23_19656/gene-CQW23_01692/gene-CQW23_15219/gene-CQW23_10859/novel.9832/gene-CQW23_14283/gene-CQW23_34061/gene-CQW23_11567/gene-CQW23_00313/gene-CQW23_08247/gene-CQW23_21547/gene-CQW23_27544/novel.839/gene-CQW23_33664/gene-CQW23_31783/gene-CQW23_25362/gene-CQW23_03983/gene-CQW23_27915/gene-CQW23_24657/gene-CQW23_21970/gene-CQW23_22985/gene…	CQW23_23329/CQW23_17644/CQW23_14758/CQW23_19656/CQW23_01692/CQW23_15219/CQW23_10859/-/CQW23_14283/CQW23_34061/CQW23_11567/CQW23_00313/CQW23_08247/CQW23_21547/CQW23_27544/-/CQW23_33664/CQW23_31783/CQW23_25362/CQW23_03983/CQW23_27915/CQW23_24657/CQW23_21970/CQW23_22985/CQW23_26859/CQW23_10862/CQW23_11724/CQW23_21971/CQW23_09008/CQW23_13188/CQW23_08242/CQW23_11435/CQW23_03757/CQW23_33252/CQW23_16085…	95	64	gene-CQW23_23329/gene-CQW23_17644/gene-CQW23_14758/gene-CQW23_01692/novel.9832/gene-CQW23_14283/gene-CQW23_34061/gene-CQW23_11567/gene-CQW23_00313/gene-CQW23_08247/gene-CQW23_21547/gene-CQW23_27544/novel.839/gene-CQW23_33664/gene-CQW23_31783/gene-CQW23_25362/gene-CQW23_03983/gene-CQW23_27915/gene-CQW23_21970/gene-CQW23_22985/gene-CQW23_26859/gene-CQW23_10862/gene-CQW23_11724/gene-CQW23_21971/gene…	31	gene-CQW23_19656/gene-CQW23_15219/gene-CQW23_10859/gene-CQW23_24657/gene-CQW23_09008/gene-CQW23_13188/gene-CQW23_03757/gene-CQW23_33252/gene-CQW23_16085/gene-CQW23_20969/gene-CQW23_14751/gene-CQW23_15955/gene-CQW23_09472/gene-CQW23_29901/gene-CQW23_22252/gene-CQW23_01510/gene-CQW23_06600/gene-CQW23_32824/gene-CQW23_25420/novel.3273/gene-CQW23_00398/gene-CQW23_22923/gene-CQW23_05355/gene-CQW23_181…
MF	GO:0016757	transferase activity, transferring glycosyl groups	83/2147	331/12649	9.8244e-05	0.00168922	novel.2027/gene-CQW23_22952/gene-CQW23_17146/gene-CQW23_01277/gene-CQW23_33953/novel.3913/novel.1340/gene-CQW23_22331/novel.7545/novel.3679/gene-CQW23_25881/novel.2080/gene-CQW23_16915/gene-CQW23_02436/gene-CQW23_33504/novel.1557/gene-CQW23_06571/gene-CQW23_05095/gene-CQW23_10278/gene-CQW23_18953/novel.2358/novel.7142/novel.7787/novel.11152/gene-CQW23_21131/gene-CQW23_30640/novel.2503/novel.7297/…	-/CQW23_22952/CQW23_17146/CQW23_01277/CQW23_33953/-/-/CQW23_22331/-/-/CQW23_25881/-/CQW23_16915/CQW23_02436/CQW23_33504/-/CQW23_06571/CQW23_05095/CQW23_10278/CQW23_18953/-/-/-/-/CQW23_21131/CQW23_30640/-/-/-/CQW23_01704/CQW23_08212/CQW23_00670/CQW23_07112/CQW23_30073/CQW23_26865/CQW23_07587/CQW23_00841/-/CQW23_22943/CQW23_06901/-/CQW23_09819/CQW23_30305/CQW23_03975/CQW23_23860/CQW23_03541/CQW23_1…	83	25	novel.2027/novel.1340/novel.7545/novel.3679/gene-CQW23_02436/gene-CQW23_05095/gene-CQW23_18953/novel.7142/novel.7787/novel.2503/novel.4946/gene-CQW23_01704/gene-CQW23_07112/gene-CQW23_26865/gene-CQW23_07587/gene-CQW23_22943/gene-CQW23_03541/novel.7700/gene-CQW23_08307/novel.8594/novel.8971/gene-CQW23_16193/novel.3222/gene-CQW23_01114/gene-CQW23_25972	58	gene-CQW23_22952/gene-CQW23_17146/gene-CQW23_01277/gene-CQW23_33953/novel.3913/gene-CQW23_22331/gene-CQW23_25881/novel.2080/gene-CQW23_16915/gene-CQW23_33504/novel.1557/gene-CQW23_06571/gene-CQW23_10278/novel.2358/novel.11152/gene-CQW23_21131/gene-CQW23_30640/novel.7297/gene-CQW23_08212/gene-CQW23_00670/gene-CQW23_30073/gene-CQW23_00841/novel.2857/gene-CQW23_06901/novel.183/gene-CQW23_09819/gene-…
MF	GO:0008236	serine-type peptidase activity	47/2147	163/12649	0.000106276	0.00168922	gene-CQW23_04641/gene-CQW23_19022/gene-CQW23_00358/gene-CQW23_00359/gene-CQW23_05438/gene-CQW23_07501/gene-CQW23_02861/novel.2896/gene-CQW23_28777/gene-CQW23_24113/gene-CQW23_24488/gene-CQW23_00357/novel.3901/gene-CQW23_25895/gene-CQW23_20506/gene-CQW23_07632/gene-CQW23_10744/gene-CQW23_18464/gene-CQW23_27501/gene-CQW23_03392/gene-CQW23_21080/gene-CQW23_10226/gene-CQW23_02866/gene-CQW23_26880/gen…	CQW23_04641/CQW23_19022/CQW23_00358/CQW23_00359/CQW23_05438/CQW23_07501/CQW23_02861/-/CQW23_28777/CQW23_24113/CQW23_24488/CQW23_00357/-/CQW23_25895/CQW23_20506/CQW23_07632/CQW23_10744/CQW23_18464/CQW23_27501/CQW23_03392/CQW23_21080/CQW23_10226/CQW23_02866/CQW23_26880/CQW23_15113/-/CQW23_04037/CQW23_19839/CQW23_11480/CQW23_16693/CQW23_15767/CQW23_07388/CQW23_04636/CQW23_05273/-/CQW23_10177/CQW23_2…	47	15	gene-CQW23_04641/gene-CQW23_19022/novel.2896/gene-CQW23_28777/novel.3901/gene-CQW23_25895/gene-CQW23_07632/gene-CQW23_10744/gene-CQW23_27501/gene-CQW23_26880/gene-CQW23_07388/gene-CQW23_05273/gene-CQW23_28775/novel.9879/novel.5998	32	gene-CQW23_00358/gene-CQW23_00359/gene-CQW23_05438/gene-CQW23_07501/gene-CQW23_02861/gene-CQW23_24113/gene-CQW23_24488/gene-CQW23_00357/gene-CQW23_20506/gene-CQW23_18464/gene-CQW23_03392/gene-CQW23_21080/gene-CQW23_10226/gene-CQW23_02866/gene-CQW23_15113/novel.5204/gene-CQW23_04037/gene-CQW23_19839/gene-CQW23_11480/gene-CQW23_16693/gene-CQW23_15767/gene-CQW23_04636/novel.4792/gene-CQW23_10177/gen…
MF	GO:0017171	serine hydrolase activity	47/2147	163/12649	0.000106276	0.00168922	gene-CQW23_04641/gene-CQW23_19022/gene-CQW23_00358/gene-CQW23_00359/gene-CQW23_05438/gene-CQW23_07501/gene-CQW23_02861/novel.2896/gene-CQW23_28777/gene-CQW23_24113/gene-CQW23_24488/gene-CQW23_00357/novel.3901/gene-CQW23_25895/gene-CQW23_20506/gene-CQW23_07632/gene-CQW23_10744/gene-CQW23_18464/gene-CQW23_27501/gene-CQW23_03392/gene-CQW23_21080/gene-CQW23_10226/gene-CQW23_02866/gene-CQW23_26880/gen…	CQW23_04641/CQW23_19022/CQW23_00358/CQW23_00359/CQW23_05438/CQW23_07501/CQW23_02861/-/CQW23_28777/CQW23_24113/CQW23_24488/CQW23_00357/-/CQW23_25895/CQW23_20506/CQW23_07632/CQW23_10744/CQW23_18464/CQW23_27501/CQW23_03392/CQW23_21080/CQW23_10226/CQW23_02866/CQW23_26880/CQW23_15113/-/CQW23_04037/CQW23_19839/CQW23_11480/CQW23_16693/CQW23_15767/CQW23_07388/CQW23_04636/CQW23_05273/-/CQW23_10177/CQW23_2…	47	15	gene-CQW23_04641/gene-CQW23_19022/novel.2896/gene-CQW23_28777/novel.3901/gene-CQW23_25895/gene-CQW23_07632/gene-CQW23_10744/gene-CQW23_27501/gene-CQW23_26880/gene-CQW23_07388/gene-CQW23_05273/gene-CQW23_28775/novel.9879/novel.5998	32	gene-CQW23_00358/gene-CQW23_00359/gene-CQW23_05438/gene-CQW23_07501/gene-CQW23_02861/gene-CQW23_24113/gene-CQW23_24488/gene-CQW23_00357/gene-CQW23_20506/gene-CQW23_18464/gene-CQW23_03392/gene-CQW23_21080/gene-CQW23_10226/gene-CQW23_02866/gene-CQW23_15113/novel.5204/gene-CQW23_04037/gene-CQW23_19839/gene-CQW23_11480/gene-CQW23_16693/gene-CQW23_15767/gene-CQW23_04636/novel.4792/gene-CQW23_10177/gen…
MF	GO:0070008	serine-type exopeptidase activity	20/2147	53/12649	0.000241786	0.00365097	gene-CQW23_19022/gene-CQW23_05438/novel.2896/novel.3901/gene-CQW23_25895/gene-CQW23_20506/gene-CQW23_10744/gene-CQW23_27501/gene-CQW23_03392/gene-CQW23_10226/gene-CQW23_26880/gene-CQW23_15113/novel.5204/gene-CQW23_15767/novel.4792/gene-CQW23_15981/gene-CQW23_09615/novel.9879/novel.5998/gene-CQW23_16402	CQW23_19022/CQW23_05438/-/-/CQW23_25895/CQW23_20506/CQW23_10744/CQW23_27501/CQW23_03392/CQW23_10226/CQW23_26880/CQW23_15113/-/CQW23_15767/-/CQW23_15981/CQW23_09615/-/-/CQW23_16402	20	9	gene-CQW23_19022/novel.2896/novel.3901/gene-CQW23_25895/gene-CQW23_10744/gene-CQW23_27501/gene-CQW23_26880/novel.9879/novel.5998	11	gene-CQW23_05438/gene-CQW23_20506/gene-CQW23_03392/gene-CQW23_10226/gene-CQW23_15113/novel.5204/gene-CQW23_15767/novel.4792/gene-CQW23_15981/gene-CQW23_09615/gene-CQW23_16402
MF	GO:0004857	enzyme inhibitor activity	36/2147	121/12649	0.000337447	0.0048528	gene-CQW23_34906/gene-CQW23_30078/gene-CQW23_24145/gene-CQW23_22311/gene-CQW23_20226/gene-CQW23_28094/gene-CQW23_03027/gene-CQW23_12837/gene-CQW23_14192/gene-CQW23_30077/gene-CQW23_15653/gene-CQW23_32843/gene-CQW23_07745/gene-CQW23_11305/gene-CQW23_07451/gene-CQW23_29503/gene-CQW23_00336/gene-CQW23_13016/novel.5060/gene-CQW23_30079/gene-CQW23_20225/gene-CQW23_31551/gene-CQW23_24146/gene-CQW23_080…	CQW23_34906/CQW23_30078/CQW23_24145/CQW23_22311/CQW23_20226/CQW23_28094/CQW23_03027/CQW23_12837/CQW23_14192/CQW23_30077/CQW23_15653/CQW23_32843/CQW23_07745/CQW23_11305/CQW23_07451/CQW23_29503/CQW23_00336/CQW23_13016/-/CQW23_30079/CQW23_20225/CQW23_31551/CQW23_24146/CQW23_08060/CQW23_17964/CQW23_32815/CQW23_07114/CQW23_29502/CQW23_07743/CQW23_07450/CQW23_16941/CQW23_07741/CQW23_13515/CQW23_14319/C…	36	9	gene-CQW23_12837/gene-CQW23_15653/gene-CQW23_29503/novel.5060/gene-CQW23_30079/gene-CQW23_24146/gene-CQW23_08060/gene-CQW23_32815/gene-CQW23_29502	27	gene-CQW23_34906/gene-CQW23_30078/gene-CQW23_24145/gene-CQW23_22311/gene-CQW23_20226/gene-CQW23_28094/gene-CQW23_03027/gene-CQW23_14192/gene-CQW23_30077/gene-CQW23_32843/gene-CQW23_07745/gene-CQW23_11305/gene-CQW23_07451/gene-CQW23_00336/gene-CQW23_13016/gene-CQW23_20225/gene-CQW23_31551/gene-CQW23_17964/gene-CQW23_07114/gene-CQW23_07743/gene-CQW23_07450/gene-CQW23_16941/gene-CQW23_07741/gene-CQW…
MF	GO:0008238	exopeptidase activity	21/2147	59/12649	0.000434341	0.00596231	gene-CQW23_19022/gene-CQW23_05438/novel.2896/novel.3901/gene-CQW23_25895/gene-CQW23_20506/gene-CQW23_10744/gene-CQW23_27501/gene-CQW23_03392/gene-CQW23_10226/gene-CQW23_26880/gene-CQW23_15113/novel.5204/gene-CQW23_15767/gene-CQW23_27941/novel.4792/gene-CQW23_15981/gene-CQW23_09615/novel.9879/novel.5998/gene-CQW23_16402	CQW23_19022/CQW23_05438/-/-/CQW23_25895/CQW23_20506/CQW23_10744/CQW23_27501/CQW23_03392/CQW23_10226/CQW23_26880/CQW23_15113/-/CQW23_15767/CQW23_27941/-/CQW23_15981/CQW23_09615/-/-/CQW23_16402	21	10	gene-CQW23_19022/novel.2896/novel.3901/gene-CQW23_25895/gene-CQW23_10744/gene-CQW23_27501/gene-CQW23_26880/gene-CQW23_27941/novel.9879/novel.5998	11	gene-CQW23_05438/gene-CQW23_20506/gene-CQW23_03392/gene-CQW23_10226/gene-CQW23_15113/novel.5204/gene-CQW23_15767/novel.4792/gene-CQW23_15981/gene-CQW23_09615/gene-CQW23_16402
MF	GO:0016705	oxidoreductase activity, acting on paired donors, with incorporation or reduction of molecular oxygen	91/2147	399/12649	0.00142444	0.0187035	gene-CQW23_13918/gene-CQW23_23329/gene-CQW23_17644/gene-CQW23_14758/gene-CQW23_19656/gene-CQW23_01692/gene-CQW23_15219/gene-CQW23_10859/gene-CQW23_20665/novel.9832/gene-CQW23_34061/gene-CQW23_11567/gene-CQW23_00313/gene-CQW23_08247/gene-CQW23_21547/gene-CQW23_27544/novel.839/gene-CQW23_33664/gene-CQW23_31783/gene-CQW23_25362/gene-CQW23_03983/gene-CQW23_27915/gene-CQW23_24657/gene-CQW23_21970/gene…	CQW23_13918/CQW23_23329/CQW23_17644/CQW23_14758/CQW23_19656/CQW23_01692/CQW23_15219/CQW23_10859/CQW23_20665/-/CQW23_34061/CQW23_11567/CQW23_00313/CQW23_08247/CQW23_21547/CQW23_27544/-/CQW23_33664/CQW23_31783/CQW23_25362/CQW23_03983/CQW23_27915/CQW23_24657/CQW23_21970/CQW23_26859/CQW23_10862/CQW23_21971/CQW23_09008/CQW23_13188/CQW23_08242/CQW23_11435/CQW23_03757/CQW23_33252/CQW23_16085/CQW23_08251…	91	57	gene-CQW23_23329/gene-CQW23_17644/gene-CQW23_14758/gene-CQW23_01692/gene-CQW23_20665/novel.9832/gene-CQW23_34061/gene-CQW23_11567/gene-CQW23_00313/gene-CQW23_08247/gene-CQW23_21547/gene-CQW23_27544/novel.839/gene-CQW23_33664/gene-CQW23_31783/gene-CQW23_25362/gene-CQW23_03983/gene-CQW23_27915/gene-CQW23_21970/gene-CQW23_26859/gene-CQW23_10862/gene-CQW23_21971/gene-CQW23_08242/gene-CQW23_11435/gene…	34	gene-CQW23_13918/gene-CQW23_19656/gene-CQW23_15219/gene-CQW23_10859/gene-CQW23_24657/gene-CQW23_09008/gene-CQW23_13188/gene-CQW23_03757/gene-CQW23_33252/gene-CQW23_16085/gene-CQW23_20969/gene-CQW23_14751/gene-CQW23_15955/gene-CQW23_29901/gene-CQW23_22252/gene-CQW23_31674/gene-CQW23_11898/gene-CQW23_29542/gene-CQW23_14893/gene-CQW23_32824/gene-CQW23_25420/novel.3273/gene-CQW23_20663/gene-CQW23_229…
MF	GO:0017111	nucleoside-triphosphatase activity	109/2147	500/12649	0.00260469	0.0327757	gene-CQW23_24280/gene-CQW23_05552/gene-CQW23_02901/gene-CQW23_11977/gene-CQW23_11645/gene-CQW23_18041/gene-CQW23_29112/gene-CQW23_27281/gene-CQW23_26461/gene-CQW23_24536/novel.6561/gene-CQW23_21218/gene-CQW23_20840/gene-CQW23_06129/gene-CQW23_23006/gene-CQW23_13511/gene-CQW23_10732/gene-CQW23_22325/gene-CQW23_05006/gene-CQW23_30405/gene-CQW23_15962/gene-CQW23_24048/gene-CQW23_15199/novel.4203/gen…	CQW23_24280/CQW23_05552/CQW23_02901/CQW23_11977/CQW23_11645/CQW23_18041/CQW23_29112/CQW23_27281/CQW23_26461/CQW23_24536/-/CQW23_21218/CQW23_20840/CQW23_06129/CQW23_23006/CQW23_13511/CQW23_10732/CQW23_22325/CQW23_05006/CQW23_30405/CQW23_15962/CQW23_24048/CQW23_15199/-/CQW23_07645/CQW23_33459/CQW23_21921/CQW23_15876/CQW23_01060/CQW23_29148/CQW23_01703/CQW23_06447/CQW23_20197/CQW23_11241/-/CQW23_189…	109	27	gene-CQW23_15199/novel.4203/gene-CQW23_21921/gene-CQW23_01060/novel.10232/gene-CQW23_04006/gene-CQW23_28448/gene-CQW23_29963/novel.5798/gene-CQW23_06116/gene-CQW23_18782/gene-CQW23_16017/gene-CQW23_28778/gene-CQW23_28557/gene-CQW23_12420/gene-CQW23_11723/gene-CQW23_12173/gene-CQW23_20278/gene-CQW23_15888/gene-CQW23_30514/gene-CQW23_06951/gene-CQW23_00458/novel.1085/gene-CQW23_18031/gene-CQW23_178…	82	gene-CQW23_24280/gene-CQW23_05552/gene-CQW23_02901/gene-CQW23_11977/gene-CQW23_11645/gene-CQW23_18041/gene-CQW23_29112/gene-CQW23_27281/gene-CQW23_26461/gene-CQW23_24536/novel.6561/gene-CQW23_21218/gene-CQW23_20840/gene-CQW23_06129/gene-CQW23_23006/gene-CQW23_13511/gene-CQW23_10732/gene-CQW23_22325/gene-CQW23_05006/gene-CQW23_30405/gene-CQW23_15962/gene-CQW23_24048/gene-CQW23_07645/gene-CQW23_334…
