# Supplementary material for: Transcriptome and Metabolome Reveal Key Genes from the Plant Hormone Signal Transduction Pathway Regulating Plant Height and Leaf Size in Capsicum baccatum
Source: Cells. 2024 May 13;13(10):827. doi: 10.3390/cells13100827 (PMC11119896; doi:10.3390/cells13100827)
Supplement: Supplementary file 1 [file cells-13-00827-s001.zip › Supplementary Table S8.xlsx]

## Sheet: Df2vsHf2.all_GOenrich_significa
Supplementary Table S8: Df2 vs Hf2 GO enrichment analysis results
Category	GOID	Description	GeneRatio	BgRatio	pvalue	padj	geneID	geneName	Count	Up	Up_Gene_id	Down	Down_Gene_id
CC	GO:0000786	nucleosome	15/85	61/2588	3.34066e-10	7.50837e-09	gene-CQW23_04370/gene-CQW23_02112/gene-CQW23_02570/gene-CQW23_02546/gene-CQW23_26524/gene-CQW23_02543/gene-CQW23_02227/gene-CQW23_15974/gene-CQW23_15675/gene-CQW23_07253/gene-CQW23_02123/gene-CQW23_27758/gene-CQW23_20145/gene-CQW23_13180/gene-CQW23_20143	CQW23_04370/CQW23_02112/CQW23_02570/CQW23_02546/CQW23_26524/CQW23_02543/CQW23_02227/CQW23_15974/CQW23_15675/CQW23_07253/CQW23_02123/CQW23_27758/CQW23_20145/CQW23_13180/CQW23_20143	15	0		15	gene-CQW23_04370/gene-CQW23_02112/gene-CQW23_02570/gene-CQW23_02546/gene-CQW23_26524/gene-CQW23_02543/gene-CQW23_02227/gene-CQW23_15974/gene-CQW23_15675/gene-CQW23_07253/gene-CQW23_02123/gene-CQW23_27758/gene-CQW23_20145/gene-CQW23_13180/gene-CQW23_20143
CC	GO:0032993	protein-DNA complex	15/85	62/2588	4.29311e-10	7.50837e-09	gene-CQW23_04370/gene-CQW23_02112/gene-CQW23_02570/gene-CQW23_02546/gene-CQW23_26524/gene-CQW23_02543/gene-CQW23_02227/gene-CQW23_15974/gene-CQW23_15675/gene-CQW23_07253/gene-CQW23_02123/gene-CQW23_27758/gene-CQW23_20145/gene-CQW23_13180/gene-CQW23_20143	CQW23_04370/CQW23_02112/CQW23_02570/CQW23_02546/CQW23_26524/CQW23_02543/CQW23_02227/CQW23_15974/CQW23_15675/CQW23_07253/CQW23_02123/CQW23_27758/CQW23_20145/CQW23_13180/CQW23_20143	15	0		15	gene-CQW23_04370/gene-CQW23_02112/gene-CQW23_02570/gene-CQW23_02546/gene-CQW23_26524/gene-CQW23_02543/gene-CQW23_02227/gene-CQW23_15974/gene-CQW23_15675/gene-CQW23_07253/gene-CQW23_02123/gene-CQW23_27758/gene-CQW23_20145/gene-CQW23_13180/gene-CQW23_20143
CC	GO:0000785	chromatin	15/85	63/2588	5.48926e-10	7.50837e-09	gene-CQW23_04370/gene-CQW23_02112/gene-CQW23_02570/gene-CQW23_02546/gene-CQW23_26524/gene-CQW23_02543/gene-CQW23_02227/gene-CQW23_15974/gene-CQW23_15675/gene-CQW23_07253/gene-CQW23_02123/gene-CQW23_27758/gene-CQW23_20145/gene-CQW23_13180/gene-CQW23_20143	CQW23_04370/CQW23_02112/CQW23_02570/CQW23_02546/CQW23_26524/CQW23_02543/CQW23_02227/CQW23_15974/CQW23_15675/CQW23_07253/CQW23_02123/CQW23_27758/CQW23_20145/CQW23_13180/CQW23_20143	15	0		15	gene-CQW23_04370/gene-CQW23_02112/gene-CQW23_02570/gene-CQW23_02546/gene-CQW23_26524/gene-CQW23_02543/gene-CQW23_02227/gene-CQW23_15974/gene-CQW23_15675/gene-CQW23_07253/gene-CQW23_02123/gene-CQW23_27758/gene-CQW23_20145/gene-CQW23_13180/gene-CQW23_20143
CC	GO:0044815	DNA packaging complex	15/85	64/2588	6.98453e-10	7.50837e-09	gene-CQW23_04370/gene-CQW23_02112/gene-CQW23_02570/gene-CQW23_02546/gene-CQW23_26524/gene-CQW23_02543/gene-CQW23_02227/gene-CQW23_15974/gene-CQW23_15675/gene-CQW23_07253/gene-CQW23_02123/gene-CQW23_27758/gene-CQW23_20145/gene-CQW23_13180/gene-CQW23_20143	CQW23_04370/CQW23_02112/CQW23_02570/CQW23_02546/CQW23_26524/CQW23_02543/CQW23_02227/CQW23_15974/CQW23_15675/CQW23_07253/CQW23_02123/CQW23_27758/CQW23_20145/CQW23_13180/CQW23_20143	15	0		15	gene-CQW23_04370/gene-CQW23_02112/gene-CQW23_02570/gene-CQW23_02546/gene-CQW23_26524/gene-CQW23_02543/gene-CQW23_02227/gene-CQW23_15974/gene-CQW23_15675/gene-CQW23_07253/gene-CQW23_02123/gene-CQW23_27758/gene-CQW23_20145/gene-CQW23_13180/gene-CQW23_20143
CC	GO:0044427	chromosomal part	15/85	87/2588	6.30357e-08	5.42107e-07	gene-CQW23_04370/gene-CQW23_02112/gene-CQW23_02570/gene-CQW23_02546/gene-CQW23_26524/gene-CQW23_02543/gene-CQW23_02227/gene-CQW23_15974/gene-CQW23_15675/gene-CQW23_07253/gene-CQW23_02123/gene-CQW23_27758/gene-CQW23_20145/gene-CQW23_13180/gene-CQW23_20143	CQW23_04370/CQW23_02112/CQW23_02570/CQW23_02546/CQW23_26524/CQW23_02543/CQW23_02227/CQW23_15974/CQW23_15675/CQW23_07253/CQW23_02123/CQW23_27758/CQW23_20145/CQW23_13180/CQW23_20143	15	0		15	gene-CQW23_04370/gene-CQW23_02112/gene-CQW23_02570/gene-CQW23_02546/gene-CQW23_26524/gene-CQW23_02543/gene-CQW23_02227/gene-CQW23_15974/gene-CQW23_15675/gene-CQW23_07253/gene-CQW23_02123/gene-CQW23_27758/gene-CQW23_20145/gene-CQW23_13180/gene-CQW23_20143
CC	GO:0005694	chromosome	15/85	103/2588	6.41301e-07	4.59599e-06	gene-CQW23_04370/gene-CQW23_02112/gene-CQW23_02570/gene-CQW23_02546/gene-CQW23_26524/gene-CQW23_02543/gene-CQW23_02227/gene-CQW23_15974/gene-CQW23_15675/gene-CQW23_07253/gene-CQW23_02123/gene-CQW23_27758/gene-CQW23_20145/gene-CQW23_13180/gene-CQW23_20143	CQW23_04370/CQW23_02112/CQW23_02570/CQW23_02546/CQW23_26524/CQW23_02543/CQW23_02227/CQW23_15974/CQW23_15675/CQW23_07253/CQW23_02123/CQW23_27758/CQW23_20145/CQW23_13180/CQW23_20143	15	0		15	gene-CQW23_04370/gene-CQW23_02112/gene-CQW23_02570/gene-CQW23_02546/gene-CQW23_26524/gene-CQW23_02543/gene-CQW23_02227/gene-CQW23_15974/gene-CQW23_15675/gene-CQW23_07253/gene-CQW23_02123/gene-CQW23_27758/gene-CQW23_20145/gene-CQW23_13180/gene-CQW23_20143
MF	GO:0046982	protein heterodimerization activity	19/422	96/11836	9.25056e-10	1.89636e-07	gene-CQW23_04370/gene-CQW23_02112/gene-CQW23_02570/gene-CQW23_08814/gene-CQW23_02546/gene-CQW23_26524/gene-CQW23_02543/gene-CQW23_02227/gene-CQW23_15943/gene-CQW23_15974/gene-CQW23_15675/gene-CQW23_07253/gene-CQW23_02123/gene-CQW23_27758/gene-CQW23_20145/gene-CQW23_13180/gene-CQW23_20143/gene-CQW23_15944/gene-CQW23_15930	CQW23_04370/CQW23_02112/CQW23_02570/CQW23_08814/CQW23_02546/CQW23_26524/CQW23_02543/CQW23_02227/CQW23_15943/CQW23_15974/CQW23_15675/CQW23_07253/CQW23_02123/CQW23_27758/CQW23_20145/CQW23_13180/CQW23_20143/CQW23_15944/CQW23_15930	19	0		19	gene-CQW23_04370/gene-CQW23_02112/gene-CQW23_02570/gene-CQW23_08814/gene-CQW23_02546/gene-CQW23_26524/gene-CQW23_02543/gene-CQW23_02227/gene-CQW23_15943/gene-CQW23_15974/gene-CQW23_15675/gene-CQW23_07253/gene-CQW23_02123/gene-CQW23_27758/gene-CQW23_20145/gene-CQW23_13180/gene-CQW23_20143/gene-CQW23_15944/gene-CQW23_15930
MF	GO:0046983	protein dimerization activity	30/422	350/11836	7.89333e-06	0.000809066	gene-CQW23_00345/gene-CQW23_11523/gene-CQW23_04370/gene-CQW23_02112/gene-CQW23_02570/gene-CQW23_08814/gene-CQW23_02546/gene-CQW23_10978/gene-CQW23_33925/gene-CQW23_26524/gene-CQW23_02543/gene-CQW23_00509/gene-CQW23_02227/gene-CQW23_19785/gene-CQW23_22412/gene-CQW23_15943/gene-CQW23_15974/gene-CQW23_15675/gene-CQW23_07253/gene-CQW23_02123/gene-CQW23_27758/gene-CQW23_20145/gene-CQW23_13180/gene-CQW…	CQW23_00345/CQW23_11523/CQW23_04370/CQW23_02112/CQW23_02570/CQW23_08814/CQW23_02546/CQW23_10978/CQW23_33925/CQW23_26524/CQW23_02543/CQW23_00509/CQW23_02227/CQW23_19785/CQW23_22412/CQW23_15943/CQW23_15974/CQW23_15675/CQW23_07253/CQW23_02123/CQW23_27758/CQW23_20145/CQW23_13180/CQW23_20143/CQW23_23374/CQW23_06618/CQW23_15944/CQW23_15930/-/CQW23_06825	30	6	gene-CQW23_00345/gene-CQW23_11523/gene-CQW23_00509/gene-CQW23_19785/gene-CQW23_22412/gene-CQW23_06618	24	gene-CQW23_04370/gene-CQW23_02112/gene-CQW23_02570/gene-CQW23_08814/gene-CQW23_02546/gene-CQW23_10978/gene-CQW23_33925/gene-CQW23_26524/gene-CQW23_02543/gene-CQW23_02227/gene-CQW23_15943/gene-CQW23_15974/gene-CQW23_15675/gene-CQW23_07253/gene-CQW23_02123/gene-CQW23_27758/gene-CQW23_20145/gene-CQW23_13180/gene-CQW23_20143/gene-CQW23_23374/gene-CQW23_15944/gene-CQW23_15930/novel.6570/gene-CQW23_068…
MF	GO:0016747	transferase activity, transferring acyl groups other than amino-acyl groups	13/422	105/11836	8.84242e-05	0.00604232	gene-CQW23_33459/novel.8882/novel.10024/gene-CQW23_25168/novel.8534/novel.5913/novel.1702/novel.5071/novel.10026/gene-CQW23_22534/gene-CQW23_03923/novel.10025/novel.1868	CQW23_33459/-/-/CQW23_25168/-/-/-/-/-/CQW23_22534/CQW23_03923/-/-	13	7	novel.8882/novel.10024/novel.5071/novel.10026/gene-CQW23_22534/gene-CQW23_03923/novel.10025	6	gene-CQW23_33459/gene-CQW23_25168/novel.8534/novel.5913/novel.1702/novel.1868
MF	GO:0004857	enzyme inhibitor activity	12/422	101/11836	0.000243395	0.012474	gene-CQW23_30078/gene-CQW23_08060/gene-CQW23_34906/gene-CQW23_00433/gene-CQW23_15653/gene-CQW23_30079/gene-CQW23_03770/gene-CQW23_30080/gene-CQW23_07450/gene-CQW23_31551/gene-CQW23_17964/gene-CQW23_27192	CQW23_30078/CQW23_08060/CQW23_34906/CQW23_00433/CQW23_15653/CQW23_30079/CQW23_03770/CQW23_30080/CQW23_07450/CQW23_31551/CQW23_17964/CQW23_27192	12	5	gene-CQW23_15653/gene-CQW23_30079/gene-CQW23_03770/gene-CQW23_07450/gene-CQW23_31551	7	gene-CQW23_30078/gene-CQW23_08060/gene-CQW23_34906/gene-CQW23_00433/gene-CQW23_30080/gene-CQW23_17964/gene-CQW23_27192
