# Supplementary material for: Transcriptome and Metabolome Reveal Key Genes from the Plant Hormone Signal Transduction Pathway Regulating Plant Height and Leaf Size in Capsicum baccatum
Source: Cells. 2024 May 13;13(10):827. doi: 10.3390/cells13100827 (PMC11119896; doi:10.3390/cells13100827)
Supplement: Supplementary file 1 [file cells-13-00827-s001.zip › Supplementary Table S9.xlsx]

## Sheet: Supplementary Table S9
Supplementary Table S9: MEpink Module Genes
gene_id
gene-CQW23_00016
gene-CQW23_00063
gene-CQW23_00065
gene-CQW23_00090
gene-CQW23_00093
gene-CQW23_00142
gene-CQW23_00155
gene-CQW23_00188
gene-CQW23_00233
gene-CQW23_00246
gene-CQW23_00253
gene-CQW23_00270
gene-CQW23_00290
gene-CQW23_00325
gene-CQW23_00349
gene-CQW23_00357
gene-CQW23_00358
gene-CQW23_00359
gene-CQW23_00409
gene-CQW23_00418
gene-CQW23_00446
gene-CQW23_00448
gene-CQW23_00568
gene-CQW23_00579
gene-CQW23_00598
gene-CQW23_00602
gene-CQW23_00670
gene-CQW23_00673
gene-CQW23_00986
gene-CQW23_00999
gene-CQW23_01004
gene-CQW23_01005
gene-CQW23_01094
gene-CQW23_01114
gene-CQW23_01138
gene-CQW23_01142
gene-CQW23_01158
gene-CQW23_01162
gene-CQW23_01186
gene-CQW23_01193
gene-CQW23_01225
gene-CQW23_01226
gene-CQW23_01277
gene-CQW23_01325
gene-CQW23_01329
gene-CQW23_01344
gene-CQW23_01379
gene-CQW23_01388
gene-CQW23_01408
gene-CQW23_01464
gene-CQW23_01742
gene-CQW23_01841
gene-CQW23_01972
gene-CQW23_01976
gene-CQW23_02044
gene-CQW23_02059
gene-CQW23_02112
gene-CQW23_02123
gene-CQW23_02208
gene-CQW23_02227
gene-CQW23_02229
gene-CQW23_02242
gene-CQW23_02249
gene-CQW23_02300
gene-CQW23_02338
gene-CQW23_02543
gene-CQW23_02546
gene-CQW23_02554
gene-CQW23_02565
gene-CQW23_02570
gene-CQW23_02654
gene-CQW23_02689
gene-CQW23_02701
gene-CQW23_02755
gene-CQW23_02791
gene-CQW23_02921
gene-CQW23_02938
gene-CQW23_02978
gene-CQW23_03024
gene-CQW23_03032
gene-CQW23_03033
gene-CQW23_03038
gene-CQW23_03094
gene-CQW23_03128
gene-CQW23_03332
gene-CQW23_03418
gene-CQW23_03495
gene-CQW23_03500
gene-CQW23_03572
gene-CQW23_03603
gene-CQW23_03719
gene-CQW23_03731
gene-CQW23_03775
gene-CQW23_03778
gene-CQW23_03872
gene-CQW23_03892
gene-CQW23_03899
gene-CQW23_03970
gene-CQW23_04032
gene-CQW23_04080
gene-CQW23_04101
gene-CQW23_04174
gene-CQW23_04274
gene-CQW23_04280
gene-CQW23_04281
gene-CQW23_04284
gene-CQW23_04370
gene-CQW23_04410
gene-CQW23_04447
gene-CQW23_04541
gene-CQW23_04733
gene-CQW23_04806
gene-CQW23_04832
gene-CQW23_04861
gene-CQW23_04871
gene-CQW23_04926
gene-CQW23_04984
gene-CQW23_05017
gene-CQW23_05041
gene-CQW23_05079
gene-CQW23_05107
gene-CQW23_05196
gene-CQW23_05209
gene-CQW23_05211
gene-CQW23_05215
gene-CQW23_05305
gene-CQW23_05326
gene-CQW23_05351
gene-CQW23_05358
gene-CQW23_05368
gene-CQW23_05437
gene-CQW23_05438
gene-CQW23_05449
gene-CQW23_05511
gene-CQW23_05552
gene-CQW23_05562
gene-CQW23_05586
gene-CQW23_05604
gene-CQW23_05656
gene-CQW23_05678
gene-CQW23_05679
gene-CQW23_05752
gene-CQW23_05821
gene-CQW23_05940
gene-CQW23_05953
gene-CQW23_05954
gene-CQW23_05980
gene-CQW23_06156
gene-CQW23_06168
gene-CQW23_06234
gene-CQW23_06248
gene-CQW23_06291
gene-CQW23_06292
gene-CQW23_06425
gene-CQW23_06438
gene-CQW23_06555
gene-CQW23_06560
gene-CQW23_06592
gene-CQW23_06790
gene-CQW23_06931
gene-CQW23_06967
gene-CQW23_07019
gene-CQW23_07038
gene-CQW23_07120
gene-CQW23_07163
gene-CQW23_07192
gene-CQW23_07233
gene-CQW23_07253
gene-CQW23_07289
gene-CQW23_07302
gene-CQW23_07445
gene-CQW23_07446
gene-CQW23_07476
gene-CQW23_07501
gene-CQW23_07570
gene-CQW23_07727
gene-CQW23_07780
gene-CQW23_07880
gene-CQW23_07883
gene-CQW23_07922
gene-CQW23_07934
gene-CQW23_07940
gene-CQW23_07950
gene-CQW23_07987
gene-CQW23_08084
gene-CQW23_08158
gene-CQW23_08188
gene-CQW23_08223
gene-CQW23_08224
gene-CQW23_08300
gene-CQW23_08309
gene-CQW23_08355
gene-CQW23_08399
gene-CQW23_08531
gene-CQW23_08545
gene-CQW23_08546
gene-CQW23_08573
gene-CQW23_08578
gene-CQW23_08647
gene-CQW23_08694
gene-CQW23_08725
gene-CQW23_08814
gene-CQW23_08844
gene-CQW23_08940
gene-CQW23_08943
gene-CQW23_09240
gene-CQW23_09249
gene-CQW23_09298
gene-CQW23_09413
gene-CQW23_09472
gene-CQW23_09492
gene-CQW23_09598
gene-CQW23_09610
gene-CQW23_09635
gene-CQW23_09700
gene-CQW23_09783
gene-CQW23_09819
gene-CQW23_09832
gene-CQW23_09860
gene-CQW23_10054
gene-CQW23_10083
gene-CQW23_10085
gene-CQW23_10184
gene-CQW23_10250
gene-CQW23_10321
gene-CQW23_10349
gene-CQW23_10356
gene-CQW23_10366
gene-CQW23_10368
gene-CQW23_10435
gene-CQW23_10478
gene-CQW23_10507
gene-CQW23_10549
gene-CQW23_10572
gene-CQW23_10580
gene-CQW23_10631
gene-CQW23_10652
gene-CQW23_10690
gene-CQW23_10705
gene-CQW23_10719
gene-CQW23_10728
gene-CQW23_10732
gene-CQW23_10735
gene-CQW23_10762
gene-CQW23_10835
gene-CQW23_10851
gene-CQW23_11022
gene-CQW23_11027
gene-CQW23_11046
gene-CQW23_11069
gene-CQW23_11107
gene-CQW23_11123
gene-CQW23_11129
gene-CQW23_11156
gene-CQW23_11223
gene-CQW23_11243
gene-CQW23_11271
gene-CQW23_11284
gene-CQW23_11296
gene-CQW23_11297
gene-CQW23_11322
gene-CQW23_11360
gene-CQW23_11382
gene-CQW23_11450
gene-CQW23_11526
gene-CQW23_11594
gene-CQW23_11595
gene-CQW23_11597
gene-CQW23_11605
gene-CQW23_11614
gene-CQW23_11635
gene-CQW23_11638
gene-CQW23_11658
gene-CQW23_11701
gene-CQW23_11702
gene-CQW23_11714
gene-CQW23_11727
gene-CQW23_11741
gene-CQW23_11746
gene-CQW23_11756
gene-CQW23_11761
gene-CQW23_11884
gene-CQW23_11893
gene-CQW23_11996
gene-CQW23_12026
gene-CQW23_12089
gene-CQW23_12171
gene-CQW23_12197
gene-CQW23_12331
gene-CQW23_12349
gene-CQW23_12361
gene-CQW23_12416
gene-CQW23_12417
gene-CQW23_12431
gene-CQW23_12821
gene-CQW23_12857
gene-CQW23_12909
gene-CQW23_12977
gene-CQW23_13008
gene-CQW23_13053
gene-CQW23_13065
gene-CQW23_13083
gene-CQW23_13149
gene-CQW23_13180
gene-CQW23_13188
gene-CQW23_13308
gene-CQW23_13387
gene-CQW23_13399
gene-CQW23_13416
gene-CQW23_13465
gene-CQW23_13470
gene-CQW23_13472
gene-CQW23_13507
gene-CQW23_13508
gene-CQW23_13532
gene-CQW23_13730
gene-CQW23_13773
gene-CQW23_13798
gene-CQW23_13817
gene-CQW23_13856
gene-CQW23_13981
gene-CQW23_13999
gene-CQW23_14069
gene-CQW23_14090
gene-CQW23_14125
gene-CQW23_14126
gene-CQW23_14204
gene-CQW23_14218
gene-CQW23_14336
gene-CQW23_14383
gene-CQW23_14438
gene-CQW23_14440
gene-CQW23_14600
gene-CQW23_14639
gene-CQW23_14742
gene-CQW23_14842
gene-CQW23_14917
gene-CQW23_14920
gene-CQW23_15099
gene-CQW23_15108
gene-CQW23_15123
gene-CQW23_15157
gene-CQW23_15160
gene-CQW23_15164
gene-CQW23_15235
gene-CQW23_15297
gene-CQW23_15429
gene-CQW23_15443
gene-CQW23_15487
gene-CQW23_15597
gene-CQW23_15601
gene-CQW23_15628
gene-CQW23_15664
gene-CQW23_15675
gene-CQW23_15680
gene-CQW23_15738
gene-CQW23_15761
gene-CQW23_15793
gene-CQW23_15845
gene-CQW23_15866
gene-CQW23_15874
gene-CQW23_15876
gene-CQW23_15896
gene-CQW23_15944
gene-CQW23_15954
gene-CQW23_15955
gene-CQW23_15966
gene-CQW23_15974
gene-CQW23_15982
gene-CQW23_15986
gene-CQW23_16090
gene-CQW23_16153
gene-CQW23_16155
gene-CQW23_16195
gene-CQW23_16219
gene-CQW23_16266
gene-CQW23_16331
gene-CQW23_16382
gene-CQW23_16402
gene-CQW23_16421
gene-CQW23_16431
gene-CQW23_16494
gene-CQW23_16508
gene-CQW23_16546
gene-CQW23_16947
gene-CQW23_16966
gene-CQW23_17146
gene-CQW23_17357
gene-CQW23_17360
gene-CQW23_17363
gene-CQW23_17370
gene-CQW23_17422
gene-CQW23_17446
gene-CQW23_17499
gene-CQW23_17712
gene-CQW23_17765
gene-CQW23_17916
gene-CQW23_17930
gene-CQW23_17964
gene-CQW23_17991
gene-CQW23_17994
gene-CQW23_18037
gene-CQW23_18052
gene-CQW23_18061
gene-CQW23_18090
gene-CQW23_18121
gene-CQW23_18198
gene-CQW23_18212
gene-CQW23_18245
gene-CQW23_18278
gene-CQW23_18280
gene-CQW23_18384
gene-CQW23_18496
gene-CQW23_18515
gene-CQW23_18516
gene-CQW23_18582
gene-CQW23_18766
gene-CQW23_18777
gene-CQW23_18857
gene-CQW23_18859
gene-CQW23_18954
gene-CQW23_18958
gene-CQW23_18970
gene-CQW23_18997
gene-CQW23_19030
gene-CQW23_19261
gene-CQW23_19378
gene-CQW23_19400
gene-CQW23_19465
gene-CQW23_19567
gene-CQW23_19624
gene-CQW23_19649
gene-CQW23_19656
gene-CQW23_19668
gene-CQW23_19674
gene-CQW23_19752
gene-CQW23_19822
gene-CQW23_19910
gene-CQW23_19914
gene-CQW23_20022
gene-CQW23_20143
gene-CQW23_20144
gene-CQW23_20309
gene-CQW23_20313
gene-CQW23_20368
gene-CQW23_20378
gene-CQW23_20456
gene-CQW23_20460
gene-CQW23_20483
gene-CQW23_20514
gene-CQW23_20531
gene-CQW23_20635
gene-CQW23_20722
gene-CQW23_20742
gene-CQW23_20768
gene-CQW23_20773
gene-CQW23_20775
gene-CQW23_20781
gene-CQW23_20811
gene-CQW23_20883
gene-CQW23_20927
gene-CQW23_20928
gene-CQW23_20935
gene-CQW23_20939
gene-CQW23_20966
gene-CQW23_20981
gene-CQW23_20993
gene-CQW23_20999
gene-CQW23_21038
gene-CQW23_21141
gene-CQW23_21197
gene-CQW23_21209
gene-CQW23_21254
gene-CQW23_21355
gene-CQW23_21405
gene-CQW23_21416
gene-CQW23_21417
gene-CQW23_21438
gene-CQW23_21475
gene-CQW23_21500
gene-CQW23_21502
gene-CQW23_21510
gene-CQW23_21559
gene-CQW23_21574
gene-CQW23_21605
gene-CQW23_21608
gene-CQW23_21609
gene-CQW23_21683
gene-CQW23_21707
gene-CQW23_21735
gene-CQW23_21745
gene-CQW23_21781
gene-CQW23_21937
gene-CQW23_21969
gene-CQW23_22078
gene-CQW23_22079
gene-CQW23_22105
gene-CQW23_22130
gene-CQW23_22299
gene-CQW23_22313
gene-CQW23_22323
gene-CQW23_22373
gene-CQW23_22407
gene-CQW23_22520
gene-CQW23_22552
gene-CQW23_22640
gene-CQW23_22697
gene-CQW23_22712
gene-CQW23_22715
gene-CQW23_22943
gene-CQW23_22946
gene-CQW23_22952
gene-CQW23_23005
gene-CQW23_23065
gene-CQW23_23136
gene-CQW23_23234
gene-CQW23_23511
gene-CQW23_23578
gene-CQW23_23606
gene-CQW23_23733
gene-CQW23_23838
gene-CQW23_23845
gene-CQW23_23864
gene-CQW23_23899
gene-CQW23_23918
gene-CQW23_23997
gene-CQW23_24040
gene-CQW23_24048
gene-CQW23_24126
gene-CQW23_24128
gene-CQW23_24129
gene-CQW23_24192
gene-CQW23_24224
gene-CQW23_24257
gene-CQW23_24280
gene-CQW23_24325
gene-CQW23_24363
gene-CQW23_24508
gene-CQW23_24635
gene-CQW23_24647
gene-CQW23_24657
gene-CQW23_24663
gene-CQW23_24696
gene-CQW23_24704
gene-CQW23_24705
gene-CQW23_24736
gene-CQW23_24751
gene-CQW23_24797
gene-CQW23_24816
gene-CQW23_24926
gene-CQW23_24966
gene-CQW23_24970
gene-CQW23_24978
gene-CQW23_24980
gene-CQW23_25085
gene-CQW23_25095
gene-CQW23_25168
gene-CQW23_25197
gene-CQW23_25200
gene-CQW23_25250
gene-CQW23_25286
gene-CQW23_25328
gene-CQW23_25338
gene-CQW23_25348
gene-CQW23_25364
gene-CQW23_25434
gene-CQW23_25439
gene-CQW23_25441
gene-CQW23_25494
gene-CQW23_25526
gene-CQW23_25545
gene-CQW23_25581
gene-CQW23_25589
gene-CQW23_25597
gene-CQW23_25747
gene-CQW23_25748
gene-CQW23_25861
gene-CQW23_25867
gene-CQW23_25886
gene-CQW23_25940
gene-CQW23_26078
gene-CQW23_26113
gene-CQW23_26139
gene-CQW23_26181
gene-CQW23_26251
gene-CQW23_26264
gene-CQW23_26350
gene-CQW23_26365
gene-CQW23_26383
gene-CQW23_26389
gene-CQW23_26516
gene-CQW23_26523
gene-CQW23_26524
gene-CQW23_26571
gene-CQW23_26591
gene-CQW23_26656
gene-CQW23_26715
gene-CQW23_26734
gene-CQW23_26753
gene-CQW23_26893
gene-CQW23_26969
gene-CQW23_26977
gene-CQW23_27097
gene-CQW23_27102
gene-CQW23_27192
gene-CQW23_27207
gene-CQW23_27290
gene-CQW23_27312
gene-CQW23_27330
gene-CQW23_27382
gene-CQW23_27387
gene-CQW23_27483
gene-CQW23_27501
gene-CQW23_27505
gene-CQW23_27616
gene-CQW23_27639
gene-CQW23_27675
gene-CQW23_27683
gene-CQW23_27747
gene-CQW23_27751
gene-CQW23_27757
gene-CQW23_27758
gene-CQW23_27787
gene-CQW23_27804
gene-CQW23_27915
gene-CQW23_27961
gene-CQW23_28047
gene-CQW23_28094
gene-CQW23_28436
gene-CQW23_28476
gene-CQW23_28484
gene-CQW23_28513
gene-CQW23_28562
gene-CQW23_28578
gene-CQW23_28592
gene-CQW23_28618
gene-CQW23_28664
gene-CQW23_28750
gene-CQW23_28761
gene-CQW23_28771
gene-CQW23_28781
gene-CQW23_28804
gene-CQW23_28920
gene-CQW23_28932
gene-CQW23_28934
gene-CQW23_28938
gene-CQW23_28958
gene-CQW23_29039
gene-CQW23_29060
gene-CQW23_29349
gene-CQW23_29376
gene-CQW23_29396
gene-CQW23_29399
gene-CQW23_29411
gene-CQW23_29511
gene-CQW23_29563
gene-CQW23_29565
gene-CQW23_30797
gene-CQW23_30981
gene-CQW23_30995
gene-CQW23_31012
gene-CQW23_31076
gene-CQW23_31101
gene-CQW23_31115
gene-CQW23_31166
gene-CQW23_31317
gene-CQW23_31319
gene-CQW23_31524
gene-CQW23_31529
gene-CQW23_31615
gene-CQW23_31754
gene-CQW23_32035
gene-CQW23_32337
gene-CQW23_32509
gene-CQW23_29601
gene-CQW23_32947
gene-CQW23_32981
gene-CQW23_33249
gene-CQW23_33252
gene-CQW23_33299
gene-CQW23_33504
gene-CQW23_33556
gene-CQW23_33745
gene-CQW23_33858
gene-CQW23_33859
gene-CQW23_33899
gene-CQW23_34010
gene-CQW23_34409
gene-CQW23_34431
gene-CQW23_29674
gene-CQW23_29912
gene-CQW23_29924
gene-CQW23_29935
gene-CQW23_29965
gene-CQW23_30014
gene-CQW23_30098
gene-CQW23_30101
gene-CQW23_30110
gene-CQW23_30114
gene-CQW23_30184
gene-CQW23_30210
gene-CQW23_30291
gene-CQW23_30294
gene-CQW23_30302
gene-CQW23_30319
gene-CQW23_30400
gene-CQW23_30412
gene-CQW23_30426
gene-CQW23_30450
gene-CQW23_30454
gene-CQW23_30477
gene-CQW23_30504
gene-CQW23_30510
gene-CQW23_30590
gene-CQW23_30597
gene-CQW23_30604
gene-CQW23_30646
novel.8
novel.32
novel.152
novel.540
novel.685
novel.803
novel.826
novel.960
novel.1002
novel.1005
novel.1031
novel.1101
novel.1173
novel.1449
novel.1604
novel.1715
novel.1726
novel.1804
novel.1852
novel.1853
novel.1903
novel.1918
novel.1927
novel.1950
novel.1998
novel.2000
novel.2004
novel.2115
novel.2122
novel.2136
novel.2142
novel.2221
novel.2494
novel.2903
novel.2928
novel.3204
novel.3295
novel.3369
novel.3374
novel.3432
novel.3632
novel.3649
novel.3751
novel.3764
novel.3854
novel.4011
novel.4043
novel.4170
novel.4369
novel.4379
novel.4420
novel.4492
novel.4726
novel.4750
novel.4781
novel.4802
novel.4926
novel.4998
novel.5059
novel.5140
novel.5158
novel.5183
novel.5199
novel.5238
novel.5823
novel.5856
novel.5913
novel.6020
novel.6120
novel.6155
novel.6371
novel.6388
novel.6394
novel.6444
novel.6447
novel.6498
novel.6561
novel.6575
novel.6605
novel.6674
novel.6679
novel.6682
novel.6720
novel.6799
novel.6838
novel.6890
novel.7107
novel.7171
novel.7219
novel.7272
novel.7323
novel.7341
novel.7961
novel.8259
novel.8303
novel.8488
novel.8697
novel.8727
novel.8730
novel.9080
novel.9103
novel.9118
novel.9140
novel.9209
novel.9210
novel.9262
novel.9335
novel.9560
novel.9603
novel.9627
novel.9737
novel.10236
novel.10474
novel.11545
